# Supplementary material for: Structural multiplicity in a solvated hydrate of the anti­retroviral protease inhibitor Lopinavir
Source: Acta Crystallogr E Crystallogr Commun. 2024 Oct 24;80(Pt 11):1206–9. doi: 10.1107/S2056989024004158 (PMC11660481; doi:10.1107/S2056989024004158)
Supplement: Supplementary file 1 [file e-80-01206-sup1.cif]

##############################################################################
#                                                                            #
# This CIF contains the data in a paper accepted for publication in          #
# Acta Crystallographica Section E. It conforms to the requirements of       #
# Notes for Authors for Acta Crystallographica Section E, and has been       #
# peer reviewed under the auspices of the IUCr Commission on Journals.       #
#                                                                            #
# Full details of the Crystallographic Information File format               #
# are given in the paper "The Crystallographic Information File (CIF):       #
# a New Standard Archive File for Crystallography" by S. R. Hall, F. H.      #
# Allen and I. D. Brown [Acta Cryst. (1991), A47, 655-685].                  #
#                                                                            #
# The current version of the core CIF dictionary is obtainable from          #
# ftp://ftp.iucr.org/pub/cif_core.dic.                                       #
#                                                                            #
# Software is freely available for graphical display of the structure(s)     #
# in this CIF. For information consult the CIF software page                 #
# http://www.iucr.org/resources/cif/software.                                #
#                                                                            #
# This file may be used for bona fide research purposes within the           #
# scientific community so long as proper attribution is given to the journal # 
# article from which it was obtained.                                        #
#                                                                            #
##############################################################################
data_global
_audit_creation_method     'WinGX routine CIF_UPDATE'
_audit_conform_dict_name     cif_core.dic
_audit_conform_dict_version     2.4.3
_journal_data_validation_number     ?
_journal_date_recd_electronic     2024-02-12
_journal_date_accepted     2024-10-18
_journal_name_full     'Acta Crystallographica, Section E'
_journal_year     2024
_journal_volume     80
_journal_issue      1
_journal_page_first     0
_journal_page_last     0
_journal_paper_category     GO
_journal_paper_doi     10.1107/S2056989024004158
_journal_coeditor_code     EX2081
_publ_contact_author_name
;
Mark G. Smith
;
_publ_contact_author_address
;
University of South Africa
Chemistry Department
Unisa Science Campus
28 Pioneer Avenue
Florida, Roodepoort
Gauteng, South Africa
;
_publ_contact_author_email     'smithm2@unisa.ac.za'
_publ_contact_author_fax     ?
_publ_contact_author_phone
;
+27 (0) 11 670 9314
;
_publ_section_title
;
Structural multiplicity in a solvated hydrate of the antiretroviral protease
inhibitor Lopinavir
;
_publ_section_title_footnote     .
loop_
    _publ_author_name
    _publ_author_footnote
    _publ_author_address
    'Mokoto, Tebogo M. L.' .
;
Protein Structure-Function Research Unit
School of Molecular and Cell Biology
University of the Witwatersrand
Johannesburg,
Gauteng, South Africa
;
    'Lemmerer, Andreas' .
;
Molecular Sciences Institute
School of Chemistry
University of the Witwatersrand
Johannesburg,
Gauteng, South Africa
;
    'Sayed, Yasien' .
;
Protein Structure-Function Research Unit
School of Molecular and Cell Biology
University of the Witwatersrand
Johannesburg,
Gauteng, South Africa
;
    'Smith, Mark G.' .
;
University of South Africa
Chemistry Department
Unisa Science Campus
28 Pioneer Avenue
Florida, Roodepoort
Gauteng, South Africa
;
_publ_section_synopsis
;
The multi-component solvated Lopinavir crystal was prepared using evaporative
methods. The crystal structure is unusual in that  the unit cell contains 18
molecules.  The stoichiometric ratio of this crystal is eight lopinavir
molecules, three ethane-1,2-diol molecules and seven water molecules.
;
data_I
_audit_creation_method     'WinGX routine CIF_UPDATE'
_audit_conform_dict_name     cif_core.dic
_audit_conform_dict_version     2.4.5
_chemical_name_systematic
;\
(2<i>S</i>)-<i>N</i>-[(2<i>S</i>,4<i>S</i>,5<i>S</i>)-5-[2-(2,6-\
Dimethylphenoxy)acetamido]-4-hydroxy-1,6-diphenylhexan-2-yl]-3-methyl-\
2-(2-oxo-1,3-diazinan-1-yl)butanamide--ethane-1,2-diol--water (8/2/1/7)
;
_chemical_name_common
;
Lopinavir--ethane-1,2-diol--water (8/3/7)
;
_chemical_formula_moiety     '8C37 H48 N4 O5, 3C2 H6 O2, 7H2 O'
_chemical_formula_sum     'C302 H416 N32 O53'
_chemical_formula_iupac     '8C37 H48 N4 O5, 3C2 H6 O2, 7H2 O'
_chemical_formula_weight     5342.64
_chemical_absolute_configuration     syn
_symmetry_cell_setting     monoclinic
_symmetry_space_group_name_H-M     'C 2'
_symmetry_space_group_name_Hall     'C 2y'
loop_
    _symmetry_equiv_pos_as_xyz
    'x, y, z'
    '-x, y, -z'
    'x+1/2, y+1/2, z'
    '-x+1/2, y+1/2, -z'
_cell_length_a     46.5945(13)
_cell_length_b     13.9309(4)
_cell_length_c     23.4225(7)
_cell_angle_alpha     90
_cell_angle_beta     104.0530(10)
_cell_angle_gamma     90
_cell_volume     14748.6(7)
_cell_formula_units_Z     2
_cell_measurement_reflns_used     9081
_cell_measurement_theta_min     3.07
_cell_measurement_theta_max     71.80
_cell_measurement_temperature     123(2)
_exptl_crystal_description     'plate'
_exptl_crystal_colour     'colourless'
_exptl_crystal_size_max     0.430
_exptl_crystal_size_mid     0.200
_exptl_crystal_size_min     0.034
_exptl_crystal_density_diffrn     1.203
_exptl_crystal_density_meas     ?
_exptl_crystal_density_method     'not measured'
_exptl_crystal_F_000     5752
_exptl_absorpt_coefficient_mu     0.665
_exptl_absorpt_correction_type     multi-scan
_exptl_absorpt_process_details
;
(SADABS; Krause <i>et al.</i>,  2015)
;
_exptl_absorpt_correction_T_min     0.6394
_exptl_absorpt_correction_T_max     0.7537
_diffrn_ambient_temperature     123(2)
_diffrn_source     ?
_diffrn_radiation_type     CuK\a
_diffrn_radiation_wavelength     1.54178
_diffrn_measurement_device_type     'Bruker D8 Venture Photon CCD area detector'
_diffrn_measurement_method     '\w scans'
_diffrn_detector_area_resol_mean     ?
_diffrn_reflns_number     135449
_diffrn_reflns_av_R_equivalents     0.0386
_diffrn_reflns_av_unetI/netI     0.0293
_diffrn_reflns_theta_min     1.944
_diffrn_reflns_theta_max     73.123
_diffrn_reflns_theta_full     67.679
_diffrn_measured_fraction_theta_max     0.971
_diffrn_measured_fraction_theta_full     0.995
_diffrn_reflns_limit_h_min     -57
_diffrn_reflns_limit_h_max     57
_diffrn_reflns_limit_k_min     -16
_diffrn_reflns_limit_k_max     15
_diffrn_reflns_limit_l_min     -29
_diffrn_reflns_limit_l_max     28
_diffrn_standards_number     0
_diffrn_standards_interval_count     .
_diffrn_standards_interval_time     .
_diffrn_standards_decay_%     ?
_diffrn_radiation_probe     x-ray
_refine_special_details     ?
_reflns_number_total     27271
_reflns_number_gt     25438
_reflns_threshold_expression     'I > 2\s(I)'
_refine_ls_structure_factor_coef     Fsqd
_refine_ls_matrix_type     full
_refine_ls_R_factor_all     0.0424
_refine_ls_R_factor_gt     0.0382
_refine_ls_wR_factor_gt     0.0955
_refine_ls_wR_factor_ref     0.099
_refine_ls_goodness_of_fit_ref     1.027
_refine_ls_restrained_S_all     1.027
_refine_ls_number_reflns     27271
_refine_ls_number_parameters     1783
_refine_ls_number_restraints     3
_refine_ls_number_constraints     0
_refine_ls_hydrogen_treatment     constr
_refine_ls_weighting_scheme     calc
_refine_ls_weighting_details
              'w=1/[\s^2^(Fo^2^)+(0.0546P)^2^+7.4690P] where P=(Fo^2^+2Fc^2^)/3'
_atom_sites_solution_hydrogens     mixed
_atom_sites_solution_primary     dual
_atom_sites_solution_secondary     dual
_refine_ls_shift/su_max     0.001
_refine_ls_shift/su_mean     0
_refine_diff_density_max     0.461
_refine_diff_density_min     -0.358
_refine_ls_extinction_method     none
_refine_ls_abs_structure_details
;
Flack <i>x</i> determined using 10831 quotients
[(<i>I</i>^+^)-(<i>I</i>^-^)]/[(<i>I</i>^+^)+(<i>I</i>^-^)]
(Parsons <i>et al.</i>,  2013)
;
_refine_ls_abs_structure_Flack     0.01(4)
loop_
    _atom_type_symbol
    _atom_type_description
    _atom_type_scat_dispersion_real
    _atom_type_scat_dispersion_imag
    _atom_type_scat_source
    C C 0.0181 0.0091 'International Tables Vol C Tables 4.2.6.8 and 6.1.1.4'
    H H 0 0 'International Tables Vol C Tables 4.2.6.8 and 6.1.1.4'
    N N 0.0311 0.018 'International Tables Vol C Tables 4.2.6.8 and 6.1.1.4'
    O O 0.0492 0.0322 'International Tables Vol C Tables 4.2.6.8 and 6.1.1.4'
_computing_data_collection
;
APEX3 (Bruker, 2016)
;
_computing_cell_refinement
;
SAINT-Plus (Bruker, 2016)
;
_computing_data_reduction
;
SAINT-Plus and XPREP (Bruker 2016)
;
_computing_structure_solution
;
<i>SHELXT2014</i> (Sheldrick, 2015a)
;
_computing_structure_refinement
;
<i>SHELXL2019/2</i> (Sheldrick, 2015b)
;
_computing_molecular_graphics
;
Ortep-3 for Windows (Farrugia, 2012)
;
_computing_publication_material
;
WinGX publication routines (Farrugia, 2012)
;
loop_
    _atom_site_type_symbol
    _atom_site_label
    _atom_site_fract_x
    _atom_site_fract_y
    _atom_site_fract_z
    _atom_site_U_iso_or_equiv
    _atom_site_adp_type
    _atom_site_calc_flag
    _atom_site_occupancy
    _atom_site_disorder_assembly
    _atom_site_disorder_group
    C C1A 0.83757(5) 0.61700(16) 0.98246(9) 0.0188(5) Uani d 1 . .
    C C2A 0.80791(5) 0.64260(17) 0.97146(11) 0.0229(5) Uani d 1 . .
    C C3A 0.79358(7) 0.6287(2) 1.01622(12) 0.0333(6) Uani d 1 . .
    H H3AA 0.773338 0.645991 1.010023 0.04 Uiso calc 1 . .
    C C4A 0.80824(7) 0.5901(2) 1.06966(12) 0.0363(7) Uani d 1 . .
    H H4AA 0.798099 0.581202 1.099889 0.044 Uiso calc 1 . .
    C C5A 0.83759(7) 0.5646(2) 1.07910(11) 0.0353(7) Uani d 1 . .
    H H5A 0.847475 0.537796 1.115916 0.042 Uiso calc 1 . .
    C C6A 0.85303(6) 0.57747(18) 1.03577(10) 0.0260(5) Uani d 1 . .
    C C7A 0.79190(6) 0.6825(2) 0.91271(12) 0.0315(6) Uani d 1 . .
    H H7AA 0.80042 0.744849 0.906578 0.047 Uiso calc 1 . .
    H H7AB 0.770899 0.690517 0.911774 0.047 Uiso calc 1 . .
    H H7AC 0.793959 0.638115 0.881482 0.047 Uiso calc 1 . .
    C C8A 0.88480(7) 0.5468(3) 1.04490(14) 0.0459(8) Uani d 1 . .
    H H8AA 0.885764 0.487599 1.022812 0.069 Uiso calc 1 . .
    H H8AB 0.893317 0.535296 1.086885 0.069 Uiso calc 1 . .
    H H8AC 0.896012 0.597427 1.030953 0.069 Uiso calc 1 . .
    C C9A 0.86577(5) 0.71699(17) 0.93424(10) 0.0223(5) Uani d 1 . .
    H H9AA 0.886375 0.714874 0.958468 0.027 Uiso calc 1 . .
    H H9AB 0.855011 0.766762 0.950929 0.027 Uiso calc 1 . .
    C C10A 0.86593(5) 0.74391(16) 0.87188(10) 0.0175(4) Uani d 1 . .
    C C11A 0.85274(5) 0.69944(17) 0.76748(9) 0.0180(5) Uani d 1 . .
    H H11A 0.860529 0.765493 0.763941 0.022 Uiso calc 1 . .
    C C12A 0.87436(5) 0.62770(19) 0.75032(10) 0.0245(5) Uani d 1 . .
    H H12A 0.8667 0.561824 0.752389 0.029 Uiso calc 1 . .
    H H12B 0.875051 0.639844 0.709037 0.029 Uiso calc 1 . .
    C C13A 0.90536(5) 0.63328(18) 0.78890(10) 0.0218(5) Uani d 1 . .
    C C14A 0.92593(6) 0.6950(2) 0.77532(14) 0.0351(6) Uani d 1 . .
    H H14A 0.920705 0.733055 0.740688 0.042 Uiso calc 1 . .
    C C15A 0.95430(6) 0.7019(2) 0.81201(17) 0.0476(8) Uani d 1 . .
    H H15A 0.968384 0.743867 0.801948 0.057 Uiso calc 1 . .
    C C16A 0.96192(7) 0.6486(3) 0.86245(16) 0.0489(9) Uani d 1 . .
    H H16A 0.981184 0.654088 0.887641 0.059 Uiso calc 1 . .
    C C17A 0.94166(7) 0.5869(2) 0.87666(13) 0.0444(8) Uani d 1 . .
    H H17A 0.946861 0.550099 0.911802 0.053 Uiso calc 1 . .
    C C18A 0.91351(6) 0.5786(2) 0.83940(11) 0.0292(6) Uani d 1 . .
    H H18A 0.89975 0.534697 0.84885 0.035 Uiso calc 1 . .
    C C19A 0.82205(5) 0.69263(16) 0.72481(9) 0.0171(4) Uani d 1 . .
    H H19A 0.824206 0.718278 0.686195 0.021 Uiso calc 1 . .
    C C20A 0.79889(5) 0.75547(16) 0.74332(9) 0.0176(4) Uani d 1 . .
    H H20A 0.806036 0.822635 0.747448 0.021 Uiso calc 1 . .
    H H20B 0.796702 0.733846 0.7823 0.021 Uiso calc 1 . .
    C C21A 0.76857(5) 0.75250(16) 0.69951(9) 0.0167(4) Uani d 1 . .
    H H21A 0.762549 0.683819 0.692186 0.02 Uiso calc 1 . .
    C C22A 0.76891(5) 0.79929(17) 0.64035(10) 0.0189(5) Uani d 1 . .
    H H22A 0.77384 0.868151 0.647051 0.023 Uiso calc 1 . .
    H H22B 0.784765 0.769215 0.624965 0.023 Uiso calc 1 . .
    C C23A 0.73995(5) 0.79074(17) 0.59423(9) 0.0184(4) Uani d 1 . .
    C C24A 0.72838(5) 0.70122(17) 0.57497(10) 0.0218(5) Uani d 1 . .
    H H24A 0.738205 0.645077 0.592773 0.026 Uiso calc 1 . .
    C C25A 0.70275(5) 0.69195(18) 0.53024(10) 0.0250(5) Uani d 1 . .
    H H25A 0.695187 0.630148 0.5176 0.03 Uiso calc 1 . .
    C C26A 0.68835(5) 0.77370(19) 0.50428(10) 0.0261(5) Uani d 1 . .
    H H26A 0.671048 0.768093 0.473136 0.031 Uiso calc 1 . .
    C C27A 0.69915(6) 0.86352(19) 0.52367(11) 0.0272(5) Uani d 1 . .
    H H27A 0.689045 0.919512 0.506311 0.033 Uiso calc 1 . .
    C C28A 0.72477(5) 0.87200(18) 0.56852(11) 0.0242(5) Uani d 1 . .
    H H28A 0.731989 0.933907 0.581765 0.029 Uiso calc 1 . .
    C C29A 0.72302(5) 0.75646(16) 0.73552(10) 0.0179(5) Uani d 1 . .
    C C30A 0.69987(5) 0.82259(16) 0.75096(10) 0.0177(5) Uani d 1 . .
    H H30A 0.709175 0.886904 0.761577 0.021 Uiso calc 1 . .
    C C31A 0.68861(5) 0.78582(18) 0.80346(10) 0.0219(5) Uani d 1 . .
    H H31A 0.677346 0.72503 0.791425 0.026 Uiso calc 1 . .
    C C32A 0.71484(6) 0.7634(2) 0.85499(11) 0.0364(7) Uani d 1 . .
    H H32A 0.726029 0.709321 0.844636 0.055 Uiso calc 1 . .
    H H32B 0.707606 0.746735 0.889673 0.055 Uiso calc 1 . .
    H H32C 0.727714 0.819869 0.863743 0.055 Uiso calc 1 . .
    C C33A 0.66784(7) 0.8585(2) 0.82015(13) 0.0367(7) Uani d 1 . .
    H H33A 0.678378 0.91917 0.831107 0.055 Uiso calc 1 . .
    H H33B 0.660795 0.834116 0.853561 0.055 Uiso calc 1 . .
    H H33C 0.650936 0.869141 0.786571 0.055 Uiso calc 1 . .
    C C34A 0.67173(5) 0.91782(16) 0.66817(10) 0.0168(4) Uani d 1 . .
    C C35A 0.65534(5) 0.75202(17) 0.68014(11) 0.0256(5) Uani d 1 . .
    H H35A 0.638809 0.756693 0.699754 0.031 Uiso calc 1 . .
    H H35B 0.666067 0.691361 0.692814 0.031 Uiso calc 1 . .
    C C36A 0.64330(6) 0.75078(19) 0.61497(12) 0.0327(6) Uani d 1 . .
    H H36A 0.628274 0.699394 0.604229 0.039 Uiso calc 1 . .
    H H36B 0.659452 0.736842 0.595462 0.039 Uiso calc 1 . .
    C C37A 0.62941(6) 0.8466(2) 0.59387(13) 0.0355(6) Uani d 1 . .
    H H37A 0.625365 0.84988 0.550424 0.043 Uiso calc 1 . .
    H H37B 0.610381 0.853353 0.605205 0.043 Uiso calc 1 . .
    N N1A 0.85176(4) 0.68550(13) 0.82891(8) 0.0161(4) Uani d 1 . .
    H H1A 0.841516 0.637137 0.837861 0.019 Uiso calc 1 . .
    N N2A 0.74653(4) 0.80093(13) 0.72413(8) 0.0165(4) Uani d 1 . .
    H H2A 0.748792 0.862653 0.731906 0.02 Uiso calc 1 . .
    N N3A 0.67560(4) 0.83400(13) 0.69800(8) 0.0182(4) Uani d 1 . .
    N N4A 0.64919(4) 0.92415(15) 0.61968(9) 0.0246(4) Uani d 1 . .
    H H4A 0.646194 0.980363 0.602092 0.03 Uiso calc 1 . .
    O O1A 0.85206(4) 0.62592(11) 0.93690(7) 0.0195(3) Uani d 1 . .
    O O2A 0.87903(4) 0.81798(12) 0.86411(7) 0.0249(4) Uani d 1 . .
    O O3A 0.81164(3) 0.59616(11) 0.71429(7) 0.0205(3) Uani d 1 . .
    H H3A 0.811873 0.569346 0.746517 0.031 Uiso calc 1 . .
    O O4A 0.71937(4) 0.66856(12) 0.73258(8) 0.0255(4) Uani d 1 . .
    O O5A 0.68791(3) 0.99020(11) 0.68402(7) 0.0188(3) Uani d 1 . .
    C C1B 0.66641(5) 0.10816(16) 0.51803(10) 0.0190(5) Uani d 1 . .
    C C2B 0.65027(6) 0.08022(17) 0.46225(11) 0.0257(5) Uani d 1 . .
    C C3B 0.66561(7) 0.07073(19) 0.41840(11) 0.0325(6) Uani d 1 . .
    H H3BB 0.655286 0.050957 0.3801 0.039 Uiso calc 1 . .
    C C4B 0.69552(7) 0.0895(2) 0.42959(12) 0.0338(6) Uani d 1 . .
    H H4BB 0.705653 0.082173 0.399214 0.041 Uiso calc 1 . .
    C C5B 0.71081(6) 0.11917(19) 0.48524(12) 0.0291(6) Uani d 1 . .
    H H5B 0.731349 0.132922 0.492425 0.035 Uiso calc 1 . .
    C C6B 0.69660(5) 0.12907(17) 0.53056(10) 0.0222(5) Uani d 1 . .
    C C7B 0.61751(6) 0.0624(2) 0.45018(13) 0.0397(7) Uani d 1 . .
    H H7BA 0.613312 0.021154 0.481087 0.06 Uiso calc 1 . .
    H H7BB 0.610734 0.030605 0.411931 0.06 Uiso calc 1 . .
    H H7BC 0.607127 0.123652 0.449649 0.06 Uiso calc 1 . .
    C C8B 0.71289(6) 0.1618(2) 0.59071(11) 0.0295(6) Uani d 1 . .
    H H8BA 0.706401 0.226713 0.597802 0.044 Uiso calc 1 . .
    H H8BB 0.734195 0.162267 0.593278 0.044 Uiso calc 1 . .
    H H8BC 0.708703 0.117897 0.620358 0.044 Uiso calc 1 . .
    C C9B 0.63574(6) 0.19679(18) 0.56697(10) 0.0265(5) Uani d 1 . .
    H H9BA 0.615267 0.187648 0.543081 0.032 Uiso calc 1 . .
    H H9BB 0.64463 0.250513 0.54956 0.032 Uiso calc 1 . .
    C C10B 0.63484(5) 0.22287(16) 0.62909(10) 0.0187(5) Uani d 1 . .
    C C11B 0.65023(5) 0.18467(17) 0.73412(9) 0.0186(5) Uani d 1 . .
    H H11B 0.641182 0.249113 0.736729 0.022 Uiso calc 1 . .
    C C12B 0.63036(5) 0.1094(2) 0.75345(11) 0.0259(5) Uani d 1 . .
    H H12C 0.638762 0.044856 0.750292 0.031 Uiso calc 1 . .
    H H12D 0.63073 0.120334 0.79538 0.031 Uiso calc 1 . .
    C C13B 0.59879(5) 0.11034(18) 0.71838(11) 0.0254(5) Uani d 1 . .
    C C14B 0.57765(7) 0.1638(2) 0.73689(17) 0.0457(8) Uani d 1 . .
    H H14B 0.58317 0.199914 0.772277 0.055 Uiso calc 1 . .
    C C15B 0.54854(8) 0.1652(3) 0.7043(3) 0.0734(14) Uani d 1 . .
    H H15B 0.534194 0.201674 0.717544 0.088 Uiso calc 1 . .
    C C16B 0.54040(8) 0.1138(3) 0.6528(2) 0.0753(15) Uani d 1 . .
    H H16B 0.520504 0.115506 0.630116 0.09 Uiso calc 1 . .
    C C17B 0.56093(8) 0.0604(3) 0.63423(16) 0.0617(11) Uani d 1 . .
    H H17B 0.555227 0.02452 0.598796 0.074 Uiso calc 1 . .
    C C18B 0.59021(6) 0.0581(2) 0.66684(12) 0.0363(6) Uani d 1 . .
    H H18B 0.604334 0.020467 0.653634 0.044 Uiso calc 1 . .
    C C19B 0.68114(5) 0.18490(16) 0.77646(10) 0.0181(4) Uani d 1 . .
    H H19B 0.678514 0.210153 0.814839 0.022 Uiso calc 1 . .
    C C20B 0.70289(5) 0.25254(17) 0.75737(10) 0.0184(5) Uani d 1 . .
    H H20C 0.694466 0.318126 0.75272 0.022 Uiso calc 1 . .
    H H20D 0.705608 0.231582 0.718641 0.022 Uiso calc 1 . .
    C C21B 0.73312(5) 0.25500(16) 0.80185(9) 0.0172(4) Uani d 1 . .
    H H21B 0.740228 0.187461 0.809849 0.021 Uiso calc 1 . .
    C C22B 0.73173(5) 0.30157(17) 0.86058(10) 0.0199(5) Uani d 1 . .
    H H22C 0.726205 0.369969 0.853696 0.024 Uiso calc 1 . .
    H H22D 0.71609 0.269656 0.875739 0.024 Uiso calc 1 . .
    C C23B 0.76077(5) 0.29499(17) 0.90657(9) 0.0186(5) Uani d 1 . .
    C C24B 0.77754(5) 0.37619(17) 0.92685(10) 0.0223(5) Uani d 1 . .
    H H24B 0.771114 0.43732 0.910733 0.027 Uiso calc 1 . .
    C C25B 0.80362(6) 0.36847(19) 0.97054(11) 0.0263(5) Uani d 1 . .
    H H25B 0.814721 0.424497 0.984576 0.032 Uiso calc 1 . .
    C C26B 0.81353(5) 0.2796(2) 0.99377(11) 0.0276(5) Uani d 1 . .
    H H26B 0.831385 0.274624 1.023592 0.033 Uiso calc 1 . .
    C C27B 0.79722(6) 0.19785(19) 0.97323(11) 0.0263(5) Uani d 1 . .
    H H27B 0.803918 0.136645 0.988832 0.032 Uiso calc 1 . .
    C C28B 0.77113(5) 0.20587(17) 0.92986(10) 0.0220(5) Uani d 1 . .
    H H28B 0.760124 0.149676 0.915777 0.026 Uiso calc 1 . .
    C C29B 0.77839(5) 0.26531(16) 0.76609(10) 0.0184(5) Uani d 1 . .
    C C30B 0.80244(5) 0.33373(16) 0.75599(10) 0.0176(4) Uani d 1 . .
    H H30B 0.793268 0.398531 0.746691 0.021 Uiso calc 1 . .
    C C31B 0.81445(5) 0.30198(17) 0.70340(10) 0.0220(5) Uani d 1 . .
    H H31B 0.820996 0.233543 0.709029 0.026 Uiso calc 1 . .
    C C32B 0.78935(6) 0.3099(2) 0.64801(11) 0.0365(7) Uani d 1 . .
    H H32D 0.772988 0.268088 0.651756 0.055 Uiso calc 1 . .
    H H32E 0.796498 0.290178 0.613745 0.055 Uiso calc 1 . .
    H H32F 0.782426 0.376497 0.642934 0.055 Uiso calc 1 . .
    C C33B 0.84038(6) 0.36359(19) 0.69742(11) 0.0275(5) Uani d 1 . .
    H H33D 0.834582 0.431364 0.695424 0.041 Uiso calc 1 . .
    H H33E 0.846282 0.345863 0.661421 0.041 Uiso calc 1 . .
    H H33F 0.85703 0.353368 0.73156 0.041 Uiso calc 1 . .
    C C34B 0.83133(5) 0.42742(16) 0.83846(10) 0.0172(4) Uani d 1 . .
    C C35B 0.84141(6) 0.25483(18) 0.83696(12) 0.0275(5) Uani d 1 . .
    H H35C 0.841903 0.208133 0.805358 0.033 Uiso calc 1 . .
    H H35D 0.830729 0.224862 0.864117 0.033 Uiso calc 1 . .
    C C36B 0.87264(6) 0.27841(19) 0.87013(12) 0.0303(6) Uani d 1 . .
    H H36C 0.882445 0.219853 0.889537 0.036 Uiso calc 1 . .
    H H36D 0.884026 0.301805 0.842317 0.036 Uiso calc 1 . .
    C C37B 0.87222(6) 0.35395(19) 0.91552(11) 0.0265(5) Uani d 1 . .
    H H37C 0.864437 0.32658 0.947754 0.032 Uiso calc 1 . .
    H H37D 0.89256 0.377475 0.932455 0.032 Uiso calc 1 . .
    N N1B 0.65130(4) 0.16992(13) 0.67283(8) 0.0165(4) Uani d 1 . .
    H H1B 0.66301 0.125292 0.664465 0.02 Uiso calc 1 . .
    N N2B 0.75487(4) 0.30756(13) 0.77832(8) 0.0176(4) Uani d 1 . .
    H H2B 0.752345 0.369595 0.771947 0.021 Uiso calc 1 . .
    N N3B 0.82559(4) 0.34188(14) 0.81104(8) 0.0184(4) Uani d 1 . .
    N N4B 0.85350(4) 0.43287(14) 0.88779(9) 0.0225(4) Uani d 1 . .
    H H4B 0.856932 0.489497 0.904725 0.027 Uiso calc 1 . .
    O O1B 0.65233(3) 0.11160(11) 0.56449(7) 0.0197(3) Uani d 1 . .
    O O2B 0.61939(4) 0.29131(12) 0.63620(7) 0.0250(4) Uani d 1 . .
    O O3B 0.69333(4) 0.09092(11) 0.78812(7) 0.0210(3) Uani d 1 . .
    H H3B 0.693574 0.06379 0.756208 0.031 Uiso calc 1 . .
    O O4B 0.78157(4) 0.17741(12) 0.76419(8) 0.0278(4) Uani d 1 . .
    O O5B 0.81706(3) 0.50268(11) 0.81979(7) 0.0201(3) Uani d 1 . .
    C C1C 0.66967(6) 0.42174(18) 0.54508(11) 0.0275(5) Uani d 1 . .
    C C2C 0.67956(6) 0.38950(17) 0.49669(11) 0.0271(5) Uani d 1 . .
    C C3C 0.70986(6) 0.3935(2) 0.50066(12) 0.0333(6) Uani d 1 . .
    H H3CC 0.71724 0.373553 0.468152 0.04 Uiso calc 1 . .
    C C4C 0.72929(7) 0.4261(2) 0.55106(13) 0.0399(7) Uani d 1 . .
    H H4CC 0.74984 0.42958 0.552681 0.048 Uiso calc 1 . .
    C C5C 0.71909(7) 0.4536(2) 0.59912(13) 0.0395(7) Uani d 1 . .
    H H5C 0.732803 0.473749 0.63404 0.047 Uiso calc 1 . .
    C C6C 0.68900(7) 0.45231(18) 0.59730(12) 0.0327(6) Uani d 1 . .
    C C7C 0.65882(6) 0.3491(2) 0.44244(11) 0.0306(6) Uani d 1 . .
    H H7CA 0.662852 0.2805 0.439228 0.046 Uiso calc 1 . .
    H H7CB 0.661771 0.382684 0.407556 0.046 Uiso calc 1 . .
    H H7CC 0.63833 0.357731 0.445242 0.046 Uiso calc 1 . .
    C C8C 0.67720(8) 0.4817(2) 0.64893(13) 0.0474(8) Uani d 1 . .
    H H8CA 0.665299 0.540124 0.639063 0.071 Uiso calc 1 . .
    H H8CB 0.693736 0.494143 0.68295 0.071 Uiso calc 1 . .
    H H8CC 0.664853 0.430099 0.658475 0.071 Uiso calc 1 . .
    C C9C 0.62329(7) 0.4999(2) 0.51707(15) 0.0436(7) Uani d 1 . .
    H H9CA 0.626575 0.510282 0.477327 0.052 Uiso calc 1 . .
    H H9CB 0.630601 0.557185 0.54121 0.052 Uiso calc 1 . .
    C C10C 0.59084(8) 0.4881(2) 0.51238(13) 0.0437(7) Uani d 1 . .
    C C11C 0.55105(6) 0.3909(2) 0.53315(12) 0.0360(7) Uani d 1 . .
    H H11C 0.53937 0.420922 0.495937 0.043 Uiso calc 1 . .
    C C12C 0.54508(7) 0.2834(2) 0.52903(12) 0.0378(7) Uani d 1 . .
    H H12E 0.559696 0.251484 0.5612 0.045 Uiso calc 1 . .
    H H12F 0.525252 0.271904 0.536068 0.045 Uiso calc 1 . .
    C C13C 0.54621(6) 0.2355(2) 0.47168(13) 0.0398(7) Uani d 1 . .
    C C14C 0.55169(9) 0.2834(3) 0.42477(14) 0.0574(10) Uani d 1 . .
    H H14C 0.555381 0.35055 0.427664 0.069 Uiso calc 1 . .
    C C15C 0.55196(10) 0.2355(3) 0.37230(16) 0.0694(13) Uani d 1 . .
    H H15C 0.556057 0.270121 0.340251 0.083 Uiso calc 1 . .
    C C16C 0.54631(8) 0.1384(3) 0.36695(16) 0.0606(11) Uani d 1 . .
    H H16C 0.546309 0.106024 0.331249 0.073 Uiso calc 1 . .
    C C17C 0.54080(7) 0.0898(3) 0.41290(18) 0.0573(10) Uani d 1 . .
    H H17C 0.537109 0.022689 0.409691 0.069 Uiso calc 1 . .
    C C18C 0.54048(7) 0.1374(3) 0.46513(16) 0.0482(8) Uani d 1 . .
    H H18C 0.536269 0.102208 0.496889 0.058 Uiso calc 1 . .
    C C19C 0.54188(6) 0.4395(2) 0.58438(13) 0.0409(7) Uani d 1 . .
    H H19C 0.546094 0.5097 0.583088 0.049 Uiso calc 1 . .
    C C19D 0.44575(5) 0.51720(19) 0.90024(11) 0.0258(5) Uani d 1 . .
    H H19D 0.436383 0.58221 0.896756 0.031 Uiso calc 1 . .
    C C20C 0.55800(6) 0.4009(2) 0.64506(12) 0.0310(6) Uani d 1 . .
    H H20E 0.543113 0.376423 0.665244 0.037 Uiso calc 1 . .
    H H20F 0.570581 0.346125 0.639523 0.037 Uiso calc 1 . .
    C C21C 0.57727(5) 0.47486(19) 0.68459(11) 0.0268(5) Uani d 1 . .
    H H21C 0.593303 0.495953 0.665735 0.032 Uiso calc 1 . .
    C C22C 0.59146(6) 0.4281(2) 0.74437(11) 0.0293(6) Uani d 1 . .
    H H22E 0.575484 0.406618 0.762567 0.035 Uiso calc 1 . .
    H H22F 0.602492 0.370375 0.737307 0.035 Uiso calc 1 . .
    C C23C 0.61215(6) 0.49186(19) 0.78733(11) 0.0279(5) Uani d 1 . .
    C C24C 0.64217(6) 0.4945(2) 0.78828(12) 0.0331(6) Uani d 1 . .
    H H24C 0.649486 0.456306 0.761333 0.04 Uiso calc 1 . .
    C C25C 0.66150(7) 0.5525(2) 0.82831(14) 0.0411(7) Uani d 1 . .
    H H25C 0.681935 0.553505 0.828743 0.049 Uiso calc 1 . .
    C C26C 0.65110(8) 0.6085(2) 0.86726(13) 0.0435(8) Uani d 1 . .
    H H26C 0.664341 0.647973 0.89463 0.052 Uiso calc 1 . .
    C C27C 0.62139(8) 0.6072(2) 0.86658(12) 0.0407(7) Uani d 1 . .
    H H27C 0.614184 0.646226 0.893324 0.049 Uiso calc 1 . .
    C C28C 0.60208(7) 0.5493(2) 0.82698(12) 0.0351(6) Uani d 1 . .
    H H28C 0.581679 0.548682 0.826894 0.042 Uiso calc 1 . .
    C C29C 0.56685(6) 0.6496(2) 0.68410(12) 0.0305(6) Uani d 1 . .
    C C30C 0.54336(6) 0.7236(2) 0.68970(12) 0.0309(6) Uani d 1 . .
    H H30C 0.524798 0.687738 0.689947 0.037 Uiso calc 1 . .
    C C31C 0.53645(7) 0.7917(2) 0.63659(14) 0.0407(7) Uani d 1 . .
    H H31C 0.554777 0.82851 0.635794 0.049 Uiso calc 1 . .
    C C32C 0.52708(9) 0.7336(3) 0.57972(15) 0.0642(11) Uani d 1 . .
    H H32G 0.543225 0.690575 0.576272 0.096 Uiso calc 1 . .
    H H32H 0.522538 0.777318 0.545959 0.096 Uiso calc 1 . .
    H H32I 0.509489 0.695535 0.580499 0.096 Uiso calc 1 . .
    C C33C 0.51236(7) 0.8625(2) 0.64175(18) 0.0538(9) Uani d 1 . .
    H H33G 0.494265 0.827314 0.64269 0.081 Uiso calc 1 . .
    H H33H 0.508399 0.905945 0.607838 0.081 Uiso calc 1 . .
    H H33I 0.51889 0.899808 0.678059 0.081 Uiso calc 1 . .
    C C34C 0.54253(6) 0.74148(19) 0.79239(12) 0.0313(6) Uani d 1 . .
    C C35C 0.57819(9) 0.8384(3) 0.75656(16) 0.0614(11) Uani d 1 . .
    H H35E 0.596622 0.800053 0.764106 0.074 Uiso calc 1 . .
    H H35F 0.577179 0.87724 0.720739 0.074 Uiso calc 1 . .
    C C36C 0.57922(10) 0.9021(3) 0.80605(17) 0.0676(12) Uani d 1 . .
    H H36E 0.598861 0.93353 0.816177 0.081 Uiso calc 1 . .
    H H36F 0.564245 0.953058 0.793189 0.081 Uiso calc 1 . .
    C C37C 0.57427(11) 0.8592(3) 0.85840(18) 0.0756(14) Uani d 1 . .
    H H37E 0.567651 0.90922 0.882404 0.091 Uiso calc 1 . .
    H H37F 0.593081 0.832122 0.881917 0.091 Uiso calc 1 . .
    N N1C 0.58238(5) 0.41107(17) 0.53753(9) 0.0323(5) Uani d 1 . .
    H H1C 0.59588 0.371306 0.557221 0.039 Uiso calc 1 . .
    N N2C 0.55947(4) 0.55791(16) 0.69162(9) 0.0259(4) Uani d 1 . .
    H H2C 0.542689 0.547382 0.701486 0.031 Uiso calc 1 . .
    N N3C 0.55281(5) 0.77350(17) 0.74625(10) 0.0330(5) Uani d 1 . .
    N N4C 0.55208(6) 0.7835(2) 0.84491(11) 0.0472(7) Uani d 1 . .
    H H4C 0.544349 0.763856 0.873613 0.057 Uiso calc 1 . .
    O O1C 0.63957(4) 0.41781(13) 0.54297(8) 0.0308(4) Uani d 1 . .
    O O2C 0.57360(6) 0.5486(2) 0.48485(13) 0.0711(8) Uani d 1 . .
    O O3C 0.51052(5) 0.4268(2) 0.57400(12) 0.0704(9) Uani d 1 . .
    H H3C 0.505873 0.453202 0.601401 0.106 Uiso d 1 . .
    O O4C 0.59044(4) 0.67346(16) 0.67377(10) 0.0440(5) Uani d 1 . .
    O O5C 0.52437(5) 0.67566(17) 0.78589(10) 0.0523(6) Uani d 1 . .
    C C1D 0.32293(5) 0.43588(16) 0.95413(10) 0.0204(5) Uani d 1 . .
    C C2D 0.30220(6) 0.46001(17) 0.90246(11) 0.0237(5) Uani d 1 . .
    C C3D 0.27249(6) 0.45574(18) 0.90330(12) 0.0299(6) Uani d 1 . .
    H H3DD 0.257769 0.471702 0.868846 0.036 Uiso calc 1 . .
    C C4D 0.26410(6) 0.4285(2) 0.95380(14) 0.0354(6) Uani d 1 . .
    H H4DD 0.243759 0.428214 0.954211 0.042 Uiso calc 1 . .
    C C5D 0.28526(6) 0.4016(2) 1.00364(12) 0.0324(6) Uani d 1 . .
    H H5D 0.279229 0.381309 1.037664 0.039 Uiso calc 1 . .
    C C6D 0.31520(6) 0.40377(18) 1.00466(11) 0.0253(5) Uani d 1 . .
    C C7D 0.31180(7) 0.4881(2) 0.84782(11) 0.0353(6) Uani d 1 . .
    H H7DA 0.314848 0.55773 0.847675 0.053 Uiso calc 1 . .
    H H7DB 0.29646 0.469711 0.812938 0.053 Uiso calc 1 . .
    H H7DC 0.330325 0.45526 0.847285 0.053 Uiso calc 1 . .
    C C8D 0.33821(7) 0.3701(2) 1.05816(11) 0.0326(6) Uani d 1 . .
    H H8DA 0.342466 0.301964 1.053696 0.049 Uiso calc 1 . .
    H H8DB 0.330693 0.378816 1.093427 0.049 Uiso calc 1 . .
    H H8DC 0.35637 0.407576 1.06201 0.049 Uiso calc 1 . .
    C C9D 0.36398(6) 0.53616(19) 0.97262(12) 0.0297(6) Uani d 1 . .
    H H9DA 0.360619 0.550774 1.011856 0.036 Uiso calc 1 . .
    H H9DB 0.353053 0.584199 0.944418 0.036 Uiso calc 1 . .
    C C10D 0.39637(6) 0.5434(2) 0.97531(11) 0.0291(6) Uani d 1 . .
    C C11D 0.44039(5) 0.46847(19) 0.95550(11) 0.0261(5) Uani d 1 . .
    H H11D 0.450779 0.506948 0.990465 0.031 Uiso calc 1 . .
    C C12D 0.45240(6) 0.3664(2) 0.96362(11) 0.0314(6) Uani d 1 . .
    H H12G 0.441738 0.327711 0.92959 0.038 Uiso calc 1 . .
    H H12H 0.473478 0.368154 0.962372 0.038 Uiso calc 1 . .
    C C13D 0.45027(6) 0.3149(2) 1.01925(12) 0.0333(6) Uani d 1 . .
    C C14D 0.44131(10) 0.3573(3) 1.06513(14) 0.0596(10) Uani d 1 . .
    H H14D 0.436396 0.423585 1.06338 0.071 Uiso calc 1 . .
    C C15D 0.43942(12) 0.3029(3) 1.11438(16) 0.0750(14) Uani d 1 . .
    H H15D 0.432589 0.332306 1.145206 0.09 Uiso calc 1 . .
    C C16D 0.44730(10) 0.2076(3) 1.11883(16) 0.0643(11) Uani d 1 . .
    H H16D 0.44708 0.172173 1.153378 0.077 Uiso calc 1 . .
    C C17D 0.45533(7) 0.1654(3) 1.07340(15) 0.0500(9) Uani d 1 . .
    H H17D 0.460129 0.098998 1.075327 0.06 Uiso calc 1 . .
    C C18D 0.45666(6) 0.2178(2) 1.02390(14) 0.0416(7) Uani d 1 . .
    H H18D 0.462119 0.186141 0.992184 0.05 Uiso calc 1 . .
    C C20D 0.43237(5) 0.46110(18) 0.84332(10) 0.0238(5) Uani d 1 . .
    H H20G 0.448677 0.431567 0.829094 0.029 Uiso calc 1 . .
    H H20H 0.419994 0.408437 0.852654 0.029 Uiso calc 1 . .
    C C21D 0.41357(5) 0.52170(18) 0.79378(10) 0.0223(5) Uani d 1 . .
    H H21D 0.397292 0.551977 0.808558 0.027 Uiso calc 1 . .
    C C22D 0.39952(5) 0.45731(19) 0.74098(11) 0.0257(5) Uani d 1 . .
    H H22G 0.414599 0.442938 0.718817 0.031 Uiso calc 1 . .
    H H22H 0.393608 0.395749 0.755884 0.031 Uiso calc 1 . .
    C C23D 0.37293(5) 0.50103(17) 0.69956(10) 0.0220(5) Uani d 1 . .
    C C24D 0.34540(6) 0.49365(19) 0.71243(11) 0.0274(5) Uani d 1 . .
    H H24D 0.343764 0.46114 0.747154 0.033 Uiso calc 1 . .
    C C25D 0.32033(6) 0.5328(2) 0.67554(12) 0.0317(6) Uani d 1 . .
    H H25D 0.301708 0.527513 0.685105 0.038 Uiso calc 1 . .
    C C26D 0.32252(6) 0.57955(19) 0.62487(12) 0.0319(6) Uani d 1 . .
    H H26D 0.305332 0.605637 0.599121 0.038 Uiso calc 1 . .
    C C27D 0.34955(6) 0.58840(19) 0.61163(11) 0.0299(6) Uani d 1 . .
    H H27D 0.351021 0.621161 0.576883 0.036 Uiso calc 1 . .
    C C28D 0.37480(6) 0.54958(18) 0.64888(11) 0.0254(5) Uani d 1 . .
    H H28D 0.393422 0.556392 0.639517 0.031 Uiso calc 1 . .
    C C29D 0.42202(5) 0.68792(18) 0.76352(10) 0.0236(5) Uani d 1 . .
    C C30D 0.44528(6) 0.75431(18) 0.74796(11) 0.0258(5) Uani d 1 . .
    H H30D 0.46475 0.720303 0.758617 0.031 Uiso calc 1 . .
    C C31D 0.44830(7) 0.8468(2) 0.78391(13) 0.0373(7) Uani d 1 . .
    H H31D 0.42881 0.88074 0.774769 0.045 Uiso calc 1 . .
    C C32D 0.45665(8) 0.8211(3) 0.84893(14) 0.0493(8) Uani d 1 . .
    H H32J 0.441769 0.777472 0.857678 0.074 Uiso calc 1 . .
    H H32K 0.457527 0.879632 0.872478 0.074 Uiso calc 1 . .
    H H32L 0.47603 0.789545 0.858559 0.074 Uiso calc 1 . .
    C C33D 0.47166(8) 0.9130(2) 0.76852(17) 0.0527(9) Uani d 1 . .
    H H33J 0.490746 0.879688 0.776476 0.079 Uiso calc 1 . .
    H H33K 0.47353 0.971342 0.792508 0.079 Uiso calc 1 . .
    H H33L 0.465614 0.930213 0.726745 0.079 Uiso calc 1 . .
    C C34D 0.44645(6) 0.7006(2) 0.65107(11) 0.0300(6) Uani d 1 . .
    C C35D 0.41441(7) 0.8391(2) 0.65765(13) 0.0396(7) Uani d 1 . .
    H H35G 0.423767 0.901529 0.653152 0.047 Uiso calc 1 . .
    H H35H 0.401148 0.848624 0.684398 0.047 Uiso calc 1 . .
    C C36D 0.39678(8) 0.8068(2) 0.59960(16) 0.0540(9) Uani d 1 . .
    H H36G 0.383669 0.859587 0.580526 0.065 Uiso calc 1 . .
    H H36H 0.384178 0.751945 0.60489 0.065 Uiso calc 1 . .
    C C37D 0.41648(10) 0.7774(3) 0.56110(14) 0.0620(11) Uani d 1 . .
    H H37G 0.404497 0.748645 0.524334 0.074 Uiso calc 1 . .
    H H37H 0.426774 0.83442 0.550528 0.074 Uiso calc 1 . .
    N N1D 0.40871(4) 0.47069(16) 0.95273(9) 0.0255(4) Uani d 1 . .
    H H1D 0.397479 0.422882 0.935751 0.031 Uiso calc 1 . .
    N N2D 0.43152(4) 0.59773(15) 0.77781(9) 0.0229(4) Uani d 1 . .
    H H2D 0.449896 0.583842 0.777457 0.028 Uiso calc 1 . .
    N N3D 0.43748(5) 0.76918(15) 0.68385(9) 0.0258(4) Uani d 1 . .
    N N4D 0.43803(6) 0.7082(2) 0.59170(10) 0.0458(6) Uani d 1 . .
    H H4D 0.446083 0.669007 0.570541 0.055 Uiso calc 1 . .
    O O1D 0.35289(4) 0.44264(12) 0.95483(7) 0.0233(4) Uani d 1 . .
    O O2D 0.40958(4) 0.61521(15) 0.99845(10) 0.0429(5) Uani d 1 . .
    O O3D 0.47712(4) 0.52957(16) 0.91070(8) 0.0344(4) Uani d 1 . .
    H H3D 0.481973 0.530093 0.878425 0.052 Uiso calc 1 . .
    O O4D 0.39688(4) 0.71599(14) 0.76210(8) 0.0322(4) Uani d 1 . .
    O O5D 0.46217(5) 0.63243(15) 0.67483(9) 0.0436(5) Uani d 1 . .
    C C1 0.49162(8) 0.4207(3) 0.72586(18) 0.0544(9) Uani d 1 . .
    H H1E 0.498245 0.355698 0.717751 0.065 Uiso calc 1 . .
    H H1F 0.469917 0.41826 0.720876 0.065 Uiso calc 1 . .
    C C2 0.50580(7) 0.4462(3) 0.78815(17) 0.0513(9) Uani d 1 . .
    H H2E 0.503169 0.392341 0.813963 0.062 Uiso calc 1 . .
    H H2F 0.527303 0.455088 0.792411 0.062 Uiso calc 1 . .
    O O1 0.49821(5) 0.48731(17) 0.68271(12) 0.0509(6) Uani d 1 . .
    H H1 0.492255 0.542466 0.688656 0.076 Uiso calc 1 . .
    O O2 0.49398(4) 0.53076(15) 0.80693(9) 0.0358(4) Uani d 1 . .
    H H2 0.504464 0.578002 0.802664 0.054 Uiso calc 1 . .
    O O3 0.54170(18) 0.9506(7) 0.9927(5) 0.0462(15) Uani d 0.5 A -1
    H H3O 0.545567 0.894564 0.983576 0.069 Uiso calc 0.5 A -1
    C C3 0.51078(16) 0.9648(6) 0.9772(3) 0.0455(13) Uani d 0.5 A -1
    H H31 0.50252 0.935039 0.938292 0.055 Uiso calc 0.5 A -1
    H H32 0.506699 1.034507 0.973371 0.055 Uiso calc 0.5 A -1
    C C3' 0.49543(16) 0.9242(6) 1.0202(3) 0.0455(13) Uani d 0.5 A -1
    H H31' 0.500024 0.854931 1.025952 0.055 Uiso calc 0.5 A -1
    H H32' 0.502298 0.956863 1.058651 0.055 Uiso calc 0.5 A -1
    O O3' 0.46396(18) 0.9373(7) 0.9985(5) 0.0462(15) Uani d 0.5 A -1
    H H3O' 0.455331 0.884413 0.998774 0.069 Uiso calc 0.5 A -1
    O O1W 0.75091(4) 0.00874(12) 0.71917(9) 0.0314(4) Uani d 1 . .
    H H1WA 0.758202 0.062916 0.73468 0.047 Uiso d 1 . .
    H H1WB 0.732314 0.020917 0.703991 0.047 Uiso d 1 . .
    O O2W 0.75284(4) 0.51347(13) 0.79013(9) 0.0347(4) Uani d 1 . .
    H H2WA 0.744248 0.565445 0.773766 0.052 Uiso d 1 . .
    H H2WB 0.771607 0.527248 0.799036 0.052 Uiso d 1 . .
    O O3W 0.54629(4) 0.75136(15) 0.96751(10) 0.0404(5) Uani d 1 . .
    H H3WA 0.561049 0.712262 0.979878 0.061 Uiso d 1 . .
    H H3WB 0.531059 0.721069 0.973983 0.061 Uiso d 1 . .
    O O4W 0.5 0.65511(19) 1 0.0296(6) Uani d 1 . .
    H H4WA 0.510526 0.617334 1.026584 0.044 Uiso d 0.5 . .
    H H4WB 0.495289 0.619954 0.968397 0.044 Uiso d 0.5 . .
loop_
    _atom_site_aniso_label
    _atom_site_aniso_U_11
    _atom_site_aniso_U_22
    _atom_site_aniso_U_33
    _atom_site_aniso_U_12
    _atom_site_aniso_U_13
    _atom_site_aniso_U_23
    C1A 0.0271(12) 0.0150(11) 0.0138(10) -0.0041(9) 0.0040(9) -0.0020(8)
    C2A 0.0276(13) 0.0179(12) 0.0231(12) 0.0002(9) 0.0061(10) -0.0042(9)
    C3A 0.0397(16) 0.0289(15) 0.0361(15) -0.0031(11) 0.0182(12) -0.0056(11)
    C4A 0.0574(19) 0.0309(15) 0.0273(14) -0.0166(13) 0.0234(13) -0.0081(11)
    C5A 0.061(2) 0.0280(15) 0.0127(11) -0.0172(13) 0.0011(11) 0.0007(10)
    C6A 0.0328(14) 0.0211(12) 0.0191(12) -0.0077(10) -0.0032(10) 0.0009(9)
    C7A 0.0278(13) 0.0329(15) 0.0305(14) 0.0070(11) 0.0010(11) -0.0006(11)
    C8A 0.0352(16) 0.056(2) 0.0365(16) 0.0002(14) -0.0115(13) 0.0159(14)
    C9A 0.0285(13) 0.0200(12) 0.0173(11) -0.0096(9) 0.0033(9) -0.0026(9)
    C10A 0.0170(11) 0.0180(11) 0.0170(11) -0.0012(8) 0.0032(8) -0.0021(8)
    C11A 0.0195(11) 0.0204(12) 0.0136(10) 0.0004(9) 0.0031(9) 0.0009(9)
    C12A 0.0203(12) 0.0332(14) 0.0190(11) 0.0052(10) 0.0028(9) -0.0038(10)
    C13A 0.0197(12) 0.0242(13) 0.0210(11) 0.0043(9) 0.0037(9) -0.0037(9)
    C14A 0.0272(14) 0.0311(15) 0.0485(17) 0.0060(11) 0.0123(12) 0.0056(13)
    C15A 0.0234(14) 0.0343(17) 0.085(3) -0.0031(12) 0.0138(15) -0.0059(16)
    C16A 0.0241(15) 0.052(2) 0.060(2) 0.0054(13) -0.0100(14) -0.0196(17)
    C17A 0.0418(17) 0.052(2) 0.0308(15) 0.0178(15) -0.0072(13) -0.0018(13)
    C18A 0.0263(13) 0.0317(14) 0.0280(13) 0.0066(10) 0.0034(11) 0.0028(11)
    C19A 0.0186(11) 0.0172(11) 0.0141(10) -0.0006(8) 0.0012(8) 0.0009(8)
    C20A 0.0184(11) 0.0182(11) 0.0152(10) 0.0013(8) 0.0021(8) -0.0009(8)
    C21A 0.0177(11) 0.0146(11) 0.0175(10) 0.0018(8) 0.0037(9) 0.0007(8)
    C22A 0.0185(11) 0.0189(12) 0.0187(11) 0.0007(9) 0.0033(9) 0.0012(9)
    C23A 0.0178(11) 0.0216(12) 0.0156(10) 0.0024(9) 0.0035(9) 0.0012(9)
    C24A 0.0229(12) 0.0199(12) 0.0203(11) 0.0035(9) 0.0009(9) 0.0009(9)
    C25A 0.0278(13) 0.0235(13) 0.0209(12) -0.0037(10) 0.0007(10) -0.0029(10)
    C26A 0.0235(12) 0.0339(14) 0.0178(11) 0.0007(10) -0.0012(9) 0.0004(10)
    C27A 0.0280(13) 0.0255(13) 0.0243(12) 0.0068(10) -0.0013(10) 0.0031(10)
    C28A 0.0282(13) 0.0182(12) 0.0238(12) 0.0040(9) 0.0013(10) -0.0001(9)
    C29A 0.0174(11) 0.0155(12) 0.0188(11) 0.0021(8) 0.0006(9) 0.0027(8)
    C30A 0.0171(11) 0.0150(11) 0.0196(11) 0.0004(8) 0.0017(9) 0.0021(8)
    C31A 0.0219(12) 0.0204(12) 0.0240(12) -0.0009(9) 0.0067(9) 0.0034(9)
    C32A 0.0347(15) 0.0501(18) 0.0215(12) -0.0090(13) 0.0014(11) 0.0069(12)
    C33A 0.0474(17) 0.0301(15) 0.0417(16) 0.0049(12) 0.0282(14) 0.0050(12)
    C34A 0.0162(11) 0.0150(11) 0.0202(11) 0.0025(8) 0.0064(9) -0.0012(9)
    C35A 0.0223(12) 0.0166(12) 0.0346(14) -0.0026(9) 0.0003(10) 0.0005(10)
    C36A 0.0403(16) 0.0229(14) 0.0316(14) -0.0094(11) 0.0024(12) -0.0046(11)
    C37A 0.0354(15) 0.0241(14) 0.0368(15) -0.0052(11) -0.0109(12) 0.0004(11)
    N1A 0.0174(9) 0.0163(9) 0.0135(9) -0.0020(7) 0.0017(7) 0.0002(7)
    N2A 0.0167(9) 0.0122(9) 0.0199(9) -0.0003(7) 0.0032(7) -0.0004(7)
    N3A 0.0160(9) 0.0135(9) 0.0229(10) 0.0000(7) 0.0004(8) 0.0019(7)
    N4A 0.0260(11) 0.0169(10) 0.0252(10) 0.0002(8) -0.0047(8) 0.0016(8)
    O1A 0.0266(9) 0.0159(8) 0.0165(8) -0.0030(6) 0.0062(6) -0.0006(6)
    O2A 0.0303(9) 0.0242(9) 0.0212(8) -0.0106(7) 0.0083(7) -0.0034(7)
    O3A 0.0237(8) 0.0179(8) 0.0177(8) 0.0004(6) 0.0008(7) -0.0009(6)
    O4A 0.0221(9) 0.0130(9) 0.0424(10) 0.0005(6) 0.0100(7) 0.0041(7)
    O5A 0.0198(8) 0.0146(8) 0.0205(8) -0.0014(6) 0.0020(6) 0.0009(6)
    C1B 0.0269(12) 0.0136(11) 0.0155(11) 0.0041(9) 0.0031(9) 0.0004(8)
    C2B 0.0333(14) 0.0156(12) 0.0224(12) 0.0078(9) -0.0044(10) -0.0015(9)
    C3B 0.0569(18) 0.0221(13) 0.0136(11) 0.0149(12) -0.0009(11) -0.0004(9)
    C4B 0.0558(19) 0.0267(14) 0.0233(13) 0.0126(12) 0.0183(12) 0.0069(10)
    C5B 0.0353(14) 0.0252(13) 0.0296(13) 0.0028(10) 0.0135(11) 0.0062(10)
    C6B 0.0290(13) 0.0150(11) 0.0217(12) 0.0017(9) 0.0041(10) 0.0033(9)
    C7B 0.0359(16) 0.0345(16) 0.0380(16) 0.0043(12) -0.0118(12) -0.0120(12)
    C8B 0.0287(14) 0.0295(14) 0.0273(13) -0.0049(10) 0.0010(11) -0.0013(11)
    C9B 0.0330(14) 0.0241(13) 0.0214(12) 0.0133(10) 0.0048(10) 0.0040(10)
    C10B 0.0166(11) 0.0179(11) 0.0209(11) 0.0009(9) 0.0029(9) 0.0028(9)
    C11B 0.0187(11) 0.0198(12) 0.0168(11) 0.0004(9) 0.0032(9) -0.0007(9)
    C12B 0.0228(13) 0.0320(14) 0.0218(12) -0.0056(10) 0.0033(10) 0.0049(10)
    C13B 0.0186(12) 0.0252(13) 0.0315(13) -0.0052(9) 0.0040(10) 0.0071(10)
    C14B 0.0312(16) 0.0347(17) 0.076(2) -0.0039(12) 0.0217(15) 0.0026(15)
    C15B 0.0267(18) 0.049(2) 0.149(5) 0.0064(16) 0.031(2) 0.027(3)
    C16B 0.0234(18) 0.072(3) 0.114(4) -0.0115(18) -0.016(2) 0.048(3)
    C17B 0.048(2) 0.071(3) 0.050(2) -0.033(2) -0.0190(16) 0.0174(18)
    C18B 0.0326(15) 0.0385(16) 0.0344(15) -0.0131(12) 0.0012(12) 0.0038(12)
    C19B 0.0179(11) 0.0192(11) 0.0160(10) 0.0000(9) 0.0018(9) 0.0000(9)
    C20B 0.0182(11) 0.0193(11) 0.0166(10) -0.0014(8) 0.0020(9) 0.0011(9)
    C21B 0.0164(11) 0.0172(11) 0.0183(11) -0.0016(8) 0.0046(9) -0.0010(8)
    C22B 0.0176(11) 0.0223(12) 0.0190(11) -0.0006(9) 0.0032(9) -0.0025(9)
    C23B 0.0188(11) 0.0231(12) 0.0154(10) -0.0017(9) 0.0071(9) -0.0018(9)
    C24B 0.0269(13) 0.0190(12) 0.0211(11) -0.0039(9) 0.0059(10) -0.0011(9)
    C25B 0.0264(13) 0.0283(14) 0.0230(12) -0.0083(10) 0.0039(10) -0.0044(10)
    C26B 0.0216(12) 0.0402(15) 0.0193(11) -0.0020(11) 0.0019(9) -0.0007(11)
    C27B 0.0284(13) 0.0275(14) 0.0232(12) 0.0044(10) 0.0065(10) 0.0029(10)
    C28B 0.0232(12) 0.0201(12) 0.0225(11) -0.0037(9) 0.0052(9) -0.0014(9)
    C29B 0.0213(12) 0.0166(12) 0.0170(10) -0.0033(9) 0.0040(9) -0.0036(8)
    C30B 0.0176(11) 0.0149(11) 0.0203(11) -0.0016(8) 0.0047(9) -0.0029(9)
    C31B 0.0248(12) 0.0201(12) 0.0229(12) 0.0012(9) 0.0091(10) -0.0036(9)
    C32B 0.0324(15) 0.0533(19) 0.0230(13) -0.0017(13) 0.0052(11) -0.0129(12)
    C33B 0.0288(13) 0.0281(14) 0.0290(13) 0.0008(10) 0.0135(11) 0.0002(10)
    C34B 0.0192(11) 0.0164(11) 0.0177(11) -0.0026(8) 0.0078(9) 0.0002(8)
    C35B 0.0303(14) 0.0162(12) 0.0326(13) 0.0031(10) 0.0009(11) 0.0001(10)
    C36B 0.0308(14) 0.0266(14) 0.0307(13) 0.0082(11) 0.0022(11) -0.0003(11)
    C37B 0.0244(13) 0.0279(14) 0.0240(12) 0.0026(10) -0.0001(10) 0.0012(10)
    N1B 0.0168(9) 0.0157(9) 0.0163(9) 0.0033(7) 0.0025(7) 0.0016(7)
    N2B 0.0190(10) 0.0134(9) 0.0210(9) -0.0022(7) 0.0059(8) -0.0002(7)
    N3B 0.0189(10) 0.0147(10) 0.0205(9) -0.0018(7) 0.0029(8) -0.0014(7)
    N4B 0.0257(10) 0.0179(10) 0.0206(10) 0.0000(8) -0.0007(8) -0.0022(8)
    O1B 0.0247(8) 0.0156(8) 0.0183(8) 0.0049(6) 0.0045(6) 0.0031(6)
    O2B 0.0276(9) 0.0235(9) 0.0243(8) 0.0105(7) 0.0069(7) 0.0039(7)
    O3B 0.0239(8) 0.0171(8) 0.0197(8) 0.0016(6) 0.0010(7) 0.0022(6)
    O4B 0.0265(9) 0.0154(9) 0.0447(11) -0.0027(7) 0.0150(8) -0.0072(7)
    O5B 0.0252(8) 0.0137(8) 0.0202(8) 0.0006(6) 0.0031(6) -0.0003(6)
    C1C 0.0436(15) 0.0145(12) 0.0255(12) 0.0005(10) 0.0104(11) 0.0044(10)
    C2C 0.0423(15) 0.0166(12) 0.0219(12) 0.0021(10) 0.0065(11) 0.0054(9)
    C3C 0.0417(16) 0.0296(15) 0.0305(14) 0.0027(12) 0.0124(12) 0.0064(11)
    C4C 0.0401(16) 0.0347(16) 0.0415(17) -0.0036(12) 0.0033(13) 0.0107(13)
    C5C 0.058(2) 0.0214(14) 0.0312(15) -0.0094(12) -0.0056(13) 0.0057(11)
    C6C 0.0568(18) 0.0142(12) 0.0260(13) -0.0012(11) 0.0076(12) 0.0017(10)
    C7C 0.0436(16) 0.0234(13) 0.0244(13) 0.0023(11) 0.0076(11) 0.0014(10)
    C8C 0.084(3) 0.0277(16) 0.0300(15) 0.0043(15) 0.0130(15) -0.0031(12)
    C9C 0.060(2) 0.0253(15) 0.0490(18) 0.0152(13) 0.0204(15) 0.0164(13)
    C10C 0.058(2) 0.0346(17) 0.0364(16) 0.0194(14) 0.0085(14) 0.0120(13)
    C11C 0.0326(15) 0.0376(16) 0.0283(14) 0.0115(12) -0.0109(11) -0.0046(11)
    C12C 0.0360(15) 0.0403(17) 0.0297(14) 0.0042(12) -0.0062(12) -0.0056(12)
    C13C 0.0312(15) 0.0438(18) 0.0349(15) 0.0100(12) -0.0103(12) -0.0100(13)
    C14C 0.090(3) 0.047(2) 0.0303(16) 0.0213(19) 0.0050(16) -0.0022(14)
    C15C 0.101(3) 0.069(3) 0.0325(18) 0.040(2) 0.0063(19) -0.0027(17)
    C16C 0.050(2) 0.074(3) 0.043(2) 0.0288(18) -0.0166(16) -0.0268(19)
    C17C 0.0321(17) 0.057(2) 0.074(3) -0.0008(15) -0.0042(16) -0.035(2)
    C18C 0.0305(16) 0.052(2) 0.059(2) -0.0047(13) 0.0043(14) -0.0216(16)
    C19C 0.0262(14) 0.0464(18) 0.0415(16) 0.0151(12) -0.0085(12) -0.0112(13)
    C19D 0.0213(12) 0.0301(14) 0.0251(12) -0.0065(10) 0.0041(10) -0.0027(10)
    C20C 0.0219(13) 0.0360(15) 0.0354(14) 0.0048(11) 0.0074(11) -0.0084(12)
    C21C 0.0216(12) 0.0331(14) 0.0268(13) 0.0036(10) 0.0078(10) -0.0009(10)
    C22C 0.0316(14) 0.0289(14) 0.0275(13) 0.0011(11) 0.0077(11) -0.0008(11)
    C23C 0.0343(14) 0.0254(13) 0.0226(12) 0.0030(11) 0.0043(10) 0.0063(10)
    C24C 0.0374(15) 0.0319(15) 0.0306(14) 0.0002(12) 0.0094(12) 0.0079(11)
    C25C 0.0392(16) 0.0372(17) 0.0426(16) -0.0105(13) 0.0018(13) 0.0137(14)
    C26C 0.060(2) 0.0301(16) 0.0323(15) -0.0124(14) -0.0040(14) 0.0080(12)
    C27C 0.065(2) 0.0301(15) 0.0245(14) 0.0025(14) 0.0052(13) 0.0017(11)
    C28C 0.0444(16) 0.0346(16) 0.0257(13) 0.0049(12) 0.0079(12) 0.0048(11)
    C29C 0.0244(13) 0.0353(15) 0.0294(13) -0.0046(11) 0.0017(11) -0.0001(11)
    C30C 0.0256(13) 0.0297(14) 0.0361(14) -0.0043(10) 0.0047(11) -0.0018(11)
    C31C 0.0390(16) 0.0344(16) 0.0443(17) -0.0015(12) 0.0016(13) 0.0069(13)
    C32C 0.075(3) 0.064(2) 0.0409(19) -0.001(2) -0.0110(17) 0.0048(17)
    C33C 0.0430(18) 0.0380(19) 0.076(2) 0.0028(14) 0.0056(17) 0.0151(17)
    C34C 0.0273(14) 0.0257(14) 0.0405(15) -0.0029(11) 0.0075(11) 0.0022(11)
    C35C 0.068(2) 0.071(3) 0.0478(19) -0.049(2) 0.0182(17) -0.0125(18)
    C36C 0.091(3) 0.056(2) 0.061(2) -0.049(2) 0.028(2) -0.0174(19)
    C37C 0.112(4) 0.066(3) 0.052(2) -0.058(3) 0.029(2) -0.020(2)
    N1C 0.0384(13) 0.0278(12) 0.0263(11) 0.0127(10) -0.0006(9) 0.0048(9)
    N2C 0.0209(10) 0.0291(12) 0.0293(11) -0.0006(8) 0.0092(8) 0.0007(9)
    N3C 0.0334(12) 0.0271(12) 0.0382(13) -0.0106(9) 0.0078(10) -0.0027(10)
    N4C 0.0610(17) 0.0454(16) 0.0371(14) -0.0251(13) 0.0156(12) -0.0030(12)
    O1C 0.0416(11) 0.0204(9) 0.0336(10) 0.0076(8) 0.0154(8) 0.0089(7)
    O2C 0.0776(18) 0.0577(17) 0.0763(18) 0.0331(14) 0.0149(14) 0.0436(15)
    O3C 0.0218(11) 0.112(2) 0.0660(16) 0.0255(13) -0.0117(10) -0.0383(16)
    O4C 0.0291(11) 0.0429(12) 0.0617(14) -0.0074(9) 0.0141(10) 0.0052(10)
    O5C 0.0566(14) 0.0504(14) 0.0516(13) -0.0316(11) 0.0164(11) -0.0025(11)
    C1D 0.0241(12) 0.0144(11) 0.0243(12) -0.0032(9) 0.0091(9) -0.0035(9)
    C2D 0.0310(13) 0.0133(11) 0.0253(12) -0.0026(9) 0.0042(10) -0.0006(9)
    C3D 0.0303(14) 0.0174(12) 0.0382(15) 0.0000(10) 0.0011(11) -0.0024(10)
    C4D 0.0269(14) 0.0307(15) 0.0506(17) -0.0049(11) 0.0134(12) -0.0090(13)
    C5D 0.0388(15) 0.0306(15) 0.0343(14) -0.0076(11) 0.0214(12) -0.0027(11)
    C6D 0.0353(14) 0.0177(12) 0.0244(12) -0.0047(10) 0.0102(10) -0.0032(9)
    C7D 0.0526(18) 0.0272(14) 0.0243(13) -0.0056(12) 0.0056(12) 0.0030(11)
    C8D 0.0474(17) 0.0281(14) 0.0222(13) -0.0030(12) 0.0082(12) 0.0007(10)
    C9D 0.0309(14) 0.0234(13) 0.0371(14) -0.0061(10) 0.0129(11) -0.0096(11)
    C10D 0.0299(14) 0.0286(14) 0.0292(13) -0.0074(11) 0.0081(11) -0.0062(11)
    C11D 0.0216(12) 0.0354(15) 0.0202(12) -0.0051(10) 0.0029(9) -0.0043(10)
    C12D 0.0282(14) 0.0415(16) 0.0232(13) 0.0024(11) 0.0038(10) 0.0018(11)
    C13D 0.0295(14) 0.0437(17) 0.0229(13) -0.0053(12) -0.0011(10) 0.0029(11)
    C14D 0.098(3) 0.053(2) 0.0298(16) -0.014(2) 0.0190(17) -0.0025(15)
    C15D 0.124(4) 0.074(3) 0.0300(18) -0.034(3) 0.024(2) -0.0057(18)
    C16D 0.085(3) 0.069(3) 0.0352(18) -0.022(2) 0.0076(18) 0.0208(18)
    C17D 0.0418(18) 0.053(2) 0.051(2) -0.0061(15) 0.0035(15) 0.0212(16)
    C18D 0.0327(15) 0.0515(19) 0.0384(16) -0.0027(13) 0.0045(12) 0.0063(14)
    C20D 0.0246(12) 0.0261(13) 0.0198(11) -0.0059(9) 0.0041(9) 0.0005(10)
    C21D 0.0200(11) 0.0249(13) 0.0221(12) -0.0037(9) 0.0056(9) -0.0034(10)
    C22D 0.0258(13) 0.0255(13) 0.0233(12) -0.0016(10) 0.0011(10) -0.0023(10)
    C23D 0.0259(12) 0.0206(12) 0.0187(11) -0.0044(9) 0.0036(9) -0.0048(9)
    C24D 0.0296(13) 0.0274(13) 0.0265(12) -0.0066(10) 0.0092(10) -0.0058(10)
    C25D 0.0244(13) 0.0312(14) 0.0396(15) -0.0028(10) 0.0079(11) -0.0132(12)
    C26D 0.0317(14) 0.0255(14) 0.0329(14) 0.0062(10) -0.0034(11) -0.0092(11)
    C27D 0.0429(16) 0.0222(13) 0.0210(12) 0.0012(11) 0.0010(11) -0.0021(10)
    C28D 0.0293(13) 0.0243(13) 0.0230(12) -0.0048(10) 0.0068(10) -0.0039(10)
    C29D 0.0266(13) 0.0242(13) 0.0192(11) 0.0026(10) 0.0039(9) -0.0034(9)
    C30D 0.0287(13) 0.0221(13) 0.0257(12) 0.0014(10) 0.0047(10) -0.0017(10)
    C31D 0.0453(17) 0.0259(15) 0.0402(16) -0.0044(12) 0.0096(13) -0.0104(12)
    C32D 0.059(2) 0.0453(19) 0.0409(17) -0.0128(16) 0.0056(15) -0.0217(15)
    C33D 0.064(2) 0.0318(17) 0.064(2) -0.0181(15) 0.0183(18) -0.0156(16)
    C34D 0.0306(14) 0.0319(15) 0.0267(13) -0.0008(11) 0.0057(11) -0.0017(11)
    C35D 0.0392(16) 0.0382(17) 0.0412(16) 0.0118(13) 0.0095(13) 0.0130(13)
    C36D 0.054(2) 0.0367(18) 0.057(2) -0.0008(15) -0.0150(17) 0.0113(15)
    C37D 0.093(3) 0.051(2) 0.0312(17) 0.007(2) -0.0066(17) 0.0042(15)
    N1D 0.0229(11) 0.0290(12) 0.0252(10) -0.0067(8) 0.0072(8) -0.0058(9)
    N2D 0.0193(10) 0.0240(11) 0.0255(10) 0.0008(8) 0.0056(8) 0.0004(8)
    N3D 0.0278(11) 0.0222(11) 0.0262(10) 0.0023(8) 0.0044(8) 0.0018(8)
    N4D 0.0643(18) 0.0458(16) 0.0256(12) 0.0036(13) 0.0076(12) -0.0052(11)
    O1D 0.0235(9) 0.0190(8) 0.0284(9) -0.0056(7) 0.0083(7) -0.0056(7)
    O2D 0.0360(11) 0.0394(12) 0.0556(13) -0.0159(9) 0.0155(10) -0.0210(10)
    O3D 0.0234(9) 0.0539(12) 0.0259(9) -0.0142(8) 0.0060(7) -0.0060(9)
    O4D 0.0290(10) 0.0305(10) 0.0376(10) 0.0066(8) 0.0093(8) -0.0011(8)
    O5D 0.0528(13) 0.0396(12) 0.0360(11) 0.0201(10) 0.0063(9) -0.0052(9)
    C1 0.0438(18) 0.0413(19) 0.085(3) -0.0065(15) 0.0299(18) -0.0123(18)
    C2 0.0384(17) 0.048(2) 0.072(2) 0.0058(14) 0.0208(16) 0.0151(17)
    O1 0.0356(11) 0.0382(12) 0.0849(17) 0.0044(9) 0.0265(11) -0.0134(12)
    O2 0.0294(10) 0.0375(11) 0.0441(11) -0.0025(8) 0.0159(9) 0.0075(9)
    O3 0.043(3) 0.037(2) 0.054(3) 0.0016(19) 0.002(3) 0.001(2)
    C3 0.039(3) 0.039(5) 0.051(2) -0.0005(17) -0.0045(19) 0.0048(18)
    C3' 0.039(3) 0.039(5) 0.051(2) -0.0005(17) -0.0045(19) 0.0048(18)
    O3' 0.043(3) 0.037(2) 0.054(3) 0.0016(19) 0.002(3) 0.001(2)
    O1W 0.0221(9) 0.0178(9) 0.0515(12) -0.0009(7) 0.0035(8) -0.0034(8)
    O2W 0.0289(10) 0.0188(9) 0.0536(12) 0.0015(7) 0.0046(9) 0.0047(8)
    O3W 0.0326(11) 0.0354(11) 0.0541(13) 0.0066(8) 0.0124(10) 0.0124(10)
    O4W 0.0290(14) 0.0295(14) 0.0267(13) 0 0.0000(11) 0
_geom_special_details
;
 All esds (except the esd in the dihedral angle between two l.s. planes)
 are estimated using the full covariance matrix.  The cell esds are taken
 into account individually in the estimation of esds in distances, angles
 and torsion angles; correlations between esds in cell parameters are only
 used when they are defined by crystal symmetry.  An approximate (isotropic)
 treatment of cell esds is used for estimating esds involving l.s. planes.
;
loop_
    _geom_bond_atom_site_label_1
    _geom_bond_atom_site_label_2
    _geom_bond_site_symmetry_2
    _geom_bond_distance
    _geom_bond_publ_flag
    C1A C2A . 1.390(3) ?
    C1A C6A . 1.394(3) ?
    C1A O1A . 1.400(3) ?
    C2A C3A . 1.386(4) ?
    C2A C7A . 1.503(3) ?
    C3A C4A . 1.381(4) ?
    C3A H3AA . 0.95 ?
    C4A C5A . 1.378(5) ?
    C4A H4AA . 0.95 ?
    C5A C6A . 1.390(4) ?
    C5A H5A . 0.95 ?
    C6A C8A . 1.506(4) ?
    C7A H7AA . 0.98 ?
    C7A H7AB . 0.98 ?
    C7A H7AC . 0.98 ?
    C8A H8AA . 0.98 ?
    C8A H8AB . 0.98 ?
    C8A H8AC . 0.98 ?
    C9A O1A . 1.429(3) ?
    C9A C10A . 1.510(3) ?
    C9A H9AA . 0.99 ?
    C9A H9AB . 0.99 ?
    C10A O2A . 1.235(3) ?
    C10A N1A . 1.337(3) ?
    C11A N1A . 1.464(3) ?
    C11A C19A . 1.536(3) ?
    C11A C12A . 1.540(3) ?
    C11A H11A . 1 ?
    C12A C13A . 1.508(3) ?
    C12A H12A . 0.99 ?
    C12A H12B . 0.99 ?
    C13A C18A . 1.381(4) ?
    C13A C14A . 1.381(4) ?
    C14A C15A . 1.394(4) ?
    C14A H14A . 0.95 ?
    C15A C16A . 1.368(5) ?
    C15A H15A . 0.95 ?
    C16A C17A . 1.376(5) ?
    C16A H16A . 0.95 ?
    C17A C18A . 1.393(4) ?
    C17A H17A . 0.95 ?
    C18A H18A . 0.95 ?
    C19A O3A . 1.430(3) ?
    C19A C20A . 1.531(3) ?
    C19A H19A . 1 ?
    C20A C21A . 1.532(3) ?
    C20A H20A . 0.99 ?
    C20A H20B . 0.99 ?
    C21A N2A . 1.459(3) ?
    C21A C22A . 1.535(3) ?
    C21A H21A . 1 ?
    C22A C23A . 1.515(3) ?
    C22A H22A . 0.99 ?
    C22A H22B . 0.99 ?
    C23A C24A . 1.390(3) ?
    C23A C28A . 1.392(3) ?
    C24A C25A . 1.390(3) ?
    C24A H24A . 0.95 ?
    C25A C26A . 1.385(4) ?
    C25A H25A . 0.95 ?
    C26A C27A . 1.384(4) ?
    C26A H26A . 0.95 ?
    C27A C28A . 1.390(3) ?
    C27A H27A . 0.95 ?
    C28A H28A . 0.95 ?
    C29A O4A . 1.236(3) ?
    C29A N2A . 1.341(3) ?
    C29A C30A . 1.527(3) ?
    C30A N3A . 1.470(3) ?
    C30A C31A . 1.538(3) ?
    C30A H30A . 1 ?
    C31A C33A . 1.516(4) ?
    C31A C32A . 1.527(3) ?
    C31A H31A . 1 ?
    C32A H32A . 0.98 ?
    C32A H32B . 0.98 ?
    C32A H32C . 0.98 ?
    C33A H33A . 0.98 ?
    C33A H33B . 0.98 ?
    C33A H33C . 0.98 ?
    C34A O5A . 1.260(3) ?
    C34A N4A . 1.350(3) ?
    C34A N3A . 1.350(3) ?
    C35A N3A . 1.476(3) ?
    C35A C36A . 1.493(4) ?
    C35A H35A . 0.99 ?
    C35A H35B . 0.99 ?
    C36A C37A . 1.513(4) ?
    C36A H36A . 0.99 ?
    C36A H36B . 0.99 ?
    C37A N4A . 1.453(3) ?
    C37A H37A . 0.99 ?
    C37A H37B . 0.99 ?
    N1A H1A . 0.88 ?
    N2A H2A . 0.88 ?
    N4A H4A . 0.88 ?
    O3A H3A . 0.84 ?
    C1B C2B . 1.395(3) ?
    C1B C6B . 1.397(3) ?
    C1B O1B . 1.401(3) ?
    C2B C3B . 1.393(4) ?
    C2B C7B . 1.504(4) ?
    C3B C4B . 1.379(4) ?
    C3B H3BB . 0.95 ?
    C4B C5B . 1.388(4) ?
    C4B H4BB . 0.95 ?
    C5B C6B . 1.388(4) ?
    C5B H5B . 0.95 ?
    C6B C8B . 1.500(3) ?
    C7B H7BA . 0.98 ?
    C7B H7BB . 0.98 ?
    C7B H7BC . 0.98 ?
    C8B H8BA . 0.98 ?
    C8B H8BB . 0.98 ?
    C8B H8BC . 0.98 ?
    C9B O1B . 1.425(3) ?
    C9B C10B . 1.510(3) ?
    C9B H9BA . 0.99 ?
    C9B H9BB . 0.99 ?
    C10B O2B . 1.230(3) ?
    C10B N1B . 1.342(3) ?
    C11B N1B . 1.463(3) ?
    C11B C19B . 1.538(3) ?
    C11B C12B . 1.538(3) ?
    C11B H11B . 1 ?
    C12B C13B . 1.501(3) ?
    C12B H12C . 0.99 ?
    C12B H12D . 0.99 ?
    C13B C18B . 1.383(4) ?
    C13B C14B . 1.386(4) ?
    C14B C15B . 1.386(5) ?
    C14B H14B . 0.95 ?
    C15B C16B . 1.375(7) ?
    C15B H15B . 0.95 ?
    C16B C17B . 1.363(7) ?
    C16B H16B . 0.95 ?
    C17B C18B . 1.392(4) ?
    C17B H17B . 0.95 ?
    C18B H18B . 0.95 ?
    C19B O3B . 1.427(3) ?
    C19B C20B . 1.528(3) ?
    C19B H19B . 1 ?
    C20B C21B . 1.536(3) ?
    C20B H20C . 0.99 ?
    C20B H20D . 0.99 ?
    C21B N2B . 1.462(3) ?
    C21B C22B . 1.537(3) ?
    C21B H21B . 1 ?
    C22B C23B . 1.514(3) ?
    C22B H22C . 0.99 ?
    C22B H22D . 0.99 ?
    C23B C24B . 1.391(3) ?
    C23B C28B . 1.394(3) ?
    C24B C25B . 1.390(4) ?
    C24B H24B . 0.95 ?
    C25B C26B . 1.386(4) ?
    C25B H25B . 0.95 ?
    C26B C27B . 1.389(4) ?
    C26B H26B . 0.95 ?
    C27B C28B . 1.387(3) ?
    C27B H27B . 0.95 ?
    C28B H28B . 0.95 ?
    C29B O4B . 1.236(3) ?
    C29B N2B . 1.335(3) ?
    C29B C30B . 1.533(3) ?
    C30B N3B . 1.471(3) ?
    C30B C31B . 1.536(3) ?
    C30B H30B . 1 ?
    C31B C33B . 1.516(3) ?
    C31B C32B . 1.525(3) ?
    C31B H31B . 1 ?
    C32B H32D . 0.98 ?
    C32B H32E . 0.98 ?
    C32B H32F . 0.98 ?
    C33B H33D . 0.98 ?
    C33B H33E . 0.98 ?
    C33B H33F . 0.98 ?
    C34B O5B . 1.262(3) ?
    C34B N3B . 1.349(3) ?
    C34B N4B . 1.352(3) ?
    C35B N3B . 1.471(3) ?
    C35B C36B . 1.510(4) ?
    C35B H35C . 0.99 ?
    C35B H35D . 0.99 ?
    C36B C37B . 1.499(4) ?
    C36B H36C . 0.99 ?
    C36B H36D . 0.99 ?
    C37B N4B . 1.455(3) ?
    C37B H37C . 0.99 ?
    C37B H37D . 0.99 ?
    N1B H1B . 0.88 ?
    N2B H2B . 0.88 ?
    N4B H4B . 0.88 ?
    O3B H3B . 0.84 ?
    C1C O1C . 1.393(3) ?
    C1C C2C . 1.397(4) ?
    C1C C6C . 1.398(4) ?
    C2C C3C . 1.393(4) ?
    C2C C7C . 1.507(4) ?
    C3C C4C . 1.378(4) ?
    C3C H3CC . 0.95 ?
    C4C C5C . 1.379(5) ?
    C4C H4CC . 0.95 ?
    C5C C6C . 1.392(4) ?
    C5C H5C . 0.95 ?
    C6C C8C . 1.502(4) ?
    C7C H7CA . 0.98 ?
    C7C H7CB . 0.98 ?
    C7C H7CC . 0.98 ?
    C8C H8CA . 0.98 ?
    C8C H8CB . 0.98 ?
    C8C H8CC . 0.98 ?
    C9C O1C . 1.423(3) ?
    C9C C10C . 1.498(5) ?
    C9C H9CA . 0.99 ?
    C9C H9CB . 0.99 ?
    C10C O2C . 1.233(4) ?
    C10C N1C . 1.330(4) ?
    C11C N1C . 1.465(4) ?
    C11C C12C . 1.523(4) ?
    C11C C19C . 1.526(4) ?
    C11C H11C . 1 ?
    C12C C13C . 1.512(4) ?
    C12C H12E . 0.99 ?
    C12C H12F . 0.99 ?
    C13C C14C . 1.362(5) ?
    C13C C18C . 1.394(5) ?
    C14C C15C . 1.402(5) ?
    C14C H14C . 0.95 ?
    C15C C16C . 1.378(6) ?
    C15C H15C . 0.95 ?
    C16C C17C . 1.348(6) ?
    C16C H16C . 0.95 ?
    C17C C18C . 1.395(5) ?
    C17C H17C . 0.95 ?
    C18C H18C . 0.95 ?
    C19C O3C . 1.432(4) ?
    C19C C20C . 1.534(4) ?
    C19C H19C . 1 ?
    C19D O3D . 1.433(3) ?
    C19D C11D . 1.535(4) ?
    C19D C20D . 1.541(3) ?
    C19D H19D . 1 ?
    C20C C21C . 1.523(4) ?
    C20C H20E . 0.99 ?
    C20C H20F . 0.99 ?
    C21C N2C . 1.456(3) ?
    C21C C22C . 1.540(4) ?
    C21C H21C . 1 ?
    C22C C23C . 1.503(4) ?
    C22C H22E . 0.99 ?
    C22C H22F . 0.99 ?
    C23C C28C . 1.390(4) ?
    C23C C24C . 1.394(4) ?
    C24C C25C . 1.391(4) ?
    C24C H24C . 0.95 ?
    C25C C26C . 1.374(5) ?
    C25C H25C . 0.95 ?
    C26C C27C . 1.380(5) ?
    C26C H26C . 0.95 ?
    C27C C28C . 1.385(4) ?
    C27C H27C . 0.95 ?
    C28C H28C . 0.95 ?
    C29C O4C . 1.227(3) ?
    C29C N2C . 1.346(4) ?
    C29C C30C . 1.531(4) ?
    C30C N3C . 1.466(3) ?
    C30C C31C . 1.536(4) ?
    C30C H30C . 1 ?
    C31C C33C . 1.520(5) ?
    C31C C32C . 1.529(5) ?
    C31C H31C . 1 ?
    C32C H32G . 0.98 ?
    C32C H32H . 0.98 ?
    C32C H32I . 0.98 ?
    C33C H33G . 0.98 ?
    C33C H33H . 0.98 ?
    C33C H33I . 0.98 ?
    C34C O5C . 1.232(3) ?
    C34C N4C . 1.337(4) ?
    C34C N3C . 1.359(4) ?
    C35C C36C . 1.451(5) ?
    C35C N3C . 1.461(4) ?
    C35C H35E . 0.99 ?
    C35C H35F . 0.99 ?
    C36C C37C . 1.432(5) ?
    C36C H36E . 0.99 ?
    C36C H36F . 0.99 ?
    C37C N4C . 1.457(4) ?
    C37C H37E . 0.99 ?
    C37C H37F . 0.99 ?
    N1C H1C . 0.88 ?
    N2C H2C . 0.88 ?
    N4C H4C . 0.88 ?
    O3C H3C . 0.8134 ?
    C1D C6D . 1.392(3) ?
    C1D C2D . 1.394(3) ?
    C1D O1D . 1.396(3) ?
    C2D C3D . 1.390(4) ?
    C2D C7D . 1.507(4) ?
    C3D C4D . 1.386(4) ?
    C3D H3DD . 0.95 ?
    C4D C5D . 1.384(4) ?
    C4D H4DD . 0.95 ?
    C5D C6D . 1.390(4) ?
    C5D H5D . 0.95 ?
    C6D C8D . 1.512(4) ?
    C7D H7DA . 0.98 ?
    C7D H7DB . 0.98 ?
    C7D H7DC . 0.98 ?
    C8D H8DA . 0.98 ?
    C8D H8DB . 0.98 ?
    C8D H8DC . 0.98 ?
    C9D O1D . 1.426(3) ?
    C9D C10D . 1.499(4) ?
    C9D H9DA . 0.99 ?
    C9D H9DB . 0.99 ?
    C10D O2D . 1.229(3) ?
    C10D N1D . 1.336(3) ?
    C11D N1D . 1.462(3) ?
    C11D C12D . 1.523(4) ?
    C11D H11D . 1 ?
    C12D C13D . 1.512(4) ?
    C12D H12G . 0.99 ?
    C12D H12H . 0.99 ?
    C13D C14D . 1.377(5) ?
    C13D C18D . 1.384(5) ?
    C14D C15D . 1.401(5) ?
    C14D H14D . 0.95 ?
    C15D C16D . 1.374(7) ?
    C15D H15D . 0.95 ?
    C16D C17D . 1.346(6) ?
    C16D H16D . 0.95 ?
    C17D C18D . 1.384(4) ?
    C17D H17D . 0.95 ?
    C18D H18D . 0.95 ?
    C20D C21D . 1.527(3) ?
    C20D H20G . 0.99 ?
    C20D H20H . 0.99 ?
    C21D N2D . 1.454(3) ?
    C21D C22D . 1.539(3) ?
    C21D H21D . 1 ?
    C22D C23D . 1.504(3) ?
    C22D H22G . 0.99 ?
    C22D H22H . 0.99 ?
    C23D C28D . 1.387(3) ?
    C23D C24D . 1.391(4) ?
    C24D C25D . 1.385(4) ?
    C24D H24D . 0.95 ?
    C25D C26D . 1.379(4) ?
    C25D H25D . 0.95 ?
    C26D C27D . 1.374(4) ?
    C26D H26D . 0.95 ?
    C27D C28D . 1.393(4) ?
    C27D H27D . 0.95 ?
    C28D H28D . 0.95 ?
    C29D O4D . 1.228(3) ?
    C29D N2D . 1.347(3) ?
    C29D C30D . 1.534(4) ?
    C30D N3D . 1.471(3) ?
    C30D C31D . 1.526(4) ?
    C30D H30D . 1 ?
    C31D C32D . 1.520(4) ?
    C31D C33D . 1.535(4) ?
    C31D H31D . 1 ?
    C32D H32J . 0.98 ?
    C32D H32K . 0.98 ?
    C32D H32L . 0.98 ?
    C33D H33J . 0.98 ?
    C33D H33K . 0.98 ?
    C33D H33L . 0.98 ?
    C34D O5D . 1.245(3) ?
    C34D N3D . 1.354(3) ?
    C34D N4D . 1.354(4) ?
    C35D N3D . 1.470(3) ?
    C35D C36D . 1.477(5) ?
    C35D H35G . 0.99 ?
    C35D H35H . 0.99 ?
    C36D C37D . 1.492(6) ?
    C36D H36G . 0.99 ?
    C36D H36H . 0.99 ?
    C37D N4D . 1.450(4) ?
    C37D H37G . 0.99 ?
    C37D H37H . 0.99 ?
    N1D H1D . 0.88 ?
    N2D H2D . 0.88 ?
    N4D H4D . 0.88 ?
    O3D H3D . 0.84 ?
    C1 O1 . 1.459(5) ?
    C1 C2 . 1.491(6) ?
    C1 H1E . 0.99 ?
    C1 H1F . 0.99 ?
    C2 O2 . 1.415(4) ?
    C2 H2E . 0.99 ?
    C2 H2F . 0.99 ?
    O1 H1 . 0.84 ?
    O2 H2 . 0.84 ?
    O3 C3 . 1.411(8) ?
    O3 H3O . 0.84 ?
    C3 C3' . 1.482(9) ?
    C3 H31 . 0.99 ?
    C3 H32 . 0.99 ?
    C3' O3' . 1.442(8) ?
    C3' H31' . 0.99 ?
    C3' H32' . 0.99 ?
    O3' H3O' . 0.84 ?
    O1W H1WA . 0.8701 ?
    O1W H1WB . 0.8698 ?
    O2W H2WA . 0.87 ?
    O2W H2WB . 0.8698 ?
    O3W H3WA . 0.87 ?
    O3W H3WB . 0.87 ?
    O4W H4WA . 0.8699 ?
    O4W H4WB . 0.8701 ?
    O4W H4WA 2_657 0.87(12) ?
    O4W H4WB 2_657 0.87(11) ?
loop_
    _geom_angle_atom_site_label_1
    _geom_angle_atom_site_label_2
    _geom_angle_atom_site_label_3
    _geom_angle_site_symmetry_1
    _geom_angle_site_symmetry_3
    _geom_angle
    _geom_angle_publ_flag
    C2A C1A C6A . . 122.8(2) ?
    C2A C1A O1A . . 118.6(2) ?
    C6A C1A O1A . . 118.5(2) ?
    C3A C2A C1A . . 117.6(2) ?
    C3A C2A C7A . . 121.4(2) ?
    C1A C2A C7A . . 121.0(2) ?
    C4A C3A C2A . . 121.1(3) ?
    C4A C3A H3AA . . 119.4 ?
    C2A C3A H3AA . . 119.4 ?
    C5A C4A C3A . . 119.9(2) ?
    C5A C4A H4AA . . 120 ?
    C3A C4A H4AA . . 120 ?
    C4A C5A C6A . . 121.2(2) ?
    C4A C5A H5A . . 119.4 ?
    C6A C5A H5A . . 119.4 ?
    C5A C6A C1A . . 117.3(2) ?
    C5A C6A C8A . . 121.7(2) ?
    C1A C6A C8A . . 121.0(2) ?
    C2A C7A H7AA . . 109.5 ?
    C2A C7A H7AB . . 109.5 ?
    H7AA C7A H7AB . . 109.5 ?
    C2A C7A H7AC . . 109.5 ?
    H7AA C7A H7AC . . 109.5 ?
    H7AB C7A H7AC . . 109.5 ?
    C6A C8A H8AA . . 109.5 ?
    C6A C8A H8AB . . 109.5 ?
    H8AA C8A H8AB . . 109.5 ?
    C6A C8A H8AC . . 109.5 ?
    H8AA C8A H8AC . . 109.5 ?
    H8AB C8A H8AC . . 109.5 ?
    O1A C9A C10A . . 111.72(18) ?
    O1A C9A H9AA . . 109.3 ?
    C10A C9A H9AA . . 109.3 ?
    O1A C9A H9AB . . 109.3 ?
    C10A C9A H9AB . . 109.3 ?
    H9AA C9A H9AB . . 107.9 ?
    O2A C10A N1A . . 124.7(2) ?
    O2A C10A C9A . . 117.97(19) ?
    N1A C10A C9A . . 117.35(19) ?
    N1A C11A C19A . . 112.65(18) ?
    N1A C11A C12A . . 110.43(18) ?
    C19A C11A C12A . . 110.78(18) ?
    N1A C11A H11A . . 107.6 ?
    C19A C11A H11A . . 107.6 ?
    C12A C11A H11A . . 107.6 ?
    C13A C12A C11A . . 113.71(19) ?
    C13A C12A H12A . . 108.8 ?
    C11A C12A H12A . . 108.8 ?
    C13A C12A H12B . . 108.8 ?
    C11A C12A H12B . . 108.8 ?
    H12A C12A H12B . . 107.7 ?
    C18A C13A C14A . . 118.6(2) ?
    C18A C13A C12A . . 120.6(2) ?
    C14A C13A C12A . . 120.8(2) ?
    C13A C14A C15A . . 120.6(3) ?
    C13A C14A H14A . . 119.7 ?
    C15A C14A H14A . . 119.7 ?
    C16A C15A C14A . . 120.2(3) ?
    C16A C15A H15A . . 119.9 ?
    C14A C15A H15A . . 119.9 ?
    C15A C16A C17A . . 119.9(3) ?
    C15A C16A H16A . . 120 ?
    C17A C16A H16A . . 120 ?
    C16A C17A C18A . . 119.9(3) ?
    C16A C17A H17A . . 120.1 ?
    C18A C17A H17A . . 120.1 ?
    C13A C18A C17A . . 120.8(3) ?
    C13A C18A H18A . . 119.6 ?
    C17A C18A H18A . . 119.6 ?
    O3A C19A C20A . . 110.69(18) ?
    O3A C19A C11A . . 113.17(18) ?
    C20A C19A C11A . . 112.91(18) ?
    O3A C19A H19A . . 106.5 ?
    C20A C19A H19A . . 106.5 ?
    C11A C19A H19A . . 106.5 ?
    C19A C20A C21A . . 113.18(18) ?
    C19A C20A H20A . . 108.9 ?
    C21A C20A H20A . . 108.9 ?
    C19A C20A H20B . . 108.9 ?
    C21A C20A H20B . . 108.9 ?
    H20A C20A H20B . . 107.8 ?
    N2A C21A C20A . . 110.24(17) ?
    N2A C21A C22A . . 108.84(17) ?
    C20A C21A C22A . . 112.51(18) ?
    N2A C21A H21A . . 108.4 ?
    C20A C21A H21A . . 108.4 ?
    C22A C21A H21A . . 108.4 ?
    C23A C22A C21A . . 114.05(19) ?
    C23A C22A H22A . . 108.7 ?
    C21A C22A H22A . . 108.7 ?
    C23A C22A H22B . . 108.7 ?
    C21A C22A H22B . . 108.7 ?
    H22A C22A H22B . . 107.6 ?
    C24A C23A C28A . . 118.2(2) ?
    C24A C23A C22A . . 120.7(2) ?
    C28A C23A C22A . . 121.0(2) ?
    C23A C24A C25A . . 121.5(2) ?
    C23A C24A H24A . . 119.3 ?
    C25A C24A H24A . . 119.3 ?
    C26A C25A C24A . . 119.4(2) ?
    C26A C25A H25A . . 120.3 ?
    C24A C25A H25A . . 120.3 ?
    C27A C26A C25A . . 120.0(2) ?
    C27A C26A H26A . . 120 ?
    C25A C26A H26A . . 120 ?
    C26A C27A C28A . . 120.1(2) ?
    C26A C27A H27A . . 119.9 ?
    C28A C27A H27A . . 119.9 ?
    C27A C28A C23A . . 120.7(2) ?
    C27A C28A H28A . . 119.6 ?
    C23A C28A H28A . . 119.6 ?
    O4A C29A N2A . . 123.7(2) ?
    O4A C29A C30A . . 121.0(2) ?
    N2A C29A C30A . . 115.25(19) ?
    N3A C30A C29A . . 107.96(18) ?
    N3A C30A C31A . . 111.63(18) ?
    C29A C30A C31A . . 112.72(18) ?
    N3A C30A H30A . . 108.1 ?
    C29A C30A H30A . . 108.1 ?
    C31A C30A H30A . . 108.1 ?
    C33A C31A C32A . . 111.8(2) ?
    C33A C31A C30A . . 110.3(2) ?
    C32A C31A C30A . . 109.70(19) ?
    C33A C31A H31A . . 108.3 ?
    C32A C31A H31A . . 108.3 ?
    C30A C31A H31A . . 108.3 ?
    C31A C32A H32A . . 109.5 ?
    C31A C32A H32B . . 109.5 ?
    H32A C32A H32B . . 109.5 ?
    C31A C32A H32C . . 109.5 ?
    H32A C32A H32C . . 109.5 ?
    H32B C32A H32C . . 109.5 ?
    C31A C33A H33A . . 109.5 ?
    C31A C33A H33B . . 109.5 ?
    H33A C33A H33B . . 109.5 ?
    C31A C33A H33C . . 109.5 ?
    H33A C33A H33C . . 109.5 ?
    H33B C33A H33C . . 109.5 ?
    O5A C34A N4A . . 118.9(2) ?
    O5A C34A N3A . . 123.0(2) ?
    N4A C34A N3A . . 118.1(2) ?
    N3A C35A C36A . . 110.8(2) ?
    N3A C35A H35A . . 109.5 ?
    C36A C35A H35A . . 109.5 ?
    N3A C35A H35B . . 109.5 ?
    C36A C35A H35B . . 109.5 ?
    H35A C35A H35B . . 108.1 ?
    C35A C36A C37A . . 110.4(2) ?
    C35A C36A H36A . . 109.6 ?
    C37A C36A H36A . . 109.6 ?
    C35A C36A H36B . . 109.6 ?
    C37A C36A H36B . . 109.6 ?
    H36A C36A H36B . . 108.1 ?
    N4A C37A C36A . . 110.0(2) ?
    N4A C37A H37A . . 109.7 ?
    C36A C37A H37A . . 109.7 ?
    N4A C37A H37B . . 109.7 ?
    C36A C37A H37B . . 109.7 ?
    H37A C37A H37B . . 108.2 ?
    C10A N1A C11A . . 122.12(19) ?
    C10A N1A H1A . . 118.9 ?
    C11A N1A H1A . . 118.9 ?
    C29A N2A C21A . . 123.53(19) ?
    C29A N2A H2A . . 118.2 ?
    C21A N2A H2A . . 118.2 ?
    C34A N3A C30A . . 120.59(18) ?
    C34A N3A C35A . . 121.77(19) ?
    C30A N3A C35A . . 117.61(18) ?
    C34A N4A C37A . . 125.9(2) ?
    C34A N4A H4A . . 117 ?
    C37A N4A H4A . . 117 ?
    C1A O1A C9A . . 114.55(17) ?
    C19A O3A H3A . . 109.5 ?
    C2B C1B C6B . . 122.8(2) ?
    C2B C1B O1B . . 119.3(2) ?
    C6B C1B O1B . . 117.87(19) ?
    C3B C2B C1B . . 117.4(2) ?
    C3B C2B C7B . . 121.7(2) ?
    C1B C2B C7B . . 120.9(2) ?
    C4B C3B C2B . . 121.2(2) ?
    C4B C3B H3BB . . 119.4 ?
    C2B C3B H3BB . . 119.4 ?
    C3B C4B C5B . . 120.0(2) ?
    C3B C4B H4BB . . 120 ?
    C5B C4B H4BB . . 120 ?
    C6B C5B C4B . . 121.1(3) ?
    C6B C5B H5B . . 119.4 ?
    C4B C5B H5B . . 119.4 ?
    C5B C6B C1B . . 117.5(2) ?
    C5B C6B C8B . . 121.5(2) ?
    C1B C6B C8B . . 121.0(2) ?
    C2B C7B H7BA . . 109.5 ?
    C2B C7B H7BB . . 109.5 ?
    H7BA C7B H7BB . . 109.5 ?
    C2B C7B H7BC . . 109.5 ?
    H7BA C7B H7BC . . 109.5 ?
    H7BB C7B H7BC . . 109.5 ?
    C6B C8B H8BA . . 109.5 ?
    C6B C8B H8BB . . 109.5 ?
    H8BA C8B H8BB . . 109.5 ?
    C6B C8B H8BC . . 109.5 ?
    H8BA C8B H8BC . . 109.5 ?
    H8BB C8B H8BC . . 109.5 ?
    O1B C9B C10B . . 112.45(19) ?
    O1B C9B H9BA . . 109.1 ?
    C10B C9B H9BA . . 109.1 ?
    O1B C9B H9BB . . 109.1 ?
    C10B C9B H9BB . . 109.1 ?
    H9BA C9B H9BB . . 107.8 ?
    O2B C10B N1B . . 124.6(2) ?
    O2B C10B C9B . . 118.1(2) ?
    N1B C10B C9B . . 117.3(2) ?
    N1B C11B C19B . . 112.55(18) ?
    N1B C11B C12B . . 111.06(19) ?
    C19B C11B C12B . . 110.36(18) ?
    N1B C11B H11B . . 107.5 ?
    C19B C11B H11B . . 107.5 ?
    C12B C11B H11B . . 107.5 ?
    C13B C12B C11B . . 114.4(2) ?
    C13B C12B H12C . . 108.7 ?
    C11B C12B H12C . . 108.7 ?
    C13B C12B H12D . . 108.7 ?
    C11B C12B H12D . . 108.7 ?
    H12C C12B H12D . . 107.6 ?
    C18B C13B C14B . . 118.6(3) ?
    C18B C13B C12B . . 120.7(2) ?
    C14B C13B C12B . . 120.7(3) ?
    C15B C14B C13B . . 120.7(4) ?
    C15B C14B H14B . . 119.7 ?
    C13B C14B H14B . . 119.7 ?
    C16B C15B C14B . . 120.1(4) ?
    C16B C15B H15B . . 120 ?
    C14B C15B H15B . . 120 ?
    C17B C16B C15B . . 119.9(3) ?
    C17B C16B H16B . . 120.1 ?
    C15B C16B H16B . . 120.1 ?
    C16B C17B C18B . . 120.5(4) ?
    C16B C17B H17B . . 119.7 ?
    C18B C17B H17B . . 119.7 ?
    C13B C18B C17B . . 120.2(3) ?
    C13B C18B H18B . . 119.9 ?
    C17B C18B H18B . . 119.9 ?
    O3B C19B C20B . . 111.11(18) ?
    O3B C19B C11B . . 112.86(18) ?
    C20B C19B C11B . . 113.36(18) ?
    O3B C19B H19B . . 106.3 ?
    C20B C19B H19B . . 106.3 ?
    C11B C19B H19B . . 106.3 ?
    C19B C20B C21B . . 112.31(18) ?
    C19B C20B H20C . . 109.1 ?
    C21B C20B H20C . . 109.1 ?
    C19B C20B H20D . . 109.1 ?
    C21B C20B H20D . . 109.1 ?
    H20C C20B H20D . . 107.9 ?
    N2B C21B C20B . . 111.16(18) ?
    N2B C21B C22B . . 108.06(18) ?
    C20B C21B C22B . . 112.68(18) ?
    N2B C21B H21B . . 108.3 ?
    C20B C21B H21B . . 108.3 ?
    C22B C21B H21B . . 108.3 ?
    C23B C22B C21B . . 112.74(18) ?
    C23B C22B H22C . . 109 ?
    C21B C22B H22C . . 109 ?
    C23B C22B H22D . . 109 ?
    C21B C22B H22D . . 109 ?
    H22C C22B H22D . . 107.8 ?
    C24B C23B C28B . . 118.6(2) ?
    C24B C23B C22B . . 121.6(2) ?
    C28B C23B C22B . . 119.8(2) ?
    C25B C24B C23B . . 120.4(2) ?
    C25B C24B H24B . . 119.8 ?
    C23B C24B H24B . . 119.8 ?
    C26B C25B C24B . . 120.5(2) ?
    C26B C25B H25B . . 119.8 ?
    C24B C25B H25B . . 119.8 ?
    C25B C26B C27B . . 119.6(2) ?
    C25B C26B H26B . . 120.2 ?
    C27B C26B H26B . . 120.2 ?
    C28B C27B C26B . . 119.8(2) ?
    C28B C27B H27B . . 120.1 ?
    C26B C27B H27B . . 120.1 ?
    C27B C28B C23B . . 121.1(2) ?
    C27B C28B H28B . . 119.4 ?
    C23B C28B H28B . . 119.4 ?
    O4B C29B N2B . . 123.8(2) ?
    O4B C29B C30B . . 120.8(2) ?
    N2B C29B C30B . . 115.35(19) ?
    N3B C30B C29B . . 108.70(18) ?
    N3B C30B C31B . . 113.13(18) ?
    C29B C30B C31B . . 111.54(18) ?
    N3B C30B H30B . . 107.8 ?
    C29B C30B H30B . . 107.8 ?
    C31B C30B H30B . . 107.8 ?
    C33B C31B C32B . . 110.1(2) ?
    C33B C31B C30B . . 111.38(19) ?
    C32B C31B C30B . . 107.9(2) ?
    C33B C31B H31B . . 109.1 ?
    C32B C31B H31B . . 109.1 ?
    C30B C31B H31B . . 109.1 ?
    C31B C32B H32D . . 109.5 ?
    C31B C32B H32E . . 109.5 ?
    H32D C32B H32E . . 109.5 ?
    C31B C32B H32F . . 109.5 ?
    H32D C32B H32F . . 109.5 ?
    H32E C32B H32F . . 109.5 ?
    C31B C33B H33D . . 109.5 ?
    C31B C33B H33E . . 109.5 ?
    H33D C33B H33E . . 109.5 ?
    C31B C33B H33F . . 109.5 ?
    H33D C33B H33F . . 109.5 ?
    H33E C33B H33F . . 109.5 ?
    O5B C34B N3B . . 122.8(2) ?
    O5B C34B N4B . . 118.6(2) ?
    N3B C34B N4B . . 118.6(2) ?
    N3B C35B C36B . . 110.9(2) ?
    N3B C35B H35C . . 109.5 ?
    C36B C35B H35C . . 109.5 ?
    N3B C35B H35D . . 109.5 ?
    C36B C35B H35D . . 109.5 ?
    H35C C35B H35D . . 108 ?
    C37B C36B C35B . . 109.9(2) ?
    C37B C36B H36C . . 109.7 ?
    C35B C36B H36C . . 109.7 ?
    C37B C36B H36D . . 109.7 ?
    C35B C36B H36D . . 109.7 ?
    H36C C36B H36D . . 108.2 ?
    N4B C37B C36B . . 108.9(2) ?
    N4B C37B H37C . . 109.9 ?
    C36B C37B H37C . . 109.9 ?
    N4B C37B H37D . . 109.9 ?
    C36B C37B H37D . . 109.9 ?
    H37C C37B H37D . . 108.3 ?
    C10B N1B C11B . . 121.51(19) ?
    C10B N1B H1B . . 119.2 ?
    C11B N1B H1B . . 119.2 ?
    C29B N2B C21B . . 122.70(19) ?
    C29B N2B H2B . . 118.7 ?
    C21B N2B H2B . . 118.6 ?
    C34B N3B C30B . . 120.26(19) ?
    C34B N3B C35B . . 120.65(19) ?
    C30B N3B C35B . . 119.04(18) ?
    C34B N4B C37B . . 126.2(2) ?
    C34B N4B H4B . . 116.9 ?
    C37B N4B H4B . . 116.9 ?
    C1B O1B C9B . . 114.90(17) ?
    C19B O3B H3B . . 109.5 ?
    O1C C1C C2C . . 119.1(2) ?
    O1C C1C C6C . . 118.2(2) ?
    C2C C1C C6C . . 122.6(3) ?
    C3C C2C C1C . . 117.5(2) ?
    C3C C2C C7C . . 120.2(2) ?
    C1C C2C C7C . . 122.3(3) ?
    C4C C3C C2C . . 121.0(3) ?
    C4C C3C H3CC . . 119.5 ?
    C2C C3C H3CC . . 119.5 ?
    C3C C4C C5C . . 120.4(3) ?
    C3C C4C H4CC . . 119.8 ?
    C5C C4C H4CC . . 119.8 ?
    C4C C5C C6C . . 121.1(3) ?
    C4C C5C H5C . . 119.5 ?
    C6C C5C H5C . . 119.5 ?
    C5C C6C C1C . . 117.4(3) ?
    C5C C6C C8C . . 122.3(3) ?
    C1C C6C C8C . . 120.2(3) ?
    C2C C7C H7CA . . 109.5 ?
    C2C C7C H7CB . . 109.5 ?
    H7CA C7C H7CB . . 109.5 ?
    C2C C7C H7CC . . 109.5 ?
    H7CA C7C H7CC . . 109.5 ?
    H7CB C7C H7CC . . 109.5 ?
    C6C C8C H8CA . . 109.5 ?
    C6C C8C H8CB . . 109.5 ?
    H8CA C8C H8CB . . 109.5 ?
    C6C C8C H8CC . . 109.5 ?
    H8CA C8C H8CC . . 109.5 ?
    H8CB C8C H8CC . . 109.5 ?
    O1C C9C C10C . . 111.6(2) ?
    O1C C9C H9CA . . 109.3 ?
    C10C C9C H9CA . . 109.3 ?
    O1C C9C H9CB . . 109.3 ?
    C10C C9C H9CB . . 109.3 ?
    H9CA C9C H9CB . . 108 ?
    O2C C10C N1C . . 123.9(3) ?
    O2C C10C C9C . . 118.8(3) ?
    N1C C10C C9C . . 117.3(2) ?
    N1C C11C C12C . . 110.9(2) ?
    N1C C11C C19C . . 108.9(2) ?
    C12C C11C C19C . . 113.8(3) ?
    N1C C11C H11C . . 107.7 ?
    C12C C11C H11C . . 107.7 ?
    C19C C11C H11C . . 107.7 ?
    C13C C12C C11C . . 116.4(3) ?
    C13C C12C H12E . . 108.2 ?
    C11C C12C H12E . . 108.2 ?
    C13C C12C H12F . . 108.2 ?
    C11C C12C H12F . . 108.2 ?
    H12E C12C H12F . . 107.3 ?
    C14C C13C C18C . . 117.4(3) ?
    C14C C13C C12C . . 123.6(3) ?
    C18C C13C C12C . . 118.9(3) ?
    C13C C14C C15C . . 121.1(4) ?
    C13C C14C H14C . . 119.4 ?
    C15C C14C H14C . . 119.4 ?
    C16C C15C C14C . . 120.4(4) ?
    C16C C15C H15C . . 119.8 ?
    C14C C15C H15C . . 119.8 ?
    C17C C16C C15C . . 119.3(3) ?
    C17C C16C H16C . . 120.3 ?
    C15C C16C H16C . . 120.3 ?
    C16C C17C C18C . . 120.4(4) ?
    C16C C17C H17C . . 119.8 ?
    C18C C17C H17C . . 119.8 ?
    C13C C18C C17C . . 121.3(4) ?
    C13C C18C H18C . . 119.3 ?
    C17C C18C H18C . . 119.3 ?
    O3C C19C C11C . . 106.3(2) ?
    O3C C19C C20C . . 111.4(3) ?
    C11C C19C C20C . . 113.9(2) ?
    O3C C19C H19C . . 108.4 ?
    C11C C19C H19C . . 108.4 ?
    C20C C19C H19C . . 108.4 ?
    O3D C19D C11D . . 106.10(19) ?
    O3D C19D C20D . . 113.0(2) ?
    C11D C19D C20D . . 113.0(2) ?
    O3D C19D H19D . . 108.2 ?
    C11D C19D H19D . . 108.2 ?
    C20D C19D H19D . . 108.2 ?
    C21C C20C C19C . . 114.2(2) ?
    C21C C20C H20E . . 108.7 ?
    C19C C20C H20E . . 108.7 ?
    C21C C20C H20F . . 108.7 ?
    C19C C20C H20F . . 108.7 ?
    H20E C20C H20F . . 107.6 ?
    N2C C21C C20C . . 109.8(2) ?
    N2C C21C C22C . . 111.3(2) ?
    C20C C21C C22C . . 109.0(2) ?
    N2C C21C H21C . . 108.9 ?
    C20C C21C H21C . . 108.9 ?
    C22C C21C H21C . . 108.9 ?
    C23C C22C C21C . . 115.0(2) ?
    C23C C22C H22E . . 108.5 ?
    C21C C22C H22E . . 108.5 ?
    C23C C22C H22F . . 108.5 ?
    C21C C22C H22F . . 108.5 ?
    H22E C22C H22F . . 107.5 ?
    C28C C23C C24C . . 118.3(3) ?
    C28C C23C C22C . . 121.4(2) ?
    C24C C23C C22C . . 120.3(2) ?
    C25C C24C C23C . . 120.6(3) ?
    C25C C24C H24C . . 119.7 ?
    C23C C24C H24C . . 119.7 ?
    C26C C25C C24C . . 120.1(3) ?
    C26C C25C H25C . . 119.9 ?
    C24C C25C H25C . . 119.9 ?
    C25C C26C C27C . . 120.0(3) ?
    C25C C26C H26C . . 120 ?
    C27C C26C H26C . . 120 ?
    C26C C27C C28C . . 120.1(3) ?
    C26C C27C H27C . . 119.9 ?
    C28C C27C H27C . . 119.9 ?
    C27C C28C C23C . . 120.9(3) ?
    C27C C28C H28C . . 119.6 ?
    C23C C28C H28C . . 119.6 ?
    O4C C29C N2C . . 123.5(3) ?
    O4C C29C C30C . . 121.9(3) ?
    N2C C29C C30C . . 114.6(2) ?
    N3C C30C C29C . . 109.4(2) ?
    N3C C30C C31C . . 113.4(2) ?
    C29C C30C C31C . . 111.1(2) ?
    N3C C30C H30C . . 107.6 ?
    C29C C30C H30C . . 107.6 ?
    C31C C30C H30C . . 107.6 ?
    C33C C31C C32C . . 110.7(3) ?
    C33C C31C C30C . . 110.5(3) ?
    C32C C31C C30C . . 109.7(3) ?
    C33C C31C H31C . . 108.6 ?
    C32C C31C H31C . . 108.6 ?
    C30C C31C H31C . . 108.6 ?
    C31C C32C H32G . . 109.5 ?
    C31C C32C H32H . . 109.5 ?
    H32G C32C H32H . . 109.5 ?
    C31C C32C H32I . . 109.5 ?
    H32G C32C H32I . . 109.5 ?
    H32H C32C H32I . . 109.5 ?
    C31C C33C H33G . . 109.5 ?
    C31C C33C H33H . . 109.5 ?
    H33G C33C H33H . . 109.5 ?
    C31C C33C H33I . . 109.5 ?
    H33G C33C H33I . . 109.5 ?
    H33H C33C H33I . . 109.5 ?
    O5C C34C N4C . . 120.3(3) ?
    O5C C34C N3C . . 120.7(3) ?
    N4C C34C N3C . . 119.0(2) ?
    C36C C35C N3C . . 112.2(3) ?
    C36C C35C H35E . . 109.2 ?
    N3C C35C H35E . . 109.2 ?
    C36C C35C H35F . . 109.2 ?
    N3C C35C H35F . . 109.2 ?
    H35E C35C H35F . . 107.9 ?
    C37C C36C C35C . . 116.6(3) ?
    C37C C36C H36E . . 108.1 ?
    C35C C36C H36E . . 108.1 ?
    C37C C36C H36F . . 108.1 ?
    C35C C36C H36F . . 108.1 ?
    H36E C36C H36F . . 107.3 ?
    C36C C37C N4C . . 111.7(3) ?
    C36C C37C H37E . . 109.3 ?
    N4C C37C H37E . . 109.3 ?
    C36C C37C H37F . . 109.3 ?
    N4C C37C H37F . . 109.3 ?
    H37E C37C H37F . . 107.9 ?
    C10C N1C C11C . . 121.4(2) ?
    C10C N1C H1C . . 119.3 ?
    C11C N1C H1C . . 119.3 ?
    C29C N2C C21C . . 124.7(2) ?
    C29C N2C H2C . . 117.6 ?
    C21C N2C H2C . . 117.6 ?
    C34C N3C C35C . . 119.9(2) ?
    C34C N3C C30C . . 118.5(2) ?
    C35C N3C C30C . . 119.7(2) ?
    C34C N4C C37C . . 125.2(3) ?
    C34C N4C H4C . . 117.4 ?
    C37C N4C H4C . . 117.4 ?
    C1C O1C C9C . . 114.3(2) ?
    C19C O3C H3C . . 105.5 ?
    C6D C1D C2D . . 123.2(2) ?
    C6D C1D O1D . . 118.4(2) ?
    C2D C1D O1D . . 118.3(2) ?
    C3D C2D C1D . . 117.4(2) ?
    C3D C2D C7D . . 121.7(2) ?
    C1D C2D C7D . . 121.0(2) ?
    C4D C3D C2D . . 120.8(2) ?
    C4D C3D H3DD . . 119.6 ?
    C2D C3D H3DD . . 119.6 ?
    C5D C4D C3D . . 120.2(3) ?
    C5D C4D H4DD . . 119.9 ?
    C3D C4D H4DD . . 119.9 ?
    C4D C5D C6D . . 121.0(3) ?
    C4D C5D H5D . . 119.5 ?
    C6D C5D H5D . . 119.5 ?
    C5D C6D C1D . . 117.3(2) ?
    C5D C6D C8D . . 120.9(2) ?
    C1D C6D C8D . . 121.8(2) ?
    C2D C7D H7DA . . 109.5 ?
    C2D C7D H7DB . . 109.5 ?
    H7DA C7D H7DB . . 109.5 ?
    C2D C7D H7DC . . 109.5 ?
    H7DA C7D H7DC . . 109.5 ?
    H7DB C7D H7DC . . 109.5 ?
    C6D C8D H8DA . . 109.5 ?
    C6D C8D H8DB . . 109.5 ?
    H8DA C8D H8DB . . 109.5 ?
    C6D C8D H8DC . . 109.5 ?
    H8DA C8D H8DC . . 109.5 ?
    H8DB C8D H8DC . . 109.5 ?
    O1D C9D C10D . . 111.3(2) ?
    O1D C9D H9DA . . 109.4 ?
    C10D C9D H9DA . . 109.4 ?
    O1D C9D H9DB . . 109.4 ?
    C10D C9D H9DB . . 109.4 ?
    H9DA C9D H9DB . . 108 ?
    O2D C10D N1D . . 125.0(2) ?
    O2D C10D C9D . . 117.7(2) ?
    N1D C10D C9D . . 117.2(2) ?
    N1D C11D C12D . . 111.2(2) ?
    N1D C11D C19D . . 108.8(2) ?
    C12D C11D C19D . . 112.8(2) ?
    N1D C11D H11D . . 107.9 ?
    C12D C11D H11D . . 107.9 ?
    C19D C11D H11D . . 107.9 ?
    C13D C12D C11D . . 116.8(2) ?
    C13D C12D H12G . . 108.1 ?
    C11D C12D H12G . . 108.1 ?
    C13D C12D H12H . . 108.1 ?
    C11D C12D H12H . . 108.1 ?
    H12G C12D H12H . . 107.3 ?
    C14D C13D C18D . . 117.3(3) ?
    C14D C13D C12D . . 124.4(3) ?
    C18D C13D C12D . . 118.3(3) ?
    C13D C14D C15D . . 120.1(4) ?
    C13D C14D H14D . . 119.9 ?
    C15D C14D H14D . . 119.9 ?
    C16D C15D C14D . . 121.1(4) ?
    C16D C15D H15D . . 119.5 ?
    C14D C15D H15D . . 119.5 ?
    C17D C16D C15D . . 118.8(3) ?
    C17D C16D H16D . . 120.6 ?
    C15D C16D H16D . . 120.6 ?
    C16D C17D C18D . . 120.6(4) ?
    C16D C17D H17D . . 119.7 ?
    C18D C17D H17D . . 119.7 ?
    C13D C18D C17D . . 121.9(3) ?
    C13D C18D H18D . . 119 ?
    C17D C18D H18D . . 119 ?
    C21D C20D C19D . . 114.4(2) ?
    C21D C20D H20G . . 108.6 ?
    C19D C20D H20G . . 108.6 ?
    C21D C20D H20H . . 108.6 ?
    C19D C20D H20H . . 108.6 ?
    H20G C20D H20H . . 107.6 ?
    N2D C21D C20D . . 109.77(19) ?
    N2D C21D C22D . . 112.1(2) ?
    C20D C21D C22D . . 110.0(2) ?
    N2D C21D H21D . . 108.3 ?
    C20D C21D H21D . . 108.3 ?
    C22D C21D H21D . . 108.3 ?
    C23D C22D C21D . . 113.9(2) ?
    C23D C22D H22G . . 108.8 ?
    C21D C22D H22G . . 108.8 ?
    C23D C22D H22H . . 108.8 ?
    C21D C22D H22H . . 108.8 ?
    H22G C22D H22H . . 107.7 ?
    C28D C23D C24D . . 118.3(2) ?
    C28D C23D C22D . . 122.4(2) ?
    C24D C23D C22D . . 119.3(2) ?
    C25D C24D C23D . . 121.2(2) ?
    C25D C24D H24D . . 119.4 ?
    C23D C24D H24D . . 119.4 ?
    C26D C25D C24D . . 119.7(2) ?
    C26D C25D H25D . . 120.2 ?
    C24D C25D H25D . . 120.2 ?
    C27D C26D C25D . . 120.0(2) ?
    C27D C26D H26D . . 120 ?
    C25D C26D H26D . . 120 ?
    C26D C27D C28D . . 120.3(3) ?
    C26D C27D H27D . . 119.8 ?
    C28D C27D H27D . . 119.8 ?
    C23D C28D C27D . . 120.4(2) ?
    C23D C28D H28D . . 119.8 ?
    C27D C28D H28D . . 119.8 ?
    O4D C29D N2D . . 123.9(2) ?
    O4D C29D C30D . . 121.7(2) ?
    N2D C29D C30D . . 114.4(2) ?
    N3D C30D C31D . . 114.3(2) ?
    N3D C30D C29D . . 108.28(19) ?
    C31D C30D C29D . . 110.7(2) ?
    N3D C30D H30D . . 107.8 ?
    C31D C30D H30D . . 107.8 ?
    C29D C30D H30D . . 107.8 ?
    C32D C31D C30D . . 108.7(2) ?
    C32D C31D C33D . . 110.7(3) ?
    C30D C31D C33D . . 110.7(2) ?
    C32D C31D H31D . . 108.9 ?
    C30D C31D H31D . . 108.9 ?
    C33D C31D H31D . . 108.9 ?
    C31D C32D H32J . . 109.5 ?
    C31D C32D H32K . . 109.5 ?
    H32J C32D H32K . . 109.5 ?
    C31D C32D H32L . . 109.5 ?
    H32J C32D H32L . . 109.5 ?
    H32K C32D H32L . . 109.5 ?
    C31D C33D H33J . . 109.5 ?
    C31D C33D H33K . . 109.5 ?
    H33J C33D H33K . . 109.5 ?
    C31D C33D H33L . . 109.5 ?
    H33J C33D H33L . . 109.5 ?
    H33K C33D H33L . . 109.5 ?
    O5D C34D N3D . . 120.9(2) ?
    O5D C34D N4D . . 120.7(3) ?
    N3D C34D N4D . . 118.4(3) ?
    N3D C35D C36D . . 111.7(3) ?
    N3D C35D H35G . . 109.3 ?
    C36D C35D H35G . . 109.3 ?
    N3D C35D H35H . . 109.3 ?
    C36D C35D H35H . . 109.3 ?
    H35G C35D H35H . . 107.9 ?
    C35D C36D C37D . . 110.7(3) ?
    C35D C36D H36G . . 109.5 ?
    C37D C36D H36G . . 109.5 ?
    C35D C36D H36H . . 109.5 ?
    C37D C36D H36H . . 109.5 ?
    H36G C36D H36H . . 108.1 ?
    N4D C37D C36D . . 109.8(3) ?
    N4D C37D H37G . . 109.7 ?
    C36D C37D H37G . . 109.7 ?
    N4D C37D H37H . . 109.7 ?
    C36D C37D H37H . . 109.7 ?
    H37G C37D H37H . . 108.2 ?
    C10D N1D C11D . . 121.7(2) ?
    C10D N1D H1D . . 119.2 ?
    C11D N1D H1D . . 119.2 ?
    C29D N2D C21D . . 124.7(2) ?
    C29D N2D H2D . . 117.7 ?
    C21D N2D H2D . . 117.7 ?
    C34D N3D C35D . . 121.7(2) ?
    C34D N3D C30D . . 116.5(2) ?
    C35D N3D C30D . . 119.6(2) ?
    C34D N4D C37D . . 123.5(3) ?
    C34D N4D H4D . . 118.2 ?
    C37D N4D H4D . . 118.2 ?
    C1D O1D C9D . . 110.82(18) ?
    C19D O3D H3D . . 109.5 ?
    O1 C1 C2 . . 114.1(3) ?
    O1 C1 H1E . . 108.7 ?
    C2 C1 H1E . . 108.7 ?
    O1 C1 H1F . . 108.7 ?
    C2 C1 H1F . . 108.7 ?
    H1E C1 H1F . . 107.6 ?
    O2 C2 C1 . . 112.9(3) ?
    O2 C2 H2E . . 109 ?
    C1 C2 H2E . . 109 ?
    O2 C2 H2F . . 109 ?
    C1 C2 H2F . . 109 ?
    H2E C2 H2F . . 107.8 ?
    C1 O1 H1 . . 109.5 ?
    C2 O2 H2 . . 109.5 ?
    C3 O3 H3O . . 109.5 ?
    O3 C3 C3' . . 113.8(6) ?
    O3 C3 H31 . . 108.8 ?
    C3' C3 H31 . . 108.8 ?
    O3 C3 H32 . . 108.8 ?
    C3' C3 H32 . . 108.8 ?
    H31 C3 H32 . . 107.7 ?
    O3' C3' C3 . . 109.2(7) ?
    O3' C3' H31' . . 109.8 ?
    C3 C3' H31' . . 109.8 ?
    O3' C3' H32' . . 109.8 ?
    C3 C3' H32' . . 109.8 ?
    H31' C3' H32' . . 108.3 ?
    C3' O3' H3O' . . 109.5 ?
    H1WA O1W H1WB . . 104.5 ?
    H2WA O2W H2WB . . 104.5 ?
    H3WA O3W H3WB . . 104.5 ?
    H4WA O4W H4WB . . 104.5 ?
    H4WA O4W H4WA . 2_657 105.6 ?
    H4WB O4W H4WA . 2_657 21.4 ?
    H4WA O4W H4WB . 2_657 21.4 ?
    H4WB O4W H4WB . 2_657 111.5 ?
    H4WA O4W H4WB 2_657 2_657 104.5 ?
loop_
    _geom_torsion_atom_site_label_1
    _geom_torsion_atom_site_label_2
    _geom_torsion_atom_site_label_3
    _geom_torsion_atom_site_label_4
    _geom_torsion_site_symmetry_1
    _geom_torsion_site_symmetry_2
    _geom_torsion_site_symmetry_3
    _geom_torsion_site_symmetry_4
    _geom_torsion
    _geom_torsion_publ_flag
    C6A C1A C2A C3A . . . . 0.8(4) ?
    O1A C1A C2A C3A . . . . 176.8(2) ?
    C6A C1A C2A C7A . . . . -178.3(2) ?
    O1A C1A C2A C7A . . . . -2.2(3) ?
    C1A C2A C3A C4A . . . . -0.5(4) ?
    C7A C2A C3A C4A . . . . 178.6(3) ?
    C2A C3A C4A C5A . . . . -0.1(4) ?
    C3A C4A C5A C6A . . . . 0.4(4) ?
    C4A C5A C6A C1A . . . . -0.1(4) ?
    C4A C5A C6A C8A . . . . -177.9(3) ?
    C2A C1A C6A C5A . . . . -0.5(4) ?
    O1A C1A C6A C5A . . . . -176.6(2) ?
    C2A C1A C6A C8A . . . . 177.3(3) ?
    O1A C1A C6A C8A . . . . 1.3(4) ?
    O1A C9A C10A O2A . . . . -175.0(2) ?
    O1A C9A C10A N1A . . . . 5.1(3) ?
    N1A C11A C12A C13A . . . . -56.9(3) ?
    C19A C11A C12A C13A . . . . 177.6(2) ?
    C11A C12A C13A C18A . . . . 89.4(3) ?
    C11A C12A C13A C14A . . . . -88.9(3) ?
    C18A C13A C14A C15A . . . . -0.2(4) ?
    C12A C13A C14A C15A . . . . 178.1(3) ?
    C13A C14A C15A C16A . . . . -1.0(5) ?
    C14A C15A C16A C17A . . . . 0.9(5) ?
    C15A C16A C17A C18A . . . . 0.4(5) ?
    C14A C13A C18A C17A . . . . 1.5(4) ?
    C12A C13A C18A C17A . . . . -176.9(3) ?
    C16A C17A C18A C13A . . . . -1.6(4) ?
    N1A C11A C19A O3A . . . . -76.6(2) ?
    C12A C11A C19A O3A . . . . 47.7(2) ?
    N1A C11A C19A C20A . . . . 50.2(3) ?
    C12A C11A C19A C20A . . . . 174.41(19) ?
    O3A C19A C20A C21A . . . . -54.5(2) ?
    C11A C19A C20A C21A . . . . 177.43(18) ?
    C19A C20A C21A N2A . . . . 170.88(18) ?
    C19A C20A C21A C22A . . . . -67.4(2) ?
    N2A C21A C22A C23A . . . . -62.1(2) ?
    C20A C21A C22A C23A . . . . 175.38(19) ?
    C21A C22A C23A C24A . . . . -60.7(3) ?
    C21A C22A C23A C28A . . . . 121.6(2) ?
    C28A C23A C24A C25A . . . . 1.6(4) ?
    C22A C23A C24A C25A . . . . -176.2(2) ?
    C23A C24A C25A C26A . . . . -0.1(4) ?
    C24A C25A C26A C27A . . . . -1.3(4) ?
    C25A C26A C27A C28A . . . . 1.2(4) ?
    C26A C27A C28A C23A . . . . 0.4(4) ?
    C24A C23A C28A C27A . . . . -1.7(4) ?
    C22A C23A C28A C27A . . . . 176.0(2) ?
    O4A C29A C30A N3A . . . . -78.2(3) ?
    N2A C29A C30A N3A . . . . 100.0(2) ?
    O4A C29A C30A C31A . . . . 45.5(3) ?
    N2A C29A C30A C31A . . . . -136.3(2) ?
    N3A C30A C31A C33A . . . . -63.4(3) ?
    C29A C30A C31A C33A . . . . 174.9(2) ?
    N3A C30A C31A C32A . . . . 173.1(2) ?
    C29A C30A C31A C32A . . . . 51.4(3) ?
    N3A C35A C36A C37A . . . . -53.6(3) ?
    C35A C36A C37A N4A . . . . 47.4(3) ?
    O2A C10A N1A C11A . . . . 5.9(3) ?
    C9A C10A N1A C11A . . . . -174.2(2) ?
    C19A C11A N1A C10A . . . . -133.1(2) ?
    C12A C11A N1A C10A . . . . 102.4(2) ?
    O4A C29A N2A C21A . . . . 8.4(3) ?
    C30A C29A N2A C21A . . . . -169.79(18) ?
    C20A C21A N2A C29A . . . . -116.9(2) ?
    C22A C21A N2A C29A . . . . 119.3(2) ?
    O5A C34A N3A C30A . . . . -1.3(3) ?
    N4A C34A N3A C30A . . . . 179.6(2) ?
    O5A C34A N3A C35A . . . . 176.8(2) ?
    N4A C34A N3A C35A . . . . -2.3(3) ?
    C29A C30A N3A C34A . . . . -108.2(2) ?
    C31A C30A N3A C34A . . . . 127.4(2) ?
    C29A C30A N3A C35A . . . . 73.7(2) ?
    C31A C30A N3A C35A . . . . -50.7(3) ?
    C36A C35A N3A C34A . . . . 31.8(3) ?
    C36A C35A N3A C30A . . . . -150.1(2) ?
    O5A C34A N4A C37A . . . . 176.8(2) ?
    N3A C34A N4A C37A . . . . -4.1(4) ?
    C36A C37A N4A C34A . . . . -19.5(4) ?
    C2A C1A O1A C9A . . . . 90.0(2) ?
    C6A C1A O1A C9A . . . . -93.7(2) ?
    C10A C9A O1A C1A . . . . -148.74(19) ?
    C6B C1B C2B C3B . . . . 1.8(3) ?
    O1B C1B C2B C3B . . . . -175.2(2) ?
    C6B C1B C2B C7B . . . . -177.5(2) ?
    O1B C1B C2B C7B . . . . 5.5(3) ?
    C1B C2B C3B C4B . . . . -0.9(4) ?
    C7B C2B C3B C4B . . . . 178.4(3) ?
    C2B C3B C4B C5B . . . . -0.5(4) ?
    C3B C4B C5B C6B . . . . 1.0(4) ?
    C4B C5B C6B C1B . . . . 0.0(4) ?
    C4B C5B C6B C8B . . . . -179.5(2) ?
    C2B C1B C6B C5B . . . . -1.4(3) ?
    O1B C1B C6B C5B . . . . 175.7(2) ?
    C2B C1B C6B C8B . . . . 178.1(2) ?
    O1B C1B C6B C8B . . . . -4.8(3) ?
    O1B C9B C10B O2B . . . . -174.9(2) ?
    O1B C9B C10B N1B . . . . 5.7(3) ?
    N1B C11B C12B C13B . . . . -60.3(3) ?
    C19B C11B C12B C13B . . . . 174.2(2) ?
    C11B C12B C13B C18B . . . . 87.0(3) ?
    C11B C12B C13B C14B . . . . -92.9(3) ?
    C18B C13B C14B C15B . . . . -0.3(4) ?
    C12B C13B C14B C15B . . . . 179.6(3) ?
    C13B C14B C15B C16B . . . . -0.5(6) ?
    C14B C15B C16B C17B . . . . 0.9(6) ?
    C15B C16B C17B C18B . . . . -0.5(6) ?
    C14B C13B C18B C17B . . . . 0.6(4) ?
    C12B C13B C18B C17B . . . . -179.2(3) ?
    C16B C17B C18B C13B . . . . -0.2(5) ?
    N1B C11B C19B O3B . . . . -76.6(2) ?
    C12B C11B C19B O3B . . . . 48.1(3) ?
    N1B C11B C19B C20B . . . . 50.8(3) ?
    C12B C11B C19B C20B . . . . 175.51(19) ?
    O3B C19B C20B C21B . . . . -54.4(2) ?
    C11B C19B C20B C21B . . . . 177.31(19) ?
    C19B C20B C21B N2B . . . . 170.79(18) ?
    C19B C20B C21B C22B . . . . -67.7(2) ?
    N2B C21B C22B C23B . . . . -62.6(2) ?
    C20B C21B C22B C23B . . . . 174.14(19) ?
    C21B C22B C23B C24B . . . . 112.8(2) ?
    C21B C22B C23B C28B . . . . -67.7(3) ?
    C28B C23B C24B C25B . . . . -1.7(3) ?
    C22B C23B C24B C25B . . . . 177.8(2) ?
    C23B C24B C25B C26B . . . . 1.1(4) ?
    C24B C25B C26B C27B . . . . -0.1(4) ?
    C25B C26B C27B C28B . . . . -0.2(4) ?
    C26B C27B C28B C23B . . . . -0.4(4) ?
    C24B C23B C28B C27B . . . . 1.4(3) ?
    C22B C23B C28B C27B . . . . -178.1(2) ?
    O4B C29B C30B N3B . . . . -81.2(3) ?
    N2B C29B C30B N3B . . . . 97.1(2) ?
    O4B C29B C30B C31B . . . . 44.2(3) ?
    N2B C29B C30B C31B . . . . -137.5(2) ?
    N3B C30B C31B C33B . . . . -51.1(3) ?
    C29B C30B C31B C33B . . . . -174.07(19) ?
    N3B C30B C31B C32B . . . . -172.2(2) ?
    C29B C30B C31B C32B . . . . 64.9(3) ?
    N3B C35B C36B C37B . . . . 55.4(3) ?
    C35B C36B C37B N4B . . . . -49.8(3) ?
    O2B C10B N1B C11B . . . . 5.4(3) ?
    C9B C10B N1B C11B . . . . -175.3(2) ?
    C19B C11B N1B C10B . . . . -135.7(2) ?
    C12B C11B N1B C10B . . . . 100.0(2) ?
    O4B C29B N2B C21B . . . . 12.2(3) ?
    C30B C29B N2B C21B . . . . -166.02(18) ?
    C20B C21B N2B C29B . . . . -113.7(2) ?
    C22B C21B N2B C29B . . . . 122.2(2) ?
    O5B C34B N3B C30B . . . . 1.8(3) ?
    N4B C34B N3B C30B . . . . -177.6(2) ?
    O5B C34B N3B C35B . . . . -175.5(2) ?
    N4B C34B N3B C35B . . . . 5.1(3) ?
    C29B C30B N3B C34B . . . . -117.8(2) ?
    C31B C30B N3B C34B . . . . 117.7(2) ?
    C29B C30B N3B C35B . . . . 59.5(3) ?
    C31B C30B N3B C35B . . . . -65.0(3) ?
    C36B C35B N3B C34B . . . . -33.0(3) ?
    C36B C35B N3B C30B . . . . 149.6(2) ?
    O5B C34B N4B C37B . . . . -180.0(2) ?
    N3B C34B N4B C37B . . . . -0.5(3) ?
    C36B C37B N4B C34B . . . . 24.1(3) ?
    C2B C1B O1B C9B . . . . -82.0(3) ?
    C6B C1B O1B C9B . . . . 100.8(2) ?
    C10B C9B O1B C1B . . . . -149.6(2) ?
    O1C C1C C2C C3C . . . . -179.3(2) ?
    C6C C1C C2C C3C . . . . -3.5(4) ?
    O1C C1C C2C C7C . . . . -1.0(4) ?
    C6C C1C C2C C7C . . . . 174.9(2) ?
    C1C C2C C3C C4C . . . . 1.5(4) ?
    C7C C2C C3C C4C . . . . -176.9(3) ?
    C2C C3C C4C C5C . . . . 1.3(4) ?
    C3C C4C C5C C6C . . . . -2.2(4) ?
    C4C C5C C6C C1C . . . . 0.3(4) ?
    C4C C5C C6C C8C . . . . 179.9(3) ?
    O1C C1C C6C C5C . . . . 178.5(2) ?
    C2C C1C C6C C5C . . . . 2.6(4) ?
    O1C C1C C6C C8C . . . . -1.2(4) ?
    C2C C1C C6C C8C . . . . -177.0(2) ?
    O1C C9C C10C O2C . . . . -171.9(3) ?
    O1C C9C C10C N1C . . . . 6.7(4) ?
    N1C C11C C12C C13C . . . . -71.8(3) ?
    C19C C11C C12C C13C . . . . 164.9(2) ?
    C11C C12C C13C C14C . . . . -1.1(4) ?
    C11C C12C C13C C18C . . . . -179.1(3) ?
    C18C C13C C14C C15C . . . . -0.9(5) ?
    C12C C13C C14C C15C . . . . -178.9(3) ?
    C13C C14C C15C C16C . . . . 0.8(6) ?
    C14C C15C C16C C17C . . . . -0.6(6) ?
    C15C C16C C17C C18C . . . . 0.7(5) ?
    C14C C13C C18C C17C . . . . 1.0(5) ?
    C12C C13C C18C C17C . . . . 179.1(3) ?
    C16C C17C C18C C13C . . . . -0.9(5) ?
    N1C C11C C19C O3C . . . . 173.4(2) ?
    C12C C11C C19C O3C . . . . -62.3(3) ?
    N1C C11C C19C C20C . . . . -63.6(3) ?
    C12C C11C C19C C20C . . . . 60.7(3) ?
    O3C C19C C20C C21C . . . . -123.0(3) ?
    C11C C19C C20C C21C . . . . 116.7(3) ?
    C19C C20C C21C N2C . . . . 56.3(3) ?
    C19C C20C C21C C22C . . . . 178.5(2) ?
    N2C C21C C22C C23C . . . . -61.0(3) ?
    C20C C21C C22C C23C . . . . 177.7(2) ?
    C21C C22C C23C C28C . . . . 90.2(3) ?
    C21C C22C C23C C24C . . . . -89.8(3) ?
    C28C C23C C24C C25C . . . . 0.6(4) ?
    C22C C23C C24C C25C . . . . -179.3(2) ?
    C23C C24C C25C C26C . . . . -0.4(4) ?
    C24C C25C C26C C27C . . . . -0.1(4) ?
    C25C C26C C27C C28C . . . . 0.4(4) ?
    C26C C27C C28C C23C . . . . -0.2(4) ?
    C24C C23C C28C C27C . . . . -0.3(4) ?
    C22C C23C C28C C27C . . . . 179.6(2) ?
    O4C C29C C30C N3C . . . . -74.6(3) ?
    N2C C29C C30C N3C . . . . 105.1(3) ?
    O4C C29C C30C C31C . . . . 51.3(3) ?
    N2C C29C C30C C31C . . . . -128.9(2) ?
    N3C C30C C31C C33C . . . . -58.2(3) ?
    C29C C30C C31C C33C . . . . 178.1(2) ?
    N3C C30C C31C C32C . . . . 179.5(3) ?
    C29C C30C C31C C32C . . . . 55.8(3) ?
    N3C C35C C36C C37C . . . . 45.7(6) ?
    C35C C36C C37C N4C . . . . -36.7(6) ?
    O2C C10C N1C C11C . . . . 1.3(5) ?
    C9C C10C N1C C11C . . . . -177.2(3) ?
    C12C C11C N1C C10C . . . . 144.6(3) ?
    C19C C11C N1C C10C . . . . -89.4(3) ?
    O4C C29C N2C C21C . . . . -4.5(4) ?
    C30C C29C N2C C21C . . . . 175.8(2) ?
    C20C C21C N2C C29C . . . . -130.4(3) ?
    C22C C21C N2C C29C . . . . 108.7(3) ?
    O5C C34C N3C C35C . . . . -168.5(3) ?
    N4C C34C N3C C35C . . . . 12.5(4) ?
    O5C C34C N3C C30C . . . . -4.2(4) ?
    N4C C34C N3C C30C . . . . 176.9(3) ?
    C36C C35C N3C C34C . . . . -32.9(5) ?
    C36C C35C N3C C30C . . . . 163.0(3) ?
    C29C C30C N3C C34C . . . . -95.9(3) ?
    C31C C30C N3C C34C . . . . 139.4(3) ?
    C29C C30C N3C C35C . . . . 68.4(4) ?
    C31C C30C N3C C35C . . . . -56.2(4) ?
    O5C C34C N4C C37C . . . . 177.5(4) ?
    N3C C34C N4C C37C . . . . -3.5(5) ?
    C36C C37C N4C C34C . . . . 15.5(6) ?
    C2C C1C O1C C9C . . . . -87.0(3) ?
    C6C C1C O1C C9C . . . . 97.0(3) ?
    C10C C9C O1C C1C . . . . 176.1(2) ?
    C6D C1D C2D C3D . . . . 3.2(4) ?
    O1D C1D C2D C3D . . . . -178.0(2) ?
    C6D C1D C2D C7D . . . . -175.9(2) ?
    O1D C1D C2D C7D . . . . 2.9(3) ?
    C1D C2D C3D C4D . . . . 0.0(4) ?
    C7D C2D C3D C4D . . . . 179.1(2) ?
    C2D C3D C4D C5D . . . . -2.4(4) ?
    C3D C4D C5D C6D . . . . 1.7(4) ?
    C4D C5D C6D C1D . . . . 1.3(4) ?
    C4D C5D C6D C8D . . . . -177.2(3) ?
    C2D C1D C6D C5D . . . . -3.9(4) ?
    O1D C1D C6D C5D . . . . 177.3(2) ?
    C2D C1D C6D C8D . . . . 174.6(2) ?
    O1D C1D C6D C8D . . . . -4.2(3) ?
    O1D C9D C10D O2D . . . . -169.3(2) ?
    O1D C9D C10D N1D . . . . 10.2(3) ?
    O3D C19D C11D N1D . . . . 169.0(2) ?
    C20D C19D C11D N1D . . . . -66.6(3) ?
    O3D C19D C11D C12D . . . . -67.0(3) ?
    C20D C19D C11D C12D . . . . 57.3(3) ?
    N1D C11D C12D C13D . . . . -61.9(3) ?
    C19D C11D C12D C13D . . . . 175.5(2) ?
    C11D C12D C13D C14D . . . . -7.4(4) ?
    C11D C12D C13D C18D . . . . 170.1(2) ?
    C18D C13D C14D C15D . . . . 1.0(5) ?
    C12D C13D C14D C15D . . . . 178.6(3) ?
    C13D C14D C15D C16D . . . . 2.1(7) ?
    C14D C15D C16D C17D . . . . -3.8(7) ?
    C15D C16D C17D C18D . . . . 2.3(6) ?
    C14D C13D C18D C17D . . . . -2.5(5) ?
    C12D C13D C18D C17D . . . . 179.8(3) ?
    C16D C17D C18D C13D . . . . 0.9(5) ?
    O3D C19D C20D C21D . . . . -109.2(2) ?
    C11D C19D C20D C21D . . . . 130.3(2) ?
    C19D C20D C21D N2D . . . . 60.3(3) ?
    C19D C20D C21D C22D . . . . -175.9(2) ?
    N2D C21D C22D C23D . . . . -77.9(3) ?
    C20D C21D C22D C23D . . . . 159.7(2) ?
    C21D C22D C23D C28D . . . . 96.2(3) ?
    C21D C22D C23D C24D . . . . -83.2(3) ?
    C28D C23D C24D C25D . . . . 0.6(4) ?
    C22D C23D C24D C25D . . . . 180.0(2) ?
    C23D C24D C25D C26D . . . . 0.4(4) ?
    C24D C25D C26D C27D . . . . -1.0(4) ?
    C25D C26D C27D C28D . . . . 0.6(4) ?
    C24D C23D C28D C27D . . . . -1.0(4) ?
    C22D C23D C28D C27D . . . . 179.6(2) ?
    C26D C27D C28D C23D . . . . 0.4(4) ?
    O4D C29D C30D N3D . . . . -73.1(3) ?
    N2D C29D C30D N3D . . . . 106.1(2) ?
    O4D C29D C30D C31D . . . . 52.9(3) ?
    N2D C29D C30D C31D . . . . -127.9(2) ?
    N3D C30D C31D C32D . . . . -179.4(2) ?
    C29D C30D C31D C32D . . . . 58.0(3) ?
    N3D C30D C31D C33D . . . . -57.7(3) ?
    C29D C30D C31D C33D . . . . 179.8(2) ?
    N3D C35D C36D C37D . . . . -50.3(4) ?
    C35D C36D C37D N4D . . . . 52.5(4) ?
    O2D C10D N1D C11D . . . . 2.2(4) ?
    C9D C10D N1D C11D . . . . -177.1(2) ?
    C12D C11D N1D C10D . . . . 144.9(2) ?
    C19D C11D N1D C10D . . . . -90.2(3) ?
    O4D C29D N2D C21D . . . . -0.4(4) ?
    C30D C29D N2D C21D . . . . -179.6(2) ?
    C20D C21D N2D C29D . . . . -141.4(2) ?
    C22D C21D N2D C29D . . . . 96.0(3) ?
    O5D C34D N3D C35D . . . . -167.7(3) ?
    N4D C34D N3D C35D . . . . 12.6(4) ?
    O5D C34D N3D C30D . . . . -4.7(4) ?
    N4D C34D N3D C30D . . . . 175.6(2) ?
    C36D C35D N3D C34D . . . . 18.0(4) ?
    C36D C35D N3D C30D . . . . -144.5(3) ?
    C31D C30D N3D C34D . . . . 152.7(2) ?
    C29D C30D N3D C34D . . . . -83.4(3) ?
    C31D C30D N3D C35D . . . . -43.9(3) ?
    C29D C30D N3D C35D . . . . 80.0(3) ?
    O5D C34D N4D C37D . . . . 170.9(3) ?
    N3D C34D N4D C37D . . . . -9.4(5) ?
    C36D C37D N4D C34D . . . . -23.6(5) ?
    C6D C1D O1D C9D . . . . -91.8(3) ?
    C2D C1D O1D C9D . . . . 89.3(3) ?
    C10D C9D O1D C1D . . . . 178.3(2) ?
    O1 C1 C2 O2 . . . . 68.4(4) ?
    O3 C3 C3' O3' . . . . -176.5(8) ?
loop_
    _geom_hbond_atom_site_label_D
    _geom_hbond_atom_site_label_H
    _geom_hbond_atom_site_label_A
    _geom_hbond_site_symmetry_A
    _geom_hbond_distance_DH
    _geom_hbond_distance_HA
    _geom_hbond_distance_DA
    _geom_hbond_angle_DHA
    _geom_hbond_publ_flag
    N1A H1A O5B . 0.88 2.18 2.997(2) 154.1 yes
    N2A H2A O1W 1_565 0.88 2.06 2.906(3) 160.3 yes
    N4A H4A O1B 1_565 0.88 2.08 2.933(3) 163.4 yes
    O3A H3A O5B . 0.84 1.91 2.750(2) 173.1 yes
    N1B H1B O5A 1_545 0.88 2.2 3.005(2) 151.9 yes
    N2B H2B O2W . 0.88 2.05 2.886(3) 158.7 yes
    N4B H4B O1A . 0.88 2.08 2.932(3) 163.7 yes
    O3B H3B O5A 1_545 0.84 1.94 2.771(2) 170 yes
    N1C H1C O2B . 0.88 2.21 3.027(3) 154.5 yes
    N2C H2C O1 . 0.88 2.18 2.978(3) 150.9 yes
    N4C H4C O3W . 0.88 2.19 2.983(3) 150.3 yes
    O3C H3C O1 . 0.81 2.08 2.869(4) 164.9 yes
    N1D H1D O2A 3_445 0.88 2.23 3.058(3) 155.9 yes
    N2D H2D O2 . 0.88 2.13 2.973(3) 159.3 yes
    N4D H4D O2C 2_656 0.88 2.18 2.825(3) 129.6 yes
    O3D H3D O2 . 0.84 1.89 2.730(3) 178.4 yes
    O1 H1 O5D . 0.84 1.85 2.606(3) 149.1 yes
    O2 H2 O5C . 0.84 1.74 2.581(3) 173.9 yes
    O3 H3O O3W . 0.84 2.03 2.856(12) 166.7 yes
    O1W H1WB O5A 1_545 0.87 2.05 2.861(2) 154.4 yes
    O1W H1WA O4B . 0.87 1.96 2.818(2) 168.6 yes
    O2W H2WA O4A . 0.87 1.95 2.810(2) 170.6 yes
    O2W H2WB O5B . 0.87 2.08 2.907(2) 157.8 yes
    O3W H3WA O2D 2_657 0.87 1.9 2.769(3) 173.1 yes
    O3W H3WB O4W . 0.87 1.93 2.798(2) 171.9 yes
    O4W H4WB O3D . 0.87 1.89 2.736(3) 163.7 yes
    O4W H4WA O3D 2_657 0.87 1.89 2.736(3) 163.7 yes
    O1 H1 O5D . 0.84 1.85 2.606(3) 149.1 yes
    O2 H2 O5C . 0.84 1.74 2.581(3) 173.9 yes
    O3 H3O O3W . 0.84 2.03 2.856(12) 166.7 yes
_shelx_estimated_absorpt_T_min     0.763
_shelx_estimated_absorpt_T_max     0.978
_shelx_hkl_file
;
   2   0   0    0.00    0.01
   2   0   0   -0.01    0.01
  -2   0   0    0.01    0.01
  -2   0   0    0.01    0.01
  -2   0   0   -0.01    0.01
   4   0   0   38.72    1.40
   4   0   0   40.88    1.40
  -4   0   0   34.42    1.40
  -4   0   0   40.53    1.41
  -4   0   0   39.93    1.40
   6   0   0   20.67    0.77
   6   0   0   21.13    0.78
   6   0   0   19.57    0.76
   6   0   0   20.48    0.75
  -6   0   0   21.34    0.78
   6   0   0   21.78    0.76
  -6   0   0   20.56    0.77
  -6   0   0   20.82    0.76
  -8   0   0  645.18   23.18
   8   0   0  627.03   23.34
  -8   0   0  647.76   29.17
   8   0   0  629.88   28.43
 -10   0   0  308.02   11.12
  10   0   0  287.20   11.50
  10   0   0  306.64   15.71
 -10   0   0  238.00   22.11
 -12   0   0   74.65    2.68
  12   0   0   74.31    2.68
  12   0   0   72.10    2.63
  12   0   0   71.87    2.62
 -14   0   0    4.35    0.22
  14   0   0    4.41    0.24
  14   0   0    4.06    0.17
 -14   0   0    4.66    0.25
 -14   0   0    4.33    0.19
 -14   0   0    4.17    0.17
  14   0   0    4.28    0.17
 -14   0   0    4.06    0.19
  14   0   0    4.08    0.19
  16   0   0    5.15    0.21
  16   0   0    4.74    0.25
 -16   0   0    4.87    0.23
 -16   0   0    5.17    0.23
  16   0   0    5.43    0.24
  16   0   0    4.62    0.28
 -16   0   0    5.74    0.21
  16   0   0    5.25    0.23
  18   0   0    2.58    0.16
 -18   0   0    2.50    0.15
  18   0   0    2.97    0.15
 -18   0   0    2.95    0.13
 -18   0   0    2.14    0.20
 -18   0   0    2.48    0.19
  18   0   0    3.09    0.13
 -18   0   0    3.20    0.15
  20   0   0  158.81    5.72
  20   0   0  158.08    5.75
 -20   0   0  162.30    5.75
  20   0   0  160.91    5.74
  22   0   0  144.55    5.12
 -22   0   0  138.01    5.11
  22   0   0  142.82    5.08
  22   0   0  142.37    5.10
  24   0   0    1.84    0.15
 -24   0   0    2.18    0.19
  24   0   0    2.19    0.11
 -24   0   0    1.41    0.18
 -24   0   0    2.16    0.11
  24   0   0    1.70    0.13
 -24   0   0    2.17    0.16
  24   0   0    2.00    0.25
  24   0   0    1.81    0.18
  26   0   0   19.50    0.76
 -26   0   0   19.17    0.85
 -26   0   0   19.51    0.73
  26   0   0   19.37    0.83
 -26   0   0   19.46    0.76
 -26   0   0   19.18    0.78
  26   0   0   18.19    0.87
 -26   0   0   19.97    0.72
 -26   0   0   19.50    0.89
  26   0   0   18.66    0.73
  26   0   0   18.17    0.78
 -28   0   0    8.43    0.35
 -28   0   0    8.25    0.40
  28   0   0    8.52    0.34
  28   0   0    8.16    0.38
  28   0   0    8.05    0.45
 -28   0   0    7.50    0.37
 -28   0   0    8.23    0.45
 -28   0   0    7.93    0.49
  28   0   0    8.17    0.40
 -28   0   0    8.63    0.34
  28   0   0    8.72    0.50
 -30   0   0   22.86    0.94
 -30   0   0   24.68    0.89
  30   0   0   23.27    0.92
 -30   0   0   23.39    0.87
  30   0   0   21.86    1.06
 -30   0   0   22.50    1.00
  30   0   0   23.81    0.88
  30   0   0   23.70    0.95
 -30   0   0   22.30    1.07
 -30   0   0   22.40    0.92
  30   0   0   23.14    1.02
 -32   0   0    2.53    0.15
  32   0   0    2.87    0.27
  32   0   0    2.41    0.15
 -32   0   0    2.16    0.18
 -32   0   0    2.23    0.20
 -32   0   0    2.34    0.27
 -32   0   0    2.54    0.16
 -32   0   0    2.49    0.32
  32   0   0    2.60    0.19
  32   0   0    2.41    0.33
  32   0   0    2.34    0.21
 -34   0   0    0.11    0.14
 -34   0   0    0.06    0.08
  34   0   0    0.14    0.12
  34   0   0    0.08    0.08
  34   0   0    0.16    0.09
 -34   0   0    0.18    0.09
 -34   0   0    0.12    0.06
 -34   0   0    0.12    0.12
  34   0   0    0.08    0.06
  34   0   0    0.09    0.12
 -36   0   0    3.12    0.36
 -36   0   0    2.98    0.24
  36   0   0    3.17    0.46
 -36   0   0    3.12    0.41
  36   0   0    2.96    0.26
  36   0   0    2.81    0.18
  36   0   0    3.07    0.24
 -38   0   0    2.86    0.24
 -38   0   0    3.18    0.43
  38   0   0    2.73    0.35
  38   0   0    2.94    0.24
  38   0   0    2.64    0.17
  38   0   0    2.65    0.32
 -38   0   0    2.97    0.36
 -40   0   0   11.23    0.53
 -40   0   0   11.00    0.74
  40   0   0    9.56    0.71
  40   0   0   10.33    0.65
 -40   0   0    9.52    0.63
 -42   0   0    0.20    0.12
  42   0   0    0.39    0.14
  42   0   0    0.43    0.23
  42   0   0    0.40    0.17
 -42   0   0    0.32    0.19
 -42   0   0    0.26    0.17
  44   0   0    0.13    0.12
  44   0   0    0.34    0.23
 -44   0   0    0.11    0.11
 -44   0   0    0.20    0.17
  44   0   0    0.14    0.17
 -44   0   0    0.24    0.20
 -46   0   0    1.64    0.33
 -46   0   0    1.06    0.17
 -46   0   0    0.83    0.41
  46   0   0    1.75    0.39
  46   0   0    1.50    0.21
  46   0   0    1.40    0.28
  48   0   0    3.34    0.42
  48   0   0    2.93    0.43
 -48   0   0    3.38    0.47
  48   0   0    3.79    0.29
 -48   0   0    3.45    0.28
 -50   0   0    0.54    0.15
  50   0   0    0.85    0.17
 -50   0   0    0.39    0.24
  50   0   0    0.76    0.31
 -52   0   0    0.09    0.12
  52   0   0    0.00    0.13
 -52   0   0   -0.01    0.23
  52   0   0    0.50    0.44
 -54   0   0    0.02    0.12
  54   0   0    0.30    0.18
  -1   1   0   57.54    2.11
   1   1   0   56.47    2.12
  -1   1   0   57.59    2.12
  -1   1   0   59.84    2.11
  -1   1   0   61.10    2.11
   1   1   0   61.87    2.11
   3  -1   0  147.10    4.84
   3  -1   0  123.88    4.85
  -3   1   0  125.89    4.52
  -3   1   0  126.88    4.51
   5  -1   0   55.58    2.01
   5  -1   0   55.09    2.00
  -5  -1   0   55.76    2.01
   5  -1   0   56.30    2.02
  -5   1   0   55.84    1.98
   5   1   0   54.05    2.01
  -5   1   0   56.33    2.01
  -7  -1   0   66.61    2.35
  -7  -1   0   68.05    2.34
   7  -1   0   68.46    2.36
   7  -1   0   60.75    2.33
  -7  -1   0   61.45    2.33
   7  -1   0   63.96    2.35
   7  -1   0   63.39    2.34
   7  -1   0   67.95    2.34
  -7   1   0   62.93    2.29
  -7   1   0   66.91    2.33
   7   1   0   66.14    2.33
   7   1   0   61.97    2.29
  -7   1   0   61.96    2.30
   9  -1   0   90.94    3.58
   9  -1   0  101.48    3.57
   9  -1   0   98.41    3.58
   9  -1   0  108.31    3.59
  -9  -1   0  100.27    3.58
  -9  -1   0  100.66    3.58
  -9   1   0   98.76    3.54
   9   1   0  103.22    3.53
  -9   1   0   99.56    3.53
   9   1   0   93.44    3.54
 -11  -1   0   74.87    2.67
  11  -1   0   69.95    2.66
  11  -1   0   76.68    2.70
  11  -1   0   71.96    2.65
  11  -1   0   74.65    2.69
 -11  -1   0   74.90    2.67
 -11  -1   0   72.83    2.68
  11  -1   0   75.49    2.67
  11   1   0   77.61    2.67
  11   1   0   68.60    2.62
 -11   1   0   77.62    2.67
 -11   1   0   76.02    2.61
 -11   1   0   64.49    2.62
  13  -1   0  110.59    3.90
 -13  -1   0  111.70    3.90
 -13  -1   0  106.64    3.87
  13  -1   0  108.24    3.89
  13  -1   0  102.65    3.89
  13  -1   0  111.06    3.88
 -13  -1   0  107.11    3.89
 -13   1   0   98.54    3.83
  13   1   0  114.03    3.88
  13   1   0  106.69    3.82
 -15  -1   0   26.48    0.96
  15  -1   0   25.09    1.01
  15  -1   0   22.03    0.92
 -15  -1   0   25.62    0.92
  15  -1   0   25.29    0.94
  15  -1   0   24.45    0.92
 -15  -1   0   25.50    0.94
  15  -1   0   24.89    0.91
 -15   1   0   25.72    1.02
 -15   1   0   25.52    0.94
 -15   1   0   25.73    0.96
  15   1   0   25.46    0.96
  15   1   0   25.11    1.01
 -15   1   0   26.69    1.01
  15   1   0   27.52    0.97
 -15   1   0   24.99    0.96
  15   1   0   25.80    0.94
  15   1   0   27.02    1.03
  17  -1   0   43.63    1.63
  17  -1   0   45.39    1.66
 -17  -1   0   42.52    1.57
 -17  -1   0   41.56    1.58
  17  -1   0   43.02    1.57
 -17  -1   0   46.32    1.66
  17  -1   0   41.74    1.57
  17  -1   0   43.24    1.60
  17  -1   0   42.53    1.59
 -17  -1   0   44.23    1.60
 -17   1   0   44.14    1.58
  17   1   0   44.12    1.66
  17   1   0   42.36    1.59
 -17   1   0   41.76    1.58
  17   1   0   42.21    1.58
 -17   1   0   42.80    1.56
 -17   1   0   45.68    1.81
  19  -1   0    6.99    0.28
  19  -1   0    6.99    0.37
  19  -1   0    6.75    0.36
 -19  -1   0    6.66    0.37
 -19  -1   0    6.66    0.27
  19  -1   0    6.99    0.31
 -19  -1   0    7.06    0.30
  19  -1   0    6.92    0.30
  19  -1   0    6.59    0.28
 -19  -1   0    7.04    0.31
 -19   1   0    6.83    0.37
  19   1   0    7.02    0.38
 -19   1   0    6.84    0.30
 -21  -1   0   30.10    1.18
 -21  -1   0   33.32    1.21
  21  -1   0   31.86    1.16
  21  -1   0   30.37    1.24
  21  -1   0   30.74    1.18
 -21  -1   0   31.93    1.20
  21  -1   0   31.83    1.18
  21  -1   0   32.50    1.21
  21  -1   0   32.18    1.28
 -21  -1   0   32.81    1.28
  21   1   0   31.86    1.19
  21   1   0   32.34    1.23
 -21   1   0   30.82    1.17
 -21   1   0   31.87    1.27
  21   1   0   32.14    1.27
 -21   1   0   31.12    1.14
  21   1   0   30.11    1.18
  21   1   0   31.09    1.14
  23  -1   0    9.25    0.41
 -23  -1   0    8.89    0.41
  23  -1   0    8.96    0.35
 -23  -1   0    8.47    0.35
  23  -1   0    8.89    0.37
 -23  -1   0    8.72    0.44
  23  -1   0    9.13    0.44
 -23  -1   0    9.32    0.48
  23  -1   0    8.24    0.38
 -23  -1   0    8.98    0.40
  23  -1   0    8.96    0.35
  23  -1   0    9.12    0.47
  23   1   0    7.93    0.37
 -23   1   0    8.36    0.37
 -23   1   0    8.77    0.47
 -23   1   0    8.76    0.38
 -23   1   0    9.07    0.42
  23   1   0    8.95    0.39
  23   1   0    8.55    0.47
  23   1   0    8.78    0.43
 -23   1   0    8.66    0.34
  25  -1   0   35.73    1.38
  25  -1   0   31.99    1.29
  25  -1   0   34.58    1.28
 -25  -1   0   34.48    1.37
 -25  -1   0   33.21    1.29
  25  -1   0   33.61    1.41
  25  -1   0   37.40    1.27
  25  -1   0   34.33    1.26
 -25  -1   0   33.71    1.28
  25   1   0   33.90    1.26
  25   1   0   36.21    1.32
  25   1   0   32.92    1.29
 -25   1   0   32.18    1.37
  25   1   0   36.94    1.47
  25   1   0   34.48    1.42
 -25   1   0   34.67    1.41
 -25   1   0   34.38    1.30
 -25   1   0   34.14    1.25
 -25   1   0   33.47    1.29
  27  -1   0    1.88    0.15
  27  -1   0    2.32    0.28
 -27  -1   0    1.60    0.20
 -27  -1   0    2.02    0.26
 -27  -1   0    2.12    0.14
  27  -1   0    2.12    0.14
 -27  -1   0    2.27    0.18
  27  -1   0    2.02    0.17
  27  -1   0    2.34    0.22
  27  -1   0    2.08    0.12
 -27  -1   0    1.75    0.15
 -27   1   0    1.89    0.13
  27   1   0    1.98    0.16
 -27   1   0    1.86    0.15
  27   1   0    1.91    0.29
 -27   1   0    1.83    0.23
 -27   1   0    1.90    0.16
  27   1   0    1.92    0.11
  27   1   0    2.14    0.20
 -27   1   0    1.98    0.20
 -27   1   0    2.10    0.12
  29  -1   0    1.07    0.09
  29  -1   0    1.03    0.11
 -29  -1   0    1.13    0.19
 -29  -1   0    0.95    0.20
  29  -1   0    0.90    0.11
 -29  -1   0    1.10    0.09
 -29  -1   0    0.73    0.10
 -29  -1   0    0.86    0.13
 -29  -1   0    1.11    0.11
  29  -1   0    0.85    0.17
  29  -1   0    0.91    0.13
  29   1   0    0.79    0.15
 -29   1   0    0.91    0.14
  29   1   0    0.81    0.12
  29   1   0    0.82    0.19
 -29   1   0    0.70    0.17
 -29   1   0    1.02    0.08
 -29   1   0    0.65    0.14
  29   1   0    0.87    0.12
 -29   1   0    1.28    0.14
  31  -1   0    9.53    0.40
  31  -1   0    9.59    0.44
 -31  -1   0    9.57    0.42
  31  -1   0    9.72    0.42
 -31  -1   0    9.43    0.53
  31  -1   0   10.52    0.60
 -31  -1   0    9.22    0.44
 -31  -1   0   10.44    0.60
  31  -1   0   10.45    0.55
  31  -1   0    9.33    0.48
 -31   1   0    9.85    0.53
 -31   1   0    8.92    0.46
  31   1   0    9.78    0.40
  31   1   0   10.69    0.55
  31   1   0    9.76    0.47
 -31   1   0    9.93    0.59
 -31   1   0    9.77    0.40
 -31   1   0    9.62    0.45
  31   1   0    9.33    0.45
 -33  -1   0    3.89    0.22
 -33  -1   0    3.59    0.37
  33  -1   0    3.80    0.25
  33  -1   0    3.87    0.20
 -33  -1   0    4.10    0.33
  33  -1   0    3.82    0.33
  33  -1   0    3.79    0.36
 -33   1   0    3.80    0.27
  33   1   0    3.63    0.26
 -33   1   0    4.47    0.34
  33   1   0    3.84    0.25
 -33   1   0    4.05    0.20
  33   1   0    4.43    0.34
 -33   1   0    3.63    0.37
  33   1   0    3.41    0.26
  33   1   0    4.40    0.40
 -35  -1   0    3.81    0.40
  35  -1   0    3.19    0.24
 -35  -1   0    3.19    0.24
  35  -1   0    3.22    0.32
 -35  -1   0    3.50    0.33
  35  -1   0    3.18    0.39
 -35  -1   0    3.21    0.20
  35   1   0    3.76    0.27
  35   1   0    3.03    0.24
  35   1   0    3.36    0.41
 -35   1   0    3.26    0.32
  35   1   0    3.72    0.34
  35   1   0    3.47    0.19
 -35   1   0    2.83    0.25
 -35   1   0    3.36    0.38
 -35   1   0    3.11    0.18
 -35   1   0    3.27    0.25
 -37  -1   0   10.56    0.62
  37  -1   0    8.48    0.48
 -37  -1   0    9.74    0.49
  37  -1   0   11.12    0.70
  37  -1   0   10.60    0.62
 -37  -1   0   11.13    0.70
 -37   1   0   10.07    0.51
  37   1   0   10.37    0.54
  37   1   0   10.97    0.72
 -37   1   0   11.02    0.63
 -37   1   0   11.47    0.72
  37   1   0   10.28    0.44
  37   1   0   10.18    0.62
  37   1   0   10.16    0.51
 -37   1   0    9.84    0.43
  39  -1   0    6.47    0.55
  39  -1   0    6.56    0.49
 -39  -1   0    7.24    0.58
 -39  -1   0    6.52    0.48
 -39  -1   0    6.25    0.37
  39  -1   0    5.83    0.36
  39   1   0    5.83    0.40
  39   1   0    6.38    0.48
 -39   1   0    7.17    0.58
  39   1   0    5.99    0.30
 -39   1   0    5.77    0.37
  39   1   0    6.56    0.56
  39   1   0    6.86    0.38
 -39   1   0    6.80    0.49
  41  -1   0    3.05    0.41
  41  -1   0    3.68    0.30
 -41  -1   0    3.84    0.50
 -41  -1   0    3.88    0.41
  41  -1   0    3.11    0.36
 -41  -1   0    4.05    0.31
  41   1   0    3.75    0.29
  41   1   0    3.47    0.21
 -41   1   0    4.12    0.32
 -41   1   0    3.37    0.45
 -41   1   0    2.96    0.36
  41   1   0    4.59    0.56
  41   1   0    3.87    0.39
 -43  -1   0   15.41    1.15
 -43  -1   0   14.17    0.66
  43  -1   0   13.17    0.79
 -43  -1   0   12.16    0.77
  43  -1   0   17.04    1.27
  43   1   0   13.59    0.66
  43   1   0   13.28    0.89
 -43   1   0   14.50    0.99
 -43   1   0   14.46    0.66
  43   1   0   15.24    0.91
 -43   1   0   12.59    0.77
  45  -1   0    3.91    0.30
  45  -1   0    3.64    0.44
 -45  -1   0    4.37    0.31
  45  -1   0    4.61    0.58
 -45  -1   0    4.66    0.49
  45   1   0    3.83    0.49
 -45   1   0    3.81    0.42
  45   1   0    4.87    0.45
 -45   1   0    4.79    0.60
  45   1   0    4.57    0.33
 -45   1   0    5.05    0.33
  47  -1   0    2.50    0.40
 -47  -1   0    2.24    0.39
  47  -1   0    2.43    0.39
  47  -1   0    2.76    0.26
 -47  -1   0    2.74    0.26
 -47   1   0    2.40    0.36
  47   1   0    3.01    0.44
  47   1   0    2.79    0.27
  47   1   0    2.35    0.48
 -47   1   0    2.38    0.43
 -49  -1   0    3.50    0.27
  49  -1   0    3.14    0.27
  49  -1   0    3.23    0.47
 -49  -1   0    2.66    0.40
 -49   1   0    3.55    0.47
  49   1   0    3.24    0.29
 -49   1   0    3.50    0.29
  49   1   0    2.65    0.42
 -51  -1   0    2.00    0.20
  51  -1   0    2.59    0.50
 -51  -1   0    1.87    0.33
  51  -1   0    2.06    0.24
 -51   1   0    1.83    0.54
 -51   1   0    2.41    0.23
  51   1   0    2.26    0.24
  51   1   0    2.23    0.49
  51   1   0    1.07    0.39
  53  -1   0    4.79    0.35
 -53  -1   0    4.95    0.31
 -53  -1   0    5.06    0.68
 -53   1   0    4.52    0.33
 -55  -1   0    0.75    0.15
  55  -1   0    0.64    0.23
   0  -2   0   69.37    2.49
  -2  -2   0   25.16    0.91
   2  -2   0   25.91    0.91
   2  -2   0   22.94    0.91
  -2  -2   0   26.10    0.91
  -2   2   0   23.48    0.86
  -2   2   0   23.61    0.86
   2   2   0   24.43    0.87
  -2   2   0   22.92    0.85
   4  -2   0  200.93    7.09
   4  -2   0  196.00    7.11
   4  -2   0  193.12    7.10
   4  -2   0  204.51    7.10
   4   2   0  184.65    6.94
  -4   2   0  202.81    6.92
   6  -2   0   79.74    2.98
  -6  -2   0   86.78    2.99
  -6  -2   0   80.25    3.01
   6  -2   0   82.41    2.97
   6  -2   0   86.01    2.99
   6   2   0   90.65    3.15
   6   2   0   83.45    3.12
   8  -2   0   68.43    2.45
   8  -2   0   63.92    2.46
   8  -2   0   72.61    2.48
  -8  -2   0   65.15    2.45
   8  -2   0   69.79    2.47
  -8  -2   0   69.51    2.48
  -8   2   0   66.80    2.45
   8   2   0   65.27    2.42
  -8   2   0   71.62    2.48
  -8   2   0   64.78    2.43
   8   2   0   70.93    2.48
  10  -2   0  156.97    5.78
  10  -2   0  167.15    5.78
  10  -2   0  159.94    5.77
  10   2   0  167.44    5.68
 -10   2   0  145.33    5.64
  10   2   0  159.75    5.65
  12  -2   0  407.65   14.54
  14  -2   0    4.58    0.21
 -14  -2   0    4.92    0.25
  14  -2   0    4.18    0.21
 -14  -2   0    5.31    0.23
  14  -2   0    4.68    0.20
  14  -2   0    5.24    0.23
  14  -2   0    5.36    0.26
 -14  -2   0    4.47    0.21
 -14  -2   0    5.86    0.28
  14  -2   0    5.17    0.25
 -14   2   0    5.30    0.25
  14   2   0    4.30    0.21
 -14   2   0    4.74    0.18
 -14   2   0    4.54    0.22
 -16  -2   0   56.78    2.07
  16  -2   0   58.02    2.10
  16  -2   0   58.87    2.05
  16  -2   0   54.97    2.04
 -16  -2   0   57.08    2.10
  16  -2   0   53.41    2.09
 -16   2   0   63.30    2.28
 -16   2   0   59.77    2.21
  16   2   0   62.22    2.25
  16   2   0   58.89    2.21
  16   2   0   59.96    2.28
 -16   2   0   61.88    2.21
  16   2   0   59.92    2.18
  18  -2   0   39.23    1.44
  18  -2   0   39.79    1.43
  18  -2   0   39.28    1.46
  18  -2   0   40.06    1.56
 -18  -2   0   36.51    1.45
 -18  -2   0   38.70    1.43
  18  -2   0   39.81    1.49
 -18  -2   0   40.86    1.50
  18  -2   0   37.60    1.42
  18   2   0   41.89    1.49
  18   2   0   40.62    1.51
  18   2   0   41.38    1.59
 -18   2   0   42.02    1.59
  18   2   0   39.54    1.54
 -18   2   0   40.02    1.51
 -20  -2   0   27.12    1.07
 -20  -2   0   27.51    1.09
  20  -2   0   30.30    1.10
  20  -2   0   28.85    1.08
 -20  -2   0   29.66    1.14
  20  -2   0   29.00    1.08
  20  -2   0   28.82    1.07
 -20  -2   0   29.39    1.17
  20  -2   0   27.33    1.05
  20  -2   0   29.86    1.16
 -20   2   0   29.89    1.19
 -20   2   0   28.73    1.10
  20   2   0   29.54    1.20
 -20   2   0   29.30    1.07
  20   2   0   28.80    1.13
 -20   2   0   29.69    1.10
 -20   2   0   29.33    1.14
  20   2   0   29.73    1.07
  22  -2   0   11.16    0.44
 -22  -2   0   10.65    0.48
  22  -2   0   11.60    0.53
  22  -2   0   10.70    0.48
  22  -2   0   10.97    0.46
 -22  -2   0   11.20    0.56
  22  -2   0   11.60    0.55
  22  -2   0   11.79    0.44
  22  -2   0   11.64    0.45
 -22  -2   0   11.52    0.48
 -22   2   0   11.20    0.48
  22   2   0   11.57    0.58
  22   2   0   12.39    0.49
 -22   2   0   11.50    0.52
  22   2   0   11.83    0.54
 -22   2   0   11.80    0.48
  22   2   0   12.14    0.45
  22   2   0   11.53    0.49
 -22   2   0   11.75    0.58
  24  -2   0    7.07    0.32
  24  -2   0    7.39    0.30
  24  -2   0    7.17    0.42
  24  -2   0    7.40    0.32
  24  -2   0    7.13    0.29
 -24  -2   0    7.21    0.39
  24  -2   0    7.42    0.39
  24  -2   0    6.64    0.32
 -24  -2   0    7.14    0.32
  24  -2   0    7.20    0.35
 -24  -2   0    6.90    0.32
  24   2   0    7.30    0.29
  24   2   0    7.18    0.33
 -24   2   0    7.33    0.43
  24   2   0    6.98    0.43
  24   2   0    7.82    0.34
 -24   2   0    7.33    0.29
 -24   2   0    5.74    0.40
 -24   2   0    7.30    0.33
 -24   2   0    6.43    0.32
 -26  -2   0    6.07    0.36
  26  -2   0    5.74    0.26
  26  -2   0    6.15    0.39
 -26  -2   0    5.40    0.28
  26  -2   0    5.81    0.29
  26  -2   0    6.61    0.26
 -26  -2   0    6.01    0.28
  26  -2   0    6.45    0.29
  26  -2   0    5.55    0.32
  26  -2   0    6.15    0.36
 -26  -2   0    5.75    0.39
 -26   2   0    5.91    0.34
 -26   2   0    6.57    0.42
  26   2   0    5.97    0.30
 -26   2   0    5.90    0.37
  26   2   0    6.12    0.31
  26   2   0    5.77    0.35
  26   2   0    6.04    0.25
 -26   2   0    6.18    0.25
  26   2   0    6.33    0.41
 -26   2   0    5.73    0.29
 -28  -2   0   12.34    0.51
  28  -2   0   11.10    0.63
 -28  -2   0   11.30    0.61
  28  -2   0   11.39    0.58
  28  -2   0   13.02    0.51
 -28  -2   0   13.57    0.53
  28  -2   0   12.82    0.53
  28  -2   0   13.25    0.49
 -28  -2   0   11.50    0.64
  28  -2   0   11.94    0.61
 -28   2   0   13.44    0.51
  28   2   0   12.91    0.56
  28   2   0   14.04    0.51
 -28   2   0   12.46    0.62
  28   2   0   12.71    0.71
 -28   2   0   13.56    0.56
 -28   2   0   12.67    0.69
  28   2   0   12.66    0.63
 -28   2   0   13.11    0.56
  28   2   0   12.47    0.57
  30  -2   0    0.02    0.11
 -30  -2   0    0.10    0.09
  30  -2   0    0.10    0.05
 -30  -2   0    0.01    0.11
  30  -2   0    0.08    0.06
 -30  -2   0    0.12    0.07
  30  -2   0    0.02    0.08
 -30  -2   0    0.01    0.06
  30  -2   0    0.11    0.07
  30   2   0    0.13    0.10
  30   2   0    0.14    0.14
  30   2   0    0.02    0.04
  30   2   0    0.07    0.07
 -30   2   0    0.04    0.07
 -30   2   0    0.02    0.04
 -30   2   0   -0.02    0.07
  30   2   0    0.09    0.08
 -30   2   0    0.07    0.17
 -30   2   0    0.02    0.12
 -32  -2   0   29.36    1.29
  32  -2   0   28.02    1.34
  32  -2   0   29.16    1.18
 -32  -2   0   32.12    1.16
  32  -2   0   31.22    1.15
 -32  -2   0   28.91    1.18
 -32  -2   0   30.47    1.35
  32  -2   0   31.54    1.31
  32   2   0   29.81    1.21
  32   2   0   33.52    1.34
 -32   2   0   30.53    1.22
  32   2   0   27.95    1.38
 -32   2   0   30.11    1.14
 -32   2   0   31.30    1.39
 -32   2   0   31.56    1.31
  32   2   0   32.88    1.25
 -32   2   0   29.54    1.21
 -34  -2   0    1.92    0.16
  34  -2   0    2.21    0.17
 -34  -2   0    2.19    0.29
 -34  -2   0    1.62    0.28
  34  -2   0    2.32    0.29
  34  -2   0    2.03    0.19
 -34  -2   0    1.96    0.19
 -34   2   0    1.89    0.20
  34   2   0    1.86    0.24
  34   2   0    2.29    0.15
 -34   2   0    2.13    0.20
 -34   2   0    2.33    0.29
 -34   2   0    2.24    0.15
  34   2   0    2.13    0.22
 -34   2   0    2.23    0.32
  34   2   0    2.05    0.32
  36  -2   0    7.41    0.41
 -36  -2   0    9.21    0.62
 -36  -2   0    8.10    0.42
  36  -2   0    9.07    0.60
 -36  -2   0    8.25    0.39
  36  -2   0    8.08    0.59
 -36  -2   0    8.85    0.55
 -36   2   0    9.17    0.63
  36   2   0    7.88    0.43
  36   2   0    8.84    0.55
 -36   2   0    7.57    0.42
  36   2   0    8.36    0.46
  36   2   0    7.76    0.36
 -36   2   0    8.07    0.35
 -36   2   0    7.60    0.44
 -36   2   0    8.85    0.53
  36   2   0    8.19    0.67
 -38  -2   0    4.94    0.30
 -38  -2   0    4.43    0.40
  38  -2   0    4.55    0.40
  38  -2   0    3.38    0.40
 -38  -2   0    4.67    0.26
 -38  -2   0    4.20    0.45
 -38   2   0    3.74    0.32
  38   2   0    4.69    0.32
  38   2   0    4.33    0.32
  38   2   0    4.51    0.24
 -38   2   0    5.12    0.42
  38   2   0    4.34    0.47
 -38   2   0    4.61    0.48
 -38   2   0    4.81    0.24
 -38   2   0    5.13    0.32
 -40  -2   0    2.72    0.24
 -40  -2   0    2.71    0.35
 -40  -2   0    1.91    0.34
  40  -2   0    2.31    0.32
  40  -2   0    2.85    0.41
  40  -2   0    2.79    0.24
 -40   2   0    2.16    0.30
  40   2   0    2.47    0.34
  40   2   0    2.40    0.27
 -40   2   0    2.84    0.27
  40   2   0    2.34    0.17
 -40   2   0    2.21    0.37
  40   2   0    2.71    0.28
  40   2   0    2.42    0.41
 -40   2   0    2.48    0.17
 -42  -2   0    0.72    0.15
  42  -2   0    0.65    0.22
 -42  -2   0    0.90    0.28
  42  -2   0    0.51    0.13
  42  -2   0    1.15    0.32
  42   2   0    0.61    0.25
  42   2   0    0.79    0.16
  42   2   0    0.67    0.20
  42   2   0    0.69    0.22
 -42   2   0    0.58    0.14
  42   2   0    0.55    0.10
 -42   2   0    0.87    0.22
 -42   2   0    0.71    0.28
 -44  -2   0    2.65    0.27
 -44  -2   0    2.77    0.42
  44  -2   0    2.03    0.35
  44  -2   0    1.74    0.32
 -44   2   0    2.42    0.42
  44   2   0    2.71    0.45
  44   2   0    2.13    0.17
  44   2   0    2.51    0.27
 -44   2   0    2.29    0.33
 -44   2   0    1.90    0.22
  44   2   0    2.13    0.33
 -46  -2   0    3.19    0.48
  46  -2   0    3.00    0.41
  46  -2   0    3.25    0.27
 -46  -2   0    3.49    0.28
 -46   2   0    3.17    0.49
  46   2   0    3.78    0.78
  46   2   0    2.25    0.33
  46   2   0    3.16    0.30
 -46   2   0    2.70    0.37
 -46   2   0    3.65    0.29
 -48  -2   0    3.10    0.25
 -48  -2   0    1.98    0.35
  48  -2   0    2.33    0.38
  48  -2   0    3.05    0.26
  48   2   0    2.52    0.37
  48   2   0    2.68    0.27
 -48   2   0    2.63    0.25
 -48   2   0    2.50    0.36
 -48   2   0    2.46    0.42
  48   2   0    2.84    0.57
  50  -2   0    0.36    0.14
 -50  -2   0    0.51    0.28
  50  -2   0    0.48    0.27
 -50  -2   0    0.37    0.12
  50   2   0    0.66    0.27
 -50   2   0    0.82    0.18
 -50   2   0    0.06    0.31
 -50   2   0   -0.01    0.33
  52  -2   0    1.36    0.38
  52  -2   0    1.45    0.19
 -52  -2   0    1.23    0.16
 -52  -2   0    0.70    0.28
 -52   2   0    1.32    0.20
  54  -2   0    1.00    0.23
 -54  -2   0    1.29    0.17
   1  -3   0  736.78   27.12
   1  -3   0  723.09   27.63
  -1  -3   0  758.37   26.75
   3  -3   0  287.72   10.45
   3  -3   0  298.67   10.47
  -3   3   0  280.61   10.38
   3   3   0  300.92   10.40
  -5  -3   0   85.06    3.24
   5  -3   0   91.05    3.24
   5  -3   0   90.41    3.25
  -5  -3   0   89.31    3.24
  -5  -3   0   94.51    3.25
   5  -3   0   90.96    3.24
  -5  -3   0   91.76    3.24
  -5   3   0   95.91    3.45
  -5   3   0   97.02    3.44
   5   3   0   94.05    3.43
   7  -3   0  103.18    3.65
  -7  -3   0  100.72    3.63
  -7  -3   0   98.46    3.67
   7  -3   0  101.67    3.63
   7  -3   0   99.24    3.65
  -7  -3   0  105.35    3.65
   7   3   0  108.54    3.55
  -7   3   0  103.92    3.60
   7   3   0   98.80    3.58
  -7   3   0   92.77    3.53
  -7   3   0   90.10    3.56
   9  -3   0   16.93    0.64
   9  -3   0   17.69    0.67
  -9  -3   0   16.81    0.66
  -9  -3   0   18.16    0.68
  -9  -3   0   16.77    0.64
   9  -3   0   17.59    0.67
   9  -3   0   17.01    0.65
  -9   3   0   16.94    0.64
  -9   3   0   18.04    0.67
   9   3   0   17.95    0.71
  -9   3   0   18.38    0.66
  -9   3   0   18.39    0.70
   9   3   0   18.07    0.67
   9   3   0   16.46    0.64
   9   3   0   17.44    0.65
  11  -3   0    6.00    0.28
  11  -3   0    5.72    0.23
 -11  -3   0    5.36    0.23
 -11  -3   0    5.48    0.27
  11  -3   0    6.26    0.27
  11  -3   0    5.46    0.25
 -11  -3   0    6.18    0.29
  11   3   0    4.79    0.29
 -11   3   0    6.06    0.29
 -11   3   0    6.13    0.26
  11   3   0    6.03    0.24
  11   3   0    5.64    0.22
 -11   3   0    5.74    0.22
  11   3   0    5.95    0.26
 -11   3   0    5.20    0.24
  11   3   0    5.87    0.29
 -11   3   0    6.18    0.24
  13  -3   0    3.64    0.17
  13  -3   0    3.53    0.20
 -13  -3   0    3.59    0.20
  13  -3   0    3.80    0.21
 -13  -3   0    3.72    0.21
  13  -3   0    3.16    0.17
  13   3   0    3.42    0.15
 -13   3   0    3.60    0.15
  13   3   0    3.71    0.18
  13   3   0    3.45    0.19
  13   3   0    4.09    0.21
 -13   3   0    3.91    0.17
 -13   3   0    3.75    0.19
  13   3   0    3.80    0.23
 -13   3   0    3.47    0.18
 -13   3   0    3.91    0.23
 -15  -3   0   31.08    1.17
  15  -3   0   30.74    1.15
  15  -3   0   30.47    1.11
 -15  -3   0   26.60    1.10
 -15  -3   0   31.04    1.16
 -15   3   0   30.58    1.18
  15   3   0   30.76    1.19
  15   3   0   33.14    1.18
 -15   3   0   32.50    1.25
 -15   3   0   31.55    1.16
  15   3   0   32.01    1.16
 -15   3   0   33.32    1.21
  15   3   0   30.51    1.28
  15   3   0   33.25    1.22
  17  -3   0   11.63    0.49
  17  -3   0   12.69    0.55
 -17  -3   0   12.98    0.52
 -17  -3   0   12.45    0.55
 -17  -3   0   13.63    0.59
  17   3   0   13.14    0.54
 -17   3   0   12.61    0.53
 -17   3   0   11.54    0.49
  17   3   0   12.41    0.46
  17   3   0   12.52    0.53
 -17   3   0   12.17    0.46
  17   3   0   12.84    0.58
 -17   3   0   12.94    0.57
 -19  -3   0   25.44    0.95
 -19  -3   0   25.42    0.95
  19  -3   0   25.71    0.96
  19  -3   0   24.41    0.95
 -19  -3   0   26.08    1.04
  19  -3   0   26.00    1.03
  19  -3   0   25.00    1.01
  19  -3   0   25.12    0.95
 -19  -3   0   24.25    1.01
 -19   3   0   24.71    0.92
 -19   3   0   25.78    1.05
 -19   3   0   26.00    0.96
 -19   3   0   25.08    0.99
 -19   3   0   25.28    0.96
  19   3   0   24.73    0.97
  19   3   0   26.02    0.96
  19   3   0   24.49    1.05
  19   3   0   25.80    0.93
  21  -3   0   76.11    2.90
 -21  -3   0   80.22    2.91
 -21  -3   0   78.71    2.98
 -21  -3   0   79.03    2.91
 -21  -3   0   81.55    3.01
  21  -3   0   84.14    3.01
  21  -3   0   83.15    2.91
  21  -3   0   77.88    2.90
  21   3   0   81.32    3.00
 -21   3   0   79.35    2.95
  21   3   0   83.68    3.04
 -21   3   0   83.74    3.09
 -21   3   0   82.57    2.98
 -21   3   0   81.41    2.99
 -21   3   0   84.34    3.03
  21   3   0   80.34    3.10
  23  -3   0    4.97    0.23
  23  -3   0    4.95    0.23
  23  -3   0    5.08    0.31
  23  -3   0    5.07    0.25
 -23  -3   0    4.80    0.24
  23  -3   0    5.26    0.49
  23  -3   0    4.66    0.24
 -23  -3   0    5.17    0.26
  23   3   0    4.82    0.26
 -23   3   0    4.84    0.20
  23   3   0    4.96    0.25
  23   3   0    4.41    0.40
 -23   3   0    4.85    0.25
  23   3   0    4.92    0.35
  23   3   0    4.77    0.21
 -23   3   0    5.12    0.24
 -23   3   0    4.94    0.34
  25  -3   0    5.69    0.35
 -25  -3   0    5.59    0.38
  25  -3   0    6.38    0.28
 -25  -3   0    5.72    0.36
 -25  -3   0    6.12    0.29
 -25  -3   0    5.89    0.28
  25  -3   0    6.24    0.29
  25  -3   0    5.91    0.28
  25  -3   0    5.85    0.38
  25  -3   0    6.29    0.27
 -25   3   0    5.85    0.30
 -25   3   0    6.11    0.41
  25   3   0    6.15    0.31
  25   3   0    5.88    0.35
  25   3   0    5.85    0.25
  25   3   0    5.82    0.41
  25   3   0    5.92    0.30
 -25   3   0    6.28    0.25
 -25   3   0    6.27    0.30
  27  -3   0    1.78    0.12
  27  -3   0    1.43    0.13
  27  -3   0    1.68    0.14
  27  -3   0    1.50    0.20
 -27  -3   0    1.85    0.24
 -27  -3   0    1.22    0.20
 -27  -3   0    1.60    0.14
 -27  -3   0    1.50    0.14
  27  -3   0    1.67    0.14
  27  -3   0    1.52    0.23
  27   3   0    1.47    0.19
  27   3   0    2.00    0.28
 -27   3   0    1.78    0.15
  27   3   0    1.49    0.10
  27   3   0    1.60    0.17
 -27   3   0    1.57    0.36
  27   3   0    1.72    0.15
 -27   3   0    1.46    0.14
 -27   3   0    1.35    0.18
 -27   3   0    1.55    0.10
 -29  -3   0   20.78    0.85
 -29  -3   0   21.27    0.97
  29  -3   0   21.86    0.86
 -29  -3   0   21.79    0.87
  29  -3   0   20.50    0.97
  29  -3   0   23.18    0.85
  29  -3   0   22.65    0.83
 -29  -3   0   23.23    1.03
  29  -3   0   20.97    0.87
  29  -3   0   22.54    1.02
 -29   3   0   21.16    0.89
  29   3   0   21.86    0.90
 -29   3   0   22.87    0.84
  29   3   0   22.03    0.84
  29   3   0   21.88    0.91
 -29   3   0   22.83    1.05
 -29   3   0   22.02    0.90
 -29   3   0   22.73    0.97
  29   3   0   22.07    1.07
  29   3   0   23.10    0.99
  31  -3   0    6.98    0.31
  31  -3   0    6.95    0.48
 -31  -3   0    6.74    0.35
  31  -3   0    6.70    0.35
  31  -3   0    7.20    0.34
 -31  -3   0    7.50    0.50
 -31  -3   0    7.17    0.34
 -31  -3   0    7.24    0.46
  31  -3   0    7.56    0.46
  31   3   0    7.50    0.39
 -31   3   0    7.82    0.45
  31   3   0    7.30    0.39
 -31   3   0    7.01    0.37
  31   3   0    7.46    0.46
 -31   3   0    7.33    0.52
  31   3   0    7.49    0.32
 -31   3   0    7.59    0.38
  31   3   0    7.65    0.54
  33  -3   0    4.12    0.21
  33  -3   0    4.11    0.39
  33  -3   0    3.63    0.25
 -33  -3   0    4.30    0.40
 -33  -3   0    4.01    0.35
  33  -3   0    3.86    0.34
  33  -3   0    4.34    0.24
 -33  -3   0    3.73    0.25
  33   3   0    4.15    0.28
  33   3   0    4.31    0.43
 -33   3   0    4.16    0.28
  33   3   0    4.26    0.35
  33   3   0    3.98    0.27
 -33   3   0    3.92    0.20
 -33   3   0    3.50    0.29
 -33   3   0    4.46    0.42
  35  -3   0   11.26    0.66
 -35  -3   0   12.36    0.73
  35  -3   0   11.69    0.51
 -35  -3   0   11.47    0.51
 -35  -3   0   11.53    0.54
  35  -3   0   12.24    0.73
  35  -3   0   11.18    0.53
  35   3   0   12.37    0.77
  35   3   0   12.12    0.68
 -35   3   0   11.70    0.49
 -35   3   0   12.00    0.56
  35   3   0   11.52    0.49
 -35   3   0   11.36    0.57
  35   3   0   12.15    0.58
 -35   3   0   12.32    0.66
 -35   3   0   12.63    0.77
  37  -3   0    7.31    0.51
 -37  -3   0    7.00    0.35
  37  -3   0    7.14    0.36
  37  -3   0    6.93    0.56
  37  -3   0    7.14    0.39
 -37  -3   0    7.87    0.58
 -37  -3   0    7.09    0.39
 -37   3   0    8.12    0.35
 -37   3   0    7.73    0.42
 -37   3   0    7.94    0.52
  37   3   0    8.60    0.57
  37   3   0    7.60    0.43
 -37   3   0    7.36    0.43
 -37   3   0    7.84    0.62
  37   3   0    7.76    0.35
  37   3   0    6.98    0.44
  37   3   0    7.38    0.62
 -39  -3   0   12.59    0.54
 -39  -3   0   12.18    0.77
 -39  -3   0   12.14    0.58
  39  -3   0   11.80    0.71
  39  -3   0   11.58    0.76
  39   3   0   12.02    0.51
  39   3   0   12.66    0.61
 -39   3   0   13.18    0.72
 -39   3   0   11.83    0.50
 -39   3   0   11.22    0.61
  39   3   0   13.45    0.86
 -39   3   0   11.60    0.80
  39   3   0   12.88    0.63
  39   3   0   12.63    0.73
 -39   3   0   12.23    0.60
 -41  -3   0    2.79    0.21
 -41  -3   0    2.43    0.37
  41  -3   0    2.47    0.35
 -41  -3   0    2.65    0.27
  41  -3   0    2.75    0.24
  41  -3   0    2.01    0.33
 -41   3   0    2.73    0.18
  41   3   0    2.53    0.42
 -41   3   0    2.44    0.39
  41   3   0    2.25    0.26
  41   3   0    2.96    0.41
  41   3   0    2.83    0.18
  41   3   0    3.04    0.30
 -41   3   0    2.01    0.23
 -41   3   0    2.16    0.27
 -41   3   0    2.64    0.34
  43  -3   0   10.49    0.53
 -43  -3   0   10.40    0.53
  43  -3   0   10.56    0.73
 -43  -3   0   11.49    0.74
 -43   3   0   10.85    0.78
  43   3   0   10.67    0.81
 -43   3   0    9.40    0.43
  43   3   0   10.36    0.45
  43   3   0   10.38    0.55
  43   3   0    9.95    0.58
 -43   3   0   10.63    0.66
 -43   3   0   10.74    0.55
  43   3   0   11.06    0.68
 -45  -3   0    3.53    0.48
 -45  -3   0    2.66    0.25
  45  -3   0    3.07    0.26
  45  -3   0    2.36    0.36
 -45   3   0    2.75    0.45
  45   3   0    2.36    0.35
 -45   3   0    3.22    0.40
  45   3   0    2.63    0.52
  45   3   0    2.36    0.24
 -45   3   0    3.09    0.29
 -47  -3   0    1.20    0.28
  47  -3   0    1.96    0.38
 -47   3   0    1.73    0.22
 -47   3   0    1.68    0.31
  47   3   0    1.70    0.31
 -47   3   0    1.22    0.35
  49  -3   0    2.08    0.22
 -49  -3   0    1.65    0.19
 -49  -3   0    1.73    0.35
  49  -3   0    1.32    0.31
 -49   3   0    2.13    0.25
  49   3   0    2.02    0.51
 -49   3   0    3.00    0.65
 -49   3   0    1.73    0.35
 -51  -3   0   -0.14    0.41
  51  -3   0    0.08    0.10
  51  -3   0    0.14    0.40
  51   3   0    0.07    0.26
 -53  -3   0    1.41    0.19
  55  -3   0    0.35    0.16
   0  -4   0    4.39    0.19
   0  -4   0    3.95    0.19
   0  -4   0    4.14    0.19
   2  -4   0   15.17    0.57
  -2  -4   0   15.35    0.57
   2  -4   0   14.64    0.57
   2  -4   0   14.69    0.56
  -2  -4   0   14.62    0.56
  -2   4   0   14.69    0.54
  -2   4   0   14.14    0.53
   4  -4   0   65.74    2.46
  -4  -4   0   70.55    2.46
   4  -4   0   65.99    2.43
  -4  -4   0   67.28    2.45
   4  -4   0   69.96    2.45
   4  -4   0   70.00    2.45
   4  -4   0   63.54    2.47
  -4  -4   0   70.13    2.45
  -4   4   0   64.57    2.42
  -4   4   0   69.63    2.42
   4   4   0   69.74    2.41
   4   4   0   63.80    2.42
  -6  -4   0   73.34    2.62
  -6  -4   0   69.68    2.61
  -6  -4   0   71.52    2.62
  -6  -4   0   76.56    2.64
   6  -4   0   66.81    2.63
   6  -4   0   72.78    2.61
  -6  -4   0   75.17    2.63
   6  -4   0   74.76    2.63
   6  -4   0   74.80    2.62
  -6  -4   0   71.86    2.64
   6   4   0   75.93    2.72
  -6   4   0   79.65    2.73
   6   4   0   73.63    2.76
  -6   4   0   74.67    2.73
  -6   4   0   72.01    2.74
  -6   4   0   76.94    2.71
   8  -4   0   44.88    1.65
  -8  -4   0   43.52    1.63
  -8  -4   0   42.53    1.63
  -8  -4   0   47.19    1.67
  -8  -4   0   46.78    1.65
   8  -4   0   42.64    1.72
   8  -4   0   46.75    1.66
   8  -4   0   43.56    1.63
  -8  -4   0   47.05    1.65
   8  -4   0   45.72    1.63
   8   4   0   46.27    1.68
  -8   4   0   46.36    1.74
   8   4   0   47.82    1.71
  -8   4   0   48.36    1.70
  -8   4   0   44.94    1.68
  -8   4   0   47.98    1.71
   8   4   0   46.00    1.75
  10  -4   0   10.99    0.41
 -10  -4   0    9.85    0.41
 -10  -4   0    9.38    0.52
 -10  -4   0   11.74    0.47
  10  -4   0   10.32    0.43
  10  -4   0   11.38    0.45
 -10  -4   0   11.00    0.41
 -10   4   0   11.62    0.46
  10   4   0   11.62    0.46
 -10   4   0   11.45    0.44
 -10   4   0   11.44    0.49
  10   4   0   10.78    0.42
 -10   4   0   11.07    0.42
  10   4   0   11.24    0.51
  10   4   0   11.85    0.43
  12  -4   0    4.00    0.22
 -12  -4   0    3.98    0.18
  12  -4   0    3.65    0.20
 -12  -4   0    3.79    0.23
  12  -4   0    3.80    0.17
  12  -4   0    4.12    0.19
  12   4   0    3.89    0.15
 -12   4   0    3.78    0.23
 -12   4   0    3.82    0.16
 -12   4   0    3.70    0.18
  12   4   0    3.63    0.25
  12   4   0    3.82    0.21
 -12   4   0    3.76    0.19
  12   4   0    3.98    0.17
  14  -4   0   99.61    3.63
 -14  -4   0  100.73    3.54
  14  -4   0   95.17    3.54
 -14  -4   0   96.47    3.57
  14   4   0  102.69    3.80
 -14   4   0  103.77    3.69
 -14   4   0  106.55    3.79
 -14   4   0   99.13    3.75
 -16  -4   0  180.24    6.70
  16  -4   0  194.73    6.67
  16  -4   0  181.46    6.70
  16  -4   0  185.67    6.66
 -16   4   0  181.38    6.89
 -16   4   0  201.39    6.97
  16   4   0  193.03    6.99
  18  -4   0    0.39    0.10
 -18  -4   0    0.36    0.10
  18  -4   0    0.47    0.08
  18  -4   0    0.37    0.10
  18  -4   0    0.35    0.08
 -18  -4   0    0.30    0.07
  18  -4   0    0.35    0.06
 -18  -4   0    0.32    0.10
 -18  -4   0    0.44    0.07
 -18   4   0    0.30    0.10
  18   4   0    0.41    0.04
 -18   4   0    0.33    0.07
 -18   4   0    0.43    0.09
 -18   4   0    0.39    0.05
  18   4   0    0.34    0.13
 -18   4   0    0.29    0.06
  18   4   0    0.33    0.06
 -20  -4   0    1.93    0.19
  20  -4   0    2.22    0.21
  20  -4   0    2.09    0.14
  20  -4   0    1.96    0.13
  20  -4   0    1.77    0.18
 -20  -4   0    1.96    0.21
  20  -4   0    1.82    0.19
 -20  -4   0    1.94    0.13
 -20  -4   0    2.16    0.16
 -20   4   0    2.27    0.18
 -20   4   0    2.35    0.23
 -20   4   0    2.21    0.14
 -20   4   0    2.13    0.11
  20   4   0    2.04    0.18
 -20   4   0    1.99    0.15
  20   4   0    2.06    0.17
  20   4   0    2.23    0.14
  20   4   0    2.90    0.31
  20   4   0    2.09    0.11
  22  -4   0   43.38    1.61
 -22  -4   0   39.98    1.68
  22  -4   0   44.20    1.61
 -22  -4   0   46.10    1.74
  22  -4   0   38.26    1.68
  22  -4   0   43.92    1.62
 -22  -4   0   44.63    1.62
 -22  -4   0   45.21    1.62
  22  -4   0   45.42    1.72
  22   4   0   51.62    1.98
 -22   4   0   46.40    1.82
  22   4   0   45.89    1.85
  22   4   0   43.78    1.66
 -22   4   0   45.69    1.66
 -22   4   0   47.86    1.70
  22   4   0   43.37    1.72
 -22   4   0   44.72    1.74
  22   4   0   45.19    1.70
 -22   4   0   44.62    1.70
  24  -4   0   17.43    0.70
 -24  -4   0   17.80    0.71
 -24  -4   0   18.67    0.83
  24  -4   0   19.31    0.90
  24  -4   0   17.04    0.69
 -24  -4   0   17.42    0.70
  24  -4   0   17.39    0.81
  24  -4   0   17.88    0.71
 -24   4   0   18.14    0.74
  24   4   0   17.73    0.80
 -24   4   0   17.95    0.78
 -24   4   0   19.01    0.73
  24   4   0   18.29    0.74
  24   4   0   18.37    0.69
  24   4   0   18.94    0.89
 -24   4   0   18.60    0.69
  24   4   0   17.74    0.75
 -24   4   0   18.91    0.86
 -26  -4   0    3.34    0.20
 -26  -4   0    2.76    0.26
  26  -4   0    3.31    0.27
  26  -4   0    3.38    0.20
  26  -4   0    3.49    0.19
  26  -4   0    3.52    0.30
 -26  -4   0    3.47    0.20
  26  -4   0    3.78    0.22
 -26  -4   0    3.30    0.30
  26  -4   0    3.34    0.19
  26   4   0    3.40    0.27
 -26   4   0    3.46    0.16
 -26   4   0    3.58    0.21
 -26   4   0    3.38    0.32
  26   4   0    3.38    0.23
  26   4   0    3.56    0.17
  26   4   0    3.68    0.22
  26   4   0    3.19    0.33
 -26   4   0    3.19    0.25
 -26   4   0    3.96    0.23
 -28  -4   0   30.08    1.18
  28  -4   0   30.24    1.32
  28  -4   0   31.06    1.18
  28  -4   0   30.82    1.18
 -28  -4   0   30.55    1.18
 -28  -4   0   31.72    1.35
  28  -4   0   31.78    1.15
  28  -4   0   31.46    1.16
  28  -4   0   28.74    1.28
 -28   4   0   30.48    1.22
  28   4   0   30.74    1.17
  28   4   0   33.69    1.33
 -28   4   0   31.61    1.39
 -28   4   0   31.57    1.16
 -28   4   0   31.46    1.23
  28   4   0   30.33    1.27
  28   4   0   31.32    1.41
  28   4   0   32.52    1.24
  30  -4   0    2.08    0.17
  30  -4   0    1.95    0.14
  30  -4   0    2.10    0.27
 -30  -4   0    2.07    0.17
 -30  -4   0    2.20    0.30
  30  -4   0    2.00    0.17
 -30  -4   0    2.38    0.18
  30  -4   0    1.96    0.15
  30  -4   0    1.75    0.27
  30   4   0    2.29    0.34
 -30   4   0    2.24    0.19
  30   4   0    2.10    0.19
  30   4   0    1.87    0.23
 -30   4   0    1.55    0.20
 -30   4   0    2.17    0.33
  30   4   0    2.05    0.13
  30   4   0    2.53    0.21
 -30   4   0    2.20    0.13
 -30   4   0    2.16    0.19
  32  -4   0   10.11    0.48
 -32  -4   0    9.19    0.45
  32  -4   0    9.13    0.45
  32  -4   0    9.64    0.41
  32  -4   0    9.67    0.60
  32  -4   0    9.91    0.41
  32  -4   0    9.35    0.56
 -32  -4   0    9.54    0.61
 -32  -4   0    9.51    0.44
  32   4   0    9.13    0.40
 -32   4   0   10.25    0.65
 -32   4   0   10.51    0.56
  32   4   0   10.93    0.50
 -32   4   0   10.16    0.48
 -32   4   0    9.29    0.40
  32   4   0   10.35    0.58
  32   4   0    9.26    0.49
  32   4   0    9.42    0.65
 -32   4   0    9.12    0.47
 -34  -4   0    0.91    0.24
  34  -4   0    1.44    0.13
  34  -4   0    1.42    0.17
 -34  -4   0    1.50    0.17
 -34  -4   0    1.35    0.15
  34  -4   0    1.13    0.22
  34  -4   0    1.47    0.16
  34  -4   0    1.36    0.24
 -34   4   0    1.22    0.20
 -34   4   0    1.47    0.12
  34   4   0    1.48    0.25
  34   4   0    1.57    0.24
  34   4   0    1.65    0.20
 -34   4   0    1.62    0.30
 -34   4   0    1.57    0.20
  34   4   0    1.55    0.32
  36  -4   0    3.32    0.38
  36  -4   0    3.54    0.19
 -36  -4   0    3.64    0.23
  36  -4   0    3.32    0.23
  36  -4   0    3.27    0.24
 -36  -4   0    2.93    0.37
 -36  -4   0    3.39    0.25
 -36   4   0    3.51    0.20
  36   4   0    3.47    0.44
  36   4   0    3.87    0.37
 -36   4   0    4.04    0.37
 -36   4   0    3.53    0.28
  36   4   0    3.35    0.28
 -36   4   0    3.38    0.43
  36   4   0    3.96    0.31
  36   4   0    3.81    0.21
 -36   4   0    3.73    0.29
  38  -4   0    7.96    0.39
  38  -4   0    8.20    0.42
  38  -4   0    7.83    0.59
 -38  -4   0    7.77    0.42
 -38  -4   0    7.59    0.38
 -38  -4   0    8.41    0.61
  38   4   0    8.24    0.69
 -38   4   0    8.03    0.46
 -38   4   0    7.83    0.66
  38   4   0    7.89    0.55
 -38   4   0    8.03    0.36
 -38   4   0    8.95    0.56
 -38   4   0    7.62    0.45
  38   4   0    8.46    0.48
  38   4   0    8.08    0.37
 -40  -4   0    2.27    0.38
 -40  -4   0    1.52    0.19
  40  -4   0    2.11    0.24
 -40  -4   0    2.27    0.19
  40  -4   0    2.44    0.39
 -40   4   0    2.02    0.31
  40   4   0    2.07    0.47
 -40   4   0    1.82    0.15
  40   4   0    2.04    0.25
  40   4   0    1.54    0.23
 -40   4   0    1.97    0.25
  40   4   0    2.04    0.16
 -40   4   0    1.82    0.23
 -40   4   0    2.14    0.39
 -42  -4   0    0.45    0.11
  42  -4   0    0.42    0.21
 -42  -4   0    0.37    0.13
  42  -4   0    0.38    0.12
 -42  -4   0    0.27    0.21
 -42   4   0    0.25    0.14
  42   4   0    0.04    0.14
 -42   4   0    0.37    0.19
 -42   4   0    0.28    0.08
  42   4   0    0.35    0.13
  42   4   0    0.23    0.08
 -42   4   0    0.30    0.16
 -42   4   0    0.16    0.27
 -44  -4   0    9.45    0.47
  44  -4   0    8.90    0.66
 -44  -4   0    8.41    0.64
  44  -4   0    8.85    0.46
  44   4   0    9.13    0.41
 -44   4   0    9.38    0.78
 -44   4   0   10.44    0.73
 -44   4   0    9.87    0.63
  44   4   0    9.29    0.63
  44   4   0    8.46    0.53
  46  -4   0    3.88    0.29
 -46  -4   0    2.80    0.45
  46  -4   0    5.14    0.84
 -46  -4   0    3.53    0.27
  46   4   0    3.44    0.21
 -46   4   0    4.15    0.42
 -46   4   0    3.42    0.50
  46   4   0    3.53    0.44
 -46   4   0    3.21    0.39
 -48  -4   0    0.59    0.13
 -48  -4   0    0.43    0.24
  48  -4   0    0.38    0.12
  48  -4   0    0.40    0.21
 -48   4   0    0.33    0.21
  48   4   0    0.68    0.24
 -50  -4   0    0.88    0.15
  50  -4   0    0.91    0.19
  50  -4   0    0.57    0.39
 -50  -4   0    0.67    0.36
  50   4   0    1.53    0.39
 -50   4   0    1.04    0.30
 -52  -4   0   -0.04    0.09
  52  -4   0   -0.07    0.09
 -54  -4   0    1.24    0.16
  54  -4   0    1.32    0.17
   1  -5   0   25.46    0.93
   1  -5   0   24.08    0.93
  -1  -5   0   25.45    0.93
  -1  -5   0   25.00    0.93
   1  -5   0   24.66    0.93
  -1  -5   0   24.97    0.93
   3  -5   0   16.51    0.61
   3  -5   0   15.47    0.60
  -3  -5   0   15.26    0.60
   3  -5   0   15.81    0.62
  -3  -5   0   15.77    0.61
  -3  -5   0   16.04    0.60
  -3   5   0   15.47    0.60
   5  -5   0    1.03    0.10
  -5  -5   0    1.03    0.09
  -5  -5   0    1.21    0.09
   5  -5   0    1.21    0.10
   5  -5   0    0.98    0.08
  -5  -5   0    1.01    0.09
   5  -5   0    1.08    0.12
   5  -5   0    1.19    0.08
   5  -5   0    0.99    0.06
  -5   5   0    1.18    0.09
  -7  -5   0   23.29    0.85
   7  -5   0   23.96    0.86
  -7  -5   0   21.32    0.84
  -7  -5   0   23.53    0.86
  -7  -5   0   23.48    0.86
  -7  -5   0   22.68    0.85
   7  -5   0   21.80    0.83
  -7  -5   0   21.84    0.85
   7  -5   0   23.35    0.85
  -7   5   0   24.15    0.85
  -7   5   0   21.48    0.89
  -7   5   0   23.34    0.87
  -9  -5   0  127.83    4.50
   9  -5   0  124.44    4.49
  -9  -5   0  120.70    4.46
  -9   5   0  119.35    4.62
  -9   5   0  135.09    4.56
 -11  -5   0   30.53    1.12
 -11  -5   0   31.80    1.18
 -11  -5   0   29.58    1.12
  11  -5   0   30.32    1.16
  11  -5   0   30.54    1.14
  11   5   0   30.66    1.13
 -11   5   0   32.76    1.16
  11   5   0   29.57    1.28
 -11   5   0   29.70    1.22
 -11   5   0   32.60    1.18
 -11   5   0   31.69    1.14
  11   5   0   32.15    1.15
 -13  -5   0   11.20    0.50
  13  -5   0   10.88    0.45
  13  -5   0   10.72    0.45
 -13   5   0   11.10    0.44
  13   5   0   10.76    0.41
  13   5   0   11.29    0.43
 -13   5   0   11.71    0.47
  13   5   0   10.40    0.56
 -13   5   0   10.95    0.41
 -13   5   0   10.42    0.51
  15  -5   0    6.13    0.29
  15  -5   0    5.98    0.26
 -15  -5   0    6.15    0.29
  15  -5   0    5.74    0.28
 -15  -5   0    6.05    0.27
  15  -5   0    6.45    0.33
 -15  -5   0    6.66    0.35
 -15   5   0    6.04    0.30
  15   5   0    5.80    0.24
 -15   5   0    6.35    0.36
  15   5   0    6.65    0.31
 -15   5   0    6.17    0.25
  15   5   0    6.15    0.38
  15   5   0    6.26    0.27
 -15   5   0    6.32    0.27
  17  -5   0    4.42    0.23
 -17  -5   0    4.70    0.30
  17  -5   0    3.68    0.28
 -17  -5   0    4.67    0.22
 -17  -5   0    4.44    0.23
  17  -5   0    4.66    0.24
  17  -5   0    4.76    0.29
  17   5   0    4.78    0.19
  17   5   0    4.50    0.26
  17   5   0    4.51    0.22
 -17   5   0    4.66    0.19
 -17   5   0    4.73    0.32
 -17   5   0    4.65    0.26
 -17   5   0    5.03    0.23
  19  -5   0   37.63    1.46
  19  -5   0   37.11    1.37
 -19  -5   0   36.60    1.37
 -19  -5   0   37.37    1.48
  19  -5   0   37.04    1.38
 -19  -5   0   37.48    1.39
  19  -5   0   34.40    1.43
  19  -5   0   37.85    1.39
  19   5   0   40.07    1.51
 -19   5   0   39.23    1.44
  19   5   0   39.09    1.44
  19   5   0   37.19    1.58
  19   5   0   39.50    1.41
 -19   5   0   38.95    1.49
 -19   5   0   38.63    1.56
 -19   5   0   37.88    1.41
 -21  -5   0   16.85    0.79
  21  -5   0   18.01    0.69
  21  -5   0   16.95    0.77
  21  -5   0   16.07    0.74
  21  -5   0   17.17    0.69
  21  -5   0   18.19    0.68
 -21  -5   0   17.31    0.68
 -21  -5   0   17.04    0.69
  21   5   0   17.88    0.76
 -21   5   0   18.04    0.70
 -21   5   0   17.92    0.82
  21   5   0   17.69    0.66
 -21   5   0   17.49    0.74
  21   5   0   16.17    0.83
  21   5   0   17.62    0.70
 -21   5   0   17.54    0.65
  23  -5   0    3.76    0.29
  23  -5   0    4.61    0.25
  23  -5   0    4.51    0.23
  23  -5   0    4.13    0.31
 -23  -5   0    4.84    0.24
 -23  -5   0    4.43    0.24
 -23  -5   0    3.80    0.32
  23  -5   0    4.45    0.23
 -23   5   0    4.78    0.30
 -23   5   0    4.55    0.35
  23   5   0    4.14    0.36
  23   5   0    4.57    0.20
  23   5   0    4.48    0.30
 -23   5   0    4.63    0.20
 -23   5   0    4.48    0.24
 -23   5   0    4.56    0.28
  25  -5   0    7.99    0.48
  25  -5   0    8.23    0.39
 -25  -5   0    8.10    0.50
  25  -5   0    8.82    0.37
 -25  -5   0    8.64    0.39
  25  -5   0    8.53    0.38
  25  -5   0    9.06    0.38
 -25  -5   0    8.67    0.39
 -25   5   0    9.03    0.35
 -25   5   0    8.67    0.54
  25   5   0    8.35    0.47
 -25   5   0    8.94    0.40
  25   5   0    8.85    0.35
  25   5   0    8.58    0.56
  25   5   0    8.98    0.41
 -25   5   0    8.49    0.41
 -25   5   0    8.75    0.45
  27  -5   0    6.03    0.32
  27  -5   0    6.50    0.43
 -27  -5   0    6.02    0.31
  27  -5   0    6.37    0.29
  27  -5   0    5.82    0.30
  27  -5   0    6.19    0.31
 -27  -5   0    6.36    0.44
 -27  -5   0    6.29    0.31
  27   5   0    7.10    0.41
  27   5   0    6.97    0.34
 -27   5   0    6.17    0.27
  27   5   0    6.10    0.27
  27   5   0    6.36    0.49
 -27   5   0    6.30    0.38
 -27   5   0    6.60    0.33
 -27   5   0    5.61    0.54
  29  -5   0   11.85    0.53
  29  -5   0   12.01    0.51
 -29  -5   0   11.95    0.53
  29  -5   0   13.71    0.70
 -29  -5   0   12.89    0.70
 -29  -5   0   12.03    0.54
  29  -5   0   11.97    0.50
  29   5   0   12.44    0.65
  29   5   0   13.12    0.57
  29   5   0   11.91    0.49
 -29   5   0   12.78    0.63
 -29   5   0   13.15    0.56
 -29   5   0   12.60    0.72
 -29   5   0   11.63    0.48
 -29   5   0   11.81    0.56
 -31  -5   0   33.85    1.36
 -31  -5   0   37.07    1.57
  31  -5   0   34.90    1.37
 -31  -5   0   33.71    1.37
  31  -5   0   35.10    1.36
  31  -5   0   37.14    1.55
  31  -5   0   36.31    1.33
  31  -5   0   35.80    1.34
 -31   5   0   38.81    1.67
  31   5   0   34.61    1.67
 -31   5   0   39.10    1.44
  31   5   0   34.08    1.36
  31   5   0   37.59    1.55
 -31   5   0   34.72    1.35
 -31   5   0   35.55    1.44
  31   5   0   39.22    1.46
 -31   5   0   37.22    1.52
 -33  -5   0   10.83    0.65
  33  -5   0    9.44    0.45
 -33  -5   0    8.10    0.45
  33  -5   0    9.73    0.42
  33  -5   0   10.49    0.64
 -33  -5   0    9.53    0.45
  33  -5   0   10.20    0.42
  33   5   0   11.04    0.53
  33   5   0   10.40    0.62
 -33   5   0   11.02    0.51
 -33   5   0   10.35    0.59
 -33   5   0    9.35    0.42
  33   5   0   11.92    0.97
 -33   5   0    9.83    0.51
 -33   5   0   11.38    0.73
  35  -5   0   31.60    1.45
 -35  -5   0   33.59    1.27
 -35  -5   0   32.91    1.47
  35  -5   0   31.54    1.24
  35  -5   0   31.05    1.25
  35  -5   0   29.60    1.19
 -35  -5   0   32.41    1.24
 -35   5   0   34.40    1.47
 -35   5   0   33.88    1.63
 -35   5   0   33.35    1.37
 -35   5   0   31.78    1.37
  35   5   0   35.46    1.40
  35   5   0   33.96    1.50
 -35   5   0   34.65    1.28
  35   5   0   35.01    1.29
 -37  -5   0    5.66    0.31
 -37  -5   0    5.20    0.32
  37  -5   0    5.15    0.26
 -37  -5   0    5.38    0.48
  37  -5   0    5.29    0.31
  37  -5   0    5.11    0.47
  37  -5   0    5.37    0.32
 -37   5   0    6.13    0.47
 -37   5   0    5.52    0.27
  37   5   0    5.30    0.44
  37   5   0    5.59    0.27
 -37   5   0    5.63    0.56
  37   5   0    5.25    0.36
 -37   5   0    4.96    0.35
 -37   5   0    5.18    0.43
 -39  -5   0    3.92    0.28
 -39  -5   0    4.35    0.26
 -39  -5   0    3.99    0.47
  39  -5   0    4.35    0.27
  39  -5   0    4.37    0.29
  39  -5   0    3.12    0.40
 -39   5   0    3.96    0.32
 -39   5   0    4.45    0.23
 -39   5   0    4.17    0.40
  39   5   0    4.79    0.34
  39   5   0    4.28    0.24
 -39   5   0    4.69    0.66
  41  -5   0    3.13    0.44
 -41  -5   0    3.71    0.46
  41  -5   0    3.02    0.24
 -41  -5   0    3.30    0.26
 -41  -5   0    3.23    0.23
  41  -5   0    3.21    0.26
 -41   5   0    2.92    0.29
 -41   5   0    2.73    0.45
  41   5   0    3.81    0.43
  41   5   0    3.31    0.30
 -41   5   0    2.79    0.35
  41   5   0    3.27    0.20
 -41   5   0    3.13    0.19
 -43  -5   0   -0.17    0.15
  43  -5   0    0.13    0.20
 -43  -5   0    0.00    0.09
  43  -5   0   -0.03    0.09
 -43   5   0   -0.09    0.15
  43   5   0    0.08    0.15
 -43   5   0    0.20    0.17
  43   5   0    0.19    0.13
  43   5   0    0.06    0.06
 -43   5   0    0.04    0.07
 -45  -5   0    4.99    0.47
  45  -5   0    4.39    0.48
  45  -5   0    5.26    0.33
 -45  -5   0    5.33    0.34
  45   5   0    5.89    0.55
 -45   5   0    6.07    0.51
 -45   5   0    5.19    0.26
  45   5   0    5.55    0.27
  45   5   0    4.73    0.39
  47  -5   0    3.11    0.24
 -47  -5   0    3.08    0.23
  47  -5   0    2.69    0.39
 -47  -5   0    3.12    0.47
  47   5   0    3.62    0.44
  47   5   0    3.04    0.21
 -47   5   0    2.92    0.37
  49  -5   0    2.27    0.21
 -49  -5   0    2.10    0.37
 -49  -5   0    1.58    0.21
  49  -5   0    2.16    0.46
  49   5   0    2.04    0.50
 -49   5   0    1.57    0.40
  51  -5   0    1.10    0.14
 -51  -5   0    1.36    0.18
  53  -5   0    0.25    0.11
   0  -6   0   35.14    1.31
   0  -6   0   35.64    1.31
  -2  -6   0   11.35    0.46
  -2   6   0   15.67    0.60
  -4  -6   0   17.42    0.69
  -4  -6   0   18.65    0.69
   4  -6   0   18.48    0.69
   4  -6   0   17.97    0.72
   4   6   0   18.35    0.69
  -4   6   0   18.27    0.70
  -6  -6   0   19.94    0.75
   6  -6   0   20.24    0.76
   6  -6   0   19.36    0.74
   6  -6   0   18.56    0.72
   6  -6   0   19.44    0.76
  -6  -6   0   21.02    0.77
   6   6   0   21.21    0.78
  -6   6   0   19.80    0.78
   8  -6   0   12.98    0.60
   8  -6   0   14.84    0.58
   8  -6   0   14.11    0.58
   8  -6   0   14.14    0.54
   8  -6   0   14.93    0.56
  -8  -6   0   14.96    0.58
  -8  -6   0   14.10    0.56
  -8  -6   0   15.52    0.56
   8   6   0   15.90    0.61
  -8   6   0   15.90    0.60
  -8   6   0   14.51    0.57
  10  -6   0   30.72    1.18
 -10  -6   0   30.51    1.15
 -10  -6   0   30.61    1.16
  10  -6   0   32.89    1.19
 -10  -6   0   32.49    1.18
  10  -6   0   31.63    1.18
 -10  -6   0   30.48    1.17
  10   6   0   31.27    1.16
  10   6   0   31.92    1.17
  10   6   0   31.83    1.22
 -10   6   0   32.86    1.21
 -10   6   0   32.22    1.17
 -10   6   0   33.35    1.20
  12  -6   0    3.78    0.17
 -12  -6   0    3.58    0.17
  12  -6   0    3.55    0.22
 -12   6   0    3.77    0.21
  12   6   0    3.57    0.21
  12   6   0    3.75    0.15
  12   6   0    3.80    0.17
 -12   6   0    3.69    0.19
 -12   6   0    3.92    0.16
  14  -6   0   18.94    0.72
  14  -6   0   18.77    0.75
  14  -6   0   19.53    0.76
  14  -6   0   19.82    0.79
 -14  -6   0   18.93    0.75
 -14  -6   0   18.79    0.73
 -14  -6   0   19.73    0.80
  14   6   0   20.52    0.75
 -14   6   0   20.35    0.79
 -14   6   0   19.41    0.73
  14   6   0   19.43    0.73
 -14   6   0   19.68    0.76
  14   6   0   19.90    0.80
  16  -6   0   13.09    0.54
  16  -6   0   12.96    0.53
 -16  -6   0   11.94    0.53
 -16  -6   0   13.59    0.55
  16  -6   0   13.32    0.58
 -16  -6   0   12.95    0.60
  16  -6   0   12.92    0.51
 -16   6   0   12.81    0.51
 -16   6   0   13.54    0.53
  16   6   0   12.95    0.49
  16   6   0   12.85    0.52
  16   6   0   13.23    0.58
 -16   6   0   13.86    0.56
 -18  -6   0   16.17    0.72
 -18  -6   0   15.72    0.63
 -18  -6   0   15.16    0.64
  18  -6   0   15.30    0.64
  18  -6   0   16.51    0.65
  18  -6   0   16.15    0.62
  18   6   0   16.18    0.70
  18   6   0   16.06    0.60
 -18   6   0   16.50    0.61
  18   6   0   16.79    0.64
 -18   6   0   15.70    0.64
  20  -6   0   17.92    0.71
 -20  -6   0   18.86    0.74
 -20  -6   0   18.67    0.83
  20  -6   0   18.76    0.81
  20  -6   0   18.33    0.74
 -20  -6   0   18.06    0.72
  20  -6   0   17.52    0.72
 -20   6   0   18.17    0.78
  20   6   0   18.51    0.73
 -20   6   0   18.55    0.87
  20   6   0   18.63    0.69
 -20   6   0   18.86    0.69
 -20   6   0   18.13    0.73
  20   6   0   19.35    0.81
 -22  -6   0    5.88    0.29
 -22  -6   0    5.85    0.30
 -22  -6   0    5.80    0.39
  22  -6   0    6.06    0.29
  22  -6   0    5.67    0.37
  22  -6   0    5.49    0.30
  22  -6   0    6.10    0.28
 -22   6   0    5.52    0.33
  22   6   0    5.97    0.35
 -22   6   0    5.79    0.24
  22   6   0    6.08    0.24
 -22   6   0    5.98    0.42
 -22   6   0    5.85    0.29
 -24  -6   0   13.83    0.59
 -24  -6   0   14.03    0.71
  24  -6   0   13.16    0.57
  24  -6   0   14.02    0.60
 -24  -6   0   14.09    0.58
  24  -6   0   14.42    0.57
  24   6   0   14.35    0.69
 -24   6   0   15.72    0.61
  24   6   0   14.94    0.61
 -24   6   0   14.74    0.55
 -24   6   0   13.76    0.76
  24   6   0   13.96    0.55
 -24   6   0   13.30    0.65
 -26  -6   0   25.13    0.99
 -26  -6   0   23.01    1.05
  26  -6   0   22.67    1.03
  26  -6   0   22.02    0.88
  26  -6   0   22.68    0.90
  26  -6   0   21.64    0.89
 -26   6   0   21.89    1.08
 -26   6   0   21.68    0.84
  26   6   0   25.08    0.88
  26   6   0   22.36    1.00
 -26   6   0   21.41    0.96
  26   6   0   22.34    0.92
 -26   6   0   23.37    0.90
 -28  -6   0    3.25    0.22
  28  -6   0    3.46    0.21
 -28  -6   0    3.44    0.35
  28  -6   0    3.14    0.20
 -28  -6   0    3.05    0.22
  28  -6   0    3.28    0.23
  28  -6   0    3.76    0.34
  28   6   0    3.05    0.17
  28   6   0    3.88    0.31
 -28   6   0    3.88    0.30
  28   6   0    3.83    0.25
 -28   6   0    3.22    0.17
 -28   6   0    3.94    0.44
 -28   6   0    3.64    0.23
 -30  -6   0    5.81    0.32
  30  -6   0    6.33    0.29
  30  -6   0    6.04    0.30
  30  -6   0    5.19    0.32
 -30  -6   0    5.72    0.32
  30  -6   0    5.61    0.47
  30  -6   0    5.77    0.31
 -30   6   0    6.84    0.43
  30   6   0    5.83    0.43
 -30   6   0    5.78    0.46
 -30   6   0    6.13    0.54
 -30   6   0    6.12    0.27
  30   6   0    5.80    0.27
  30   6   0    5.79    0.47
 -32  -6   0   13.92    0.61
  32  -6   0   13.34    0.56
  32  -6   0   13.55    0.57
  32  -6   0   14.13    0.77
 -32  -6   0   13.37    0.77
  32  -6   0   13.92    0.60
 -32  -6   0   12.72    0.59
 -32   6   0   14.35    0.57
  32   6   0   13.89    0.66
  32   6   0   13.67    0.75
  32   6   0   15.05    0.58
 -32   6   0   14.83    0.65
 -32   6   0   13.99    0.73
  34  -6   0    1.24    0.16
  34  -6   0    1.74    0.31
 -34  -6   0    1.29    0.17
  34  -6   0    1.54    0.15
  34  -6   0    1.28    0.13
  34  -6   0    1.13    0.15
 -34  -6   0    1.39    0.27
 -34  -6   0    1.29    0.16
 -34   6   0    1.28    0.23
 -34   6   0    1.14    0.11
 -34   6   0    1.53    0.19
  34   6   0    1.65    0.20
  34   6   0    1.27    0.23
  36  -6   0    7.20    0.38
  36  -6   0    7.26    0.34
  36  -6   0    7.09    0.54
  36  -6   0    7.20    0.39
 -36  -6   0    6.80    0.37
  36  -6   0    7.79    0.36
 -36  -6   0    7.29    0.39
 -36  -6   0    6.42    0.53
 -36   6   0    7.53    0.33
  36   6   0    7.43    0.44
  36   6   0    7.43    0.53
 -36   6   0    8.02    0.52
  36   6   0    7.08    0.34
 -36   6   0    7.17    0.42
  38  -6   0    6.51    0.31
  38  -6   0    6.51    0.36
 -38  -6   0    6.42    0.36
  38  -6   0    6.39    0.52
 -38  -6   0    5.78    0.51
 -38  -6   0    6.21    0.34
  38  -6   0    6.51    0.35
  38   6   0    6.71    0.51
 -38   6   0    6.17    0.40
  38   6   0    6.61    0.42
 -38   6   0    6.61    0.49
 -38   6   0    7.17    0.31
  38   6   0    6.19    0.31
  40  -6   0    9.67    0.46
 -40  -6   0    9.07    0.64
  40  -6   0    9.73    0.48
 -40  -6   0    9.49    0.45
 -40  -6   0   10.01    0.48
  40  -6   0    9.70    0.66
 -40   6   0   10.36    0.44
  40   6   0   10.53    0.45
 -40   6   0    9.46    0.53
  40   6   0   10.38    0.56
  40   6   0    9.32    0.64
 -40   6   0   10.57    0.64
 -42  -6   0    7.56    0.56
  42  -6   0    7.18    0.56
  42  -6   0    7.23    0.39
  42  -6   0    7.33    0.37
 -42  -6   0    7.42    0.39
 -42  -6   0    7.06    0.44
 -42   6   0    7.34    0.34
 -42   6   0    7.02    0.45
 -42   6   0    7.26    0.53
  42   6   0    7.12    0.54
  42   6   0    7.96    0.35
  42   6   0    7.19    0.45
 -44  -6   0    5.95    0.32
  44  -6   0    5.94    0.51
 -44  -6   0    6.40    0.36
 -44  -6   0    5.95    0.49
  44   6   0    6.92    0.32
 -44   6   0    6.70    0.31
  44   6   0    6.92    0.52
 -44   6   0    6.61    0.51
 -44   6   0    5.79    0.44
  44   6   0    6.95    0.44
  46  -6   0    0.49    0.25
  46  -6   0    0.19    0.11
 -46  -6   0    0.12    0.10
 -46  -6   0    0.39    0.23
 -46   6   0    0.14    0.08
  46   6   0    0.14    0.07
  46   6   0    0.21    0.19
  46   6   0    0.18    0.20
 -46   6   0   -0.20    0.15
 -48  -6   0    2.20    0.19
  48  -6   0    2.21    0.37
  48   6   0    2.27    0.34
  48   6   0    2.21    0.20
  50  -6   0    1.23    0.15
 -50  -6   0    1.20    0.14
  52  -6   0    0.30    0.12
  -1  -7   0    2.85    0.17
   1  -7   0    2.82    0.17
  -1  -7   0    2.57    0.16
   1  -7   0    2.49    0.16
  -3  -7   0    5.43    0.26
   3  -7   0    5.76    0.27
  -3  -7   0    5.62    0.26
   3  -7   0    5.26    0.26
  -3   7   0    5.74    0.25
  -5  -7   0   36.05    1.34
  -5  -7   0   36.64    1.35
   5  -7   0   37.66    1.35
  -5  -7   0   35.43    1.33
   5  -7   0   34.15    1.33
  -5   7   0   36.38    1.36
   5   7   0   37.36    1.37
  -7  -7   0   21.14    0.81
   7  -7   0   20.41    0.82
   7  -7   0   21.26    0.80
  -7  -7   0   20.58    0.84
   7  -7   0   22.71    0.84
  -7   7   0   22.85    0.87
   7   7   0   23.10    0.89
  -7   7   0   22.76    0.86
  -9  -7   0   25.67    0.95
   9  -7   0   25.40    0.98
  -9  -7   0   26.48    0.98
   9  -7   0   25.01    0.95
   9  -7   0   24.81    0.98
   9   7   0   26.22    0.98
  -9   7   0   27.77    1.02
   9   7   0   27.64    1.04
  -9   7   0   26.13    0.98
  -9   7   0   26.21    1.00
  11  -7   0    7.22    0.29
  11  -7   0    7.44    0.34
 -11  -7   0    7.00    0.31
  11  -7   0    7.13    0.33
 -11  -7   0    7.57    0.34
 -11   7   0    7.86    0.33
  11   7   0    7.17    0.28
 -11   7   0    7.86    0.30
  11   7   0    7.81    0.36
  11   7   0    7.35    0.30
 -11   7   0    7.56    0.34
  13  -7   0   14.07    0.59
  13  -7   0   14.07    0.58
 -13  -7   0   13.33    0.54
 -13  -7   0   13.30    0.54
  13  -7   0   13.46    0.57
  13  -7   0   15.48    0.56
 -13  -7   0   14.17    0.58
 -13   7   0   14.18    0.59
  13   7   0   14.34    0.55
 -13   7   0   14.52    0.57
  13   7   0   14.31    0.53
 -13   7   0   14.05    0.53
  13   7   0   13.83    0.61
  15  -7   0    3.11    0.22
 -15  -7   0    2.72    0.20
 -15  -7   0    2.73    0.19
  15  -7   0    2.84    0.15
 -15  -7   0    2.77    0.16
  15  -7   0    2.97    0.20
  15  -7   0    2.84    0.19
 -15   7   0    2.77    0.17
  15   7   0    2.79    0.15
  15   7   0    2.99    0.21
 -15   7   0    2.96    0.19
  15   7   0    2.99    0.13
 -15   7   0    2.97    0.14
  17  -7   0    3.77    0.27
  17  -7   0    4.24    0.20
  17  -7   0    3.87    0.24
 -17  -7   0    3.54    0.23
 -17  -7   0    4.02    0.21
  17  -7   0    4.13    0.23
 -17  -7   0    4.00    0.26
  17   7   0    4.24    0.21
 -17   7   0    3.97    0.24
 -17   7   0    4.07    0.18
  17   7   0    3.48    0.36
  17   7   0    4.02    0.17
 -17   7   0    3.88    0.21
 -19  -7   0    3.05    0.20
  19  -7   0    3.11    0.17
  19  -7   0    2.67    0.19
 -19  -7   0    2.84    0.18
  19  -7   0    3.18    0.25
  19  -7   0    3.21    0.21
 -19  -7   0    2.97    0.25
 -19   7   0    2.89    0.18
  19   7   0    3.33    0.24
 -19   7   0    3.09    0.14
  19   7   0    2.96    0.14
 -19   7   0    3.13    0.22
  19   7   0    2.82    0.17
  21  -7   0    3.53    0.22
  21  -7   0    4.10    0.21
 -21  -7   0    3.97    0.22
  21  -7   0    3.89    0.25
 -21  -7   0    3.66    0.30
 -21  -7   0    4.04    0.24
  21  -7   0    3.67    0.30
 -21   7   0    4.08    0.22
  21   7   0    3.87    0.17
 -21   7   0    3.81    0.26
  21   7   0    3.90    0.28
 -21   7   0    3.84    0.18
 -23  -7   0    1.63    0.17
  23  -7   0    1.89    0.25
  23  -7   0    1.97    0.23
 -23  -7   0    1.69    0.24
  23  -7   0    1.82    0.16
 -23  -7   0    1.92    0.16
  23  -7   0    2.09    0.15
 -23   7   0    2.15    0.20
  23   7   0    2.10    0.12
  23   7   0    1.99    0.16
 -23   7   0    1.84    0.13
  23   7   0    2.27    0.26
 -23   7   0    2.01    0.16
  25  -7   0    0.12    0.08
 -25  -7   0    0.09    0.08
 -25  -7   0   -0.02    0.07
  25  -7   0    0.04    0.09
  25  -7   0    0.11    0.07
  25  -7   0    0.06    0.07
  25  -7   0    0.03    0.12
 -25  -7   0    0.14    0.13
 -25   7   0    0.15    0.07
  25   7   0    0.08    0.04
 -25   7   0    0.10    0.04
  25   7   0    0.02    0.10
  25   7   0    0.07    0.07
 -25   7   0    0.09    0.09
 -27  -7   0   18.16    0.78
 -27  -7   0   18.83    0.77
  27  -7   0   21.14    0.93
 -27  -7   0   19.75    0.93
  27  -7   0   18.63    0.76
  27  -7   0   18.44    0.76
  27  -7   0   17.60    0.78
  27  -7   0   19.12    0.75
  27   7   0   18.07    0.77
 -27   7   0   21.98    0.84
 -27   7   0   18.80    0.77
  27   7   0   21.70    0.86
 -27   7   0   21.48    0.92
  27   7   0   22.16    0.97
  29  -7   0    6.56    0.34
  29  -7   0    6.84    0.37
 -29  -7   0    6.95    0.49
  29  -7   0    7.32    0.49
  29  -7   0    6.55    0.34
  29  -7   0    6.95    0.33
 -29  -7   0    6.51    0.36
 -29  -7   0    6.99    0.36
  29   7   0    7.78    0.40
 -29   7   0    7.69    0.38
 -29   7   0    8.13    0.47
  29   7   0    6.27    0.31
  29   7   0    7.09    0.48
 -31  -7   0    0.52    0.19
  31  -7   0    0.60    0.10
  31  -7   0    0.68    0.19
  31  -7   0    0.52    0.12
 -31  -7   0    0.58    0.12
 -31  -7   0    0.51    0.12
  31  -7   0    0.29    0.10
  31  -7   0    0.53    0.11
  31   7   0    0.45    0.08
 -31   7   0    0.58    0.13
  31   7   0    0.59    0.13
 -31   7   0    0.54    0.07
 -31   7   0    0.47    0.17
  31   7   0    0.35    0.15
  33  -7   0   13.49    0.78
  33  -7   0   14.33    0.59
  33  -7   0   14.69    0.63
 -33  -7   0   13.36    0.62
  33  -7   0   14.51    0.60
  33  -7   0   13.38    0.66
 -33  -7   0   14.76    0.80
 -33  -7   0   15.49    0.64
 -33   7   0   15.02    0.77
  33   7   0   14.20    0.79
 -33   7   0   15.13    0.68
 -33   7   0   15.23    0.59
  33   7   0   14.35    0.69
 -35  -7   0    0.37    0.19
  35  -7   0    0.38    0.19
  35  -7   0    0.24    0.11
  35  -7   0    0.17    0.09
  35  -7   0    0.21    0.11
 -35  -7   0    0.23    0.10
  35  -7   0    0.30    0.09
 -35  -7   0    0.21    0.10
  35   7   0    0.31    0.08
 -35   7   0    0.44    0.18
 -35   7   0    0.37    0.12
 -35   7   0    0.28    0.07
  35   7   0    0.41    0.13
  35   7   0    0.40    0.16
  37  -7   0   19.59    1.01
  37  -7   0   19.77    0.83
 -37  -7   0   19.20    0.82
  37  -7   0   20.66    0.78
 -37  -7   0   19.05    0.81
  37  -7   0   19.19    0.82
 -37  -7   0   19.74    0.99
  37  -7   0   19.45    0.81
  37   7   0   22.66    1.14
 -37   7   0   21.65    1.02
 -37   7   0   19.91    0.92
  37   7   0   18.85    0.80
  37   7   0   20.33    1.03
 -37   7   0   20.86    0.80
  39  -7   0    4.91    0.46
  39  -7   0    5.39    0.32
 -39  -7   0    4.83    0.29
  39  -7   0    5.27    0.26
 -39  -7   0    5.15    0.31
  39  -7   0    5.16    0.30
 -39  -7   0    5.19    0.44
 -39   7   0    5.42    0.45
  39   7   0    5.10    0.45
 -39   7   0    5.31    0.36
  39   7   0    5.80    0.39
  39   7   0    5.79    0.28
 -39   7   0    5.67    0.28
  41  -7   0    2.09    0.32
  41  -7   0    2.21    0.21
  41  -7   0    2.25    0.21
 -41  -7   0    1.80    0.29
 -41  -7   0    1.96    0.20
 -41   7   0    1.86    0.28
  41   7   0    2.01    0.33
 -41   7   0    2.15    0.16
  41   7   0    2.17    0.16
 -41   7   0    1.98    0.24
  41   7   0    1.96    0.24
 -43  -7   0    1.20    0.15
  43  -7   0    0.97    0.26
 -43  -7   0    1.30    0.15
  43  -7   0    1.23    0.16
 -43   7   0    1.30    0.12
 -43   7   0    0.85    0.23
 -43   7   0    1.17    0.20
  43   7   0    1.17    0.26
  43   7   0    1.62    0.23
  43   7   0    1.27    0.12
  45  -7   0    0.60    0.28
 -45  -7   0    0.71    0.12
  45  -7   0    0.68    0.13
 -45  -7   0    0.69    0.16
  45   7   0    0.89    0.19
 -45   7   0    0.21    0.20
 -45   7   0    0.82    0.14
  45   7   0    0.68    0.10
  45   7   0    0.68    0.32
  47  -7   0    0.45    0.11
 -47  -7   0    0.29    0.10
  47   7   0    0.43    0.09
  47   7   0    0.61    0.22
 -47   7   0    0.34    0.22
  49  -7   0    0.36    0.11
   0  -8   0    4.75    0.24
  -2  -8   0    0.12    0.06
   2  -8   0    0.18    0.07
  -2  -8   0    0.12    0.06
  -2  -8   0    0.17    0.07
   2  -8   0    0.09    0.07
   2  -8   0    0.14    0.06
  -4  -8   0   42.33    1.54
   4  -8   0   40.07    1.55
   4  -8   0   41.68    1.54
  -4  -8   0   40.01    1.54
   4  -8   0   42.15    1.56
  -4  -8   0   42.46    1.55
  -4   8   0   41.97    1.55
   6  -8   0   17.39    0.74
   6  -8   0   18.79    0.72
  -6  -8   0   19.40    0.74
   6  -8   0   18.91    0.75
  -6   8   0   19.10    0.74
  -6   8   0   19.53    0.74
  -8  -8   0   16.05    0.64
   8  -8   0   15.76    0.66
   8  -8   0   16.80    0.67
  -8  -8   0   16.23    0.66
  -8   8   0   16.24    0.64
   8   8   0   16.27    0.60
   8   8   0   15.97    0.67
  -8   8   0   16.43    0.64
 -10  -8   0    0.75    0.10
 -10  -8   0    0.75    0.09
  10  -8   0    0.57    0.10
  10  -8   0    0.54    0.10
 -10   8   0    0.69    0.06
 -10   8   0    0.82    0.10
 -10   8   0    0.70    0.09
  10   8   0    1.00    0.13
  10   8   0    0.70    0.07
 -12  -8   0   12.09    0.51
  12  -8   0   12.15    0.53
  12  -8   0   11.57    0.51
 -12  -8   0   12.22    0.48
  12   8   0   12.90    0.56
  12   8   0   12.11    0.46
  12   8   0   12.43    0.48
 -12   8   0   12.37    0.51
 -12   8   0   12.45    0.53
  14  -8   0    0.44    0.07
  14  -8   0    0.39    0.08
 -14  -8   0    0.45    0.09
  14  -8   0    0.46    0.11
  14   8   0    0.60    0.07
  14   8   0    0.58    0.06
 -14   8   0    0.65    0.10
  14   8   0    0.75    0.13
 -14   8   0    0.64    0.06
 -14   8   0    0.52    0.08
  16  -8   0    0.30    0.08
  16  -8   0    0.27    0.06
  16  -8   0    0.30    0.09
 -16  -8   0    0.37    0.09
  16  -8   0    0.20    0.09
 -16   8   0    0.29    0.05
 -16   8   0    0.19    0.06
  16   8   0    0.22    0.10
  16   8   0    0.33    0.04
  16   8   0    0.46    0.07
 -16   8   0    0.39    0.09
  18  -8   0    1.82    0.18
 -18  -8   0    1.61    0.13
  18  -8   0    1.93    0.19
 -18  -8   0    1.20    0.14
  18  -8   0    1.58    0.12
  18  -8   0    1.45    0.15
 -18   8   0    1.60    0.10
 -18   8   0    1.91    0.17
 -18   8   0    1.77    0.14
  18   8   0    1.58    0.09
  18   8   0    1.71    0.21
  20  -8   0    6.39    0.32
 -20  -8   0    6.50    0.30
  20  -8   0    5.99    0.34
  20  -8   0    6.48    0.38
 -20  -8   0    6.33    0.33
  20  -8   0    6.23    0.29
  20   8   0    6.37    0.27
 -20   8   0    6.40    0.31
  20   8   0    5.78    0.38
 -20   8   0    6.69    0.27
  20   8   0    6.50    0.32
 -20   8   0    6.98    0.37
 -22  -8   0    0.00    0.08
  22  -8   0    0.09    0.08
  22  -8   0    0.09    0.06
  22  -8   0    0.08    0.09
  22  -8   0    0.12    0.11
 -22   8   0    0.04    0.09
 -22   8   0    0.05    0.06
  22   8   0    0.04    0.06
  22   8   0    0.08    0.04
  22   8   0    0.23    0.12
 -22   8   0    0.04    0.04
  24  -8   0    4.04    0.24
  24  -8   0    4.08    0.28
 -24  -8   0    4.30    0.27
  24  -8   0    4.55    0.35
  24  -8   0    4.51    0.24
  24  -8   0    4.14    0.26
 -24  -8   0    4.21    0.24
 -24  -8   0    4.30    0.31
 -24   8   0    4.35    0.21
  24   8   0    4.49    0.21
 -24   8   0    4.83    0.32
  24   8   0    4.54    0.35
  24   8   0    4.53    0.27
 -24   8   0    4.87    0.27
  26  -8   0    3.20    0.21
  26  -8   0    3.10    0.23
  26  -8   0    3.51    0.22
  26  -8   0    3.34    0.32
 -26  -8   0    3.25    0.22
 -26  -8   0    2.64    0.27
 -26  -8   0    3.37    0.24
  26  -8   0    3.25    0.25
 -26   8   0    3.68    0.24
  26   8   0    3.27    0.32
 -26   8   0    3.47    0.29
 -26   8   0    3.47    0.17
  26   8   0    3.60    0.25
  26   8   0    3.39    0.18
  28  -8   0    9.27    0.42
 -28  -8   0    9.23    0.44
  28  -8   0    8.93    0.56
  28  -8   0    9.45    0.47
 -28  -8   0    8.56    0.52
 -28  -8   0    8.88    0.45
  28  -8   0    9.85    0.44
  28  -8   0    9.85    0.44
 -28   8   0   10.17    0.47
 -28   8   0    9.62    0.40
  28   8   0    9.89    0.41
  28   8   0    9.84    0.49
 -28   8   0   10.40    0.56
  28   8   0    9.55    0.58
 -30  -8   0    7.02    0.36
 -30  -8   0    6.18    0.43
  30  -8   0    7.27    0.36
  30  -8   0    7.19    0.49
  30  -8   0    6.49    0.37
 -30  -8   0    6.75    0.36
  30  -8   0    6.50    0.33
  30  -8   0    6.53    0.34
  30   8   0    7.29    0.33
 -30   8   0    7.76    0.32
  30   8   0    7.10    0.50
  30   8   0    7.06    0.41
 -30   8   0    7.39    0.47
 -30   8   0    7.53    0.39
  32  -8   0    8.62    0.47
  32  -8   0    8.27    0.40
 -32  -8   0    8.04    0.46
 -32  -8   0    7.11    0.48
  32  -8   0    7.88    0.54
  32  -8   0    8.35    0.47
 -32   8   0    8.23    0.44
 -32   8   0    8.48    0.37
  32   8   0    8.30    0.46
 -32   8   0    7.53    0.51
  32   8   0    8.24    0.55
  34  -8   0   14.15    1.03
  34  -8   0   13.17    0.60
  34  -8   0   12.78    0.56
 -34  -8   0   12.00    0.74
  34  -8   0   13.86    0.56
  34  -8   0   14.02    0.60
 -34  -8   0   13.07    0.59
 -34  -8   0   13.11    0.59
 -34   8   0   14.98    0.78
  34   8   0   14.36    0.69
 -34   8   0   14.49    0.58
  34   8   0   14.15    0.88
  34   8   0   14.09    0.58
 -34   8   0   14.32    0.67
 -36  -8   0    0.23    0.10
  36  -8   0    0.45    0.19
  36  -8   0    0.71    0.13
  36  -8   0    0.37    0.12
  36  -8   0    0.49    0.11
  36  -8   0    0.41    0.09
 -36  -8   0    0.51    0.12
 -36   8   0    0.45    0.08
 -36   8   0    0.44    0.13
  36   8   0    0.31    0.07
  36   8   0    0.40    0.13
 -36   8   0    0.51    0.18
  36   8   0    0.52    0.18
  38  -8   0    3.56    0.26
  38  -8   0    3.83    0.22
 -38  -8   0    3.32    0.24
  38  -8   0    3.73    0.39
 -38  -8   0    3.69    0.25
  38  -8   0    4.02    0.26
  38   8   0    3.95    0.39
 -38   8   0    3.75    0.37
  38   8   0    4.04    0.22
  38   8   0    4.14    0.32
 -38   8   0    4.25    0.22
 -38   8   0    3.53    0.30
 -40  -8   0    1.85    0.17
 -40  -8   0    1.77    0.17
  40  -8   0    1.78    0.18
  40  -8   0    2.24    0.32
  40  -8   0    1.85    0.16
  40   8   0    2.04    0.32
 -40   8   0    1.96    0.43
 -40   8   0    2.19    0.25
  40   8   0    2.29    0.16
 -40   8   0    2.15    0.17
  42  -8   0    1.77    0.34
  42  -8   0    1.87    0.18
 -42  -8   0    1.64    0.16
  42   8   0    1.75    0.23
  42   8   0    1.90    0.15
 -42   8   0    1.73    0.14
 -42   8   0    1.71    0.28
  42   8   0    1.74    0.30
 -42   8   0    1.35    0.21
 -44  -8   0    3.41    0.22
  44   8   0    3.97    0.21
  44   8   0    3.45    0.42
 -44   8   0    4.01    0.23
 -44   8   0    3.56    0.39
 -44   8   0    3.18    0.34
  44   8   0    4.52    0.55
  46   8   0    1.78    0.38
 -46   8   0    1.99    0.18
  46   8   0    2.23    0.15
 -46   8   0    2.68    0.46
  48   8   0    0.28    0.12
  -1  -9   0   14.81    0.60
   1  -9   0   15.07    0.60
  -1  -9   0   14.30    0.60
   1  -9   0   14.81    0.60
  -1  -9   0   13.82    0.59
   1  -9   0   14.00    0.59
  -3  -9   0    3.41    0.20
  -3  -9   0    3.46    0.20
   3  -9   0    3.25    0.21
  -3  -9   0    3.40    0.20
   3  -9   0    3.46    0.20
   3  -9   0    3.66    0.22
  -5  -9   0   11.12    0.46
  -5  -9   0   11.03    0.47
   5  -9   0   11.03    0.46
  -5  -9   0   10.57    0.46
   5  -9   0   10.52    0.48
   5  -9   0   11.03    0.48
  -5   9   0   11.58    0.47
  -5   9   0   11.63    0.47
   7  -9   0   18.45    0.75
  -7  -9   0   17.93    0.73
  -7  -9   0   18.89    0.75
  -7  -9   0   17.40    0.72
   7  -9   0   18.93    0.74
   7  -9   0   19.37    0.76
  -7   9   0   17.92    0.74
  -7   9   0   18.71    0.72
  -9  -9   0    8.71    0.40
  -9  -9   0    8.28    0.37
   9  -9   0    8.35    0.40
   9  -9   0    8.79    0.41
  -9   9   0    9.01    0.39
   9   9   0    9.10    0.42
   9   9   0    7.73    0.39
  -9   9   0    8.99    0.35
  -9   9   0    8.87    0.38
 -11  -9   0    0.56    0.10
  11  -9   0    0.48    0.10
  11  -9   0    0.39    0.09
 -11  -9   0    0.81    0.09
 -11   9   0    0.65    0.06
 -11   9   0    0.66    0.10
  11   9   0    0.50    0.12
  11   9   0    0.63    0.05
  11   9   0    0.64    0.07
 -11   9   0    0.68    0.09
 -13  -9   0    0.24    0.09
  13  -9   0    0.22    0.12
 -13   9   0    0.35    0.07
  13   9   0    0.39    0.11
  13   9   0    0.28    0.04
 -13   9   0    0.29    0.08
 -13   9   0    0.32    0.05
 -15  -9   0    3.21    0.22
  15  -9   0    3.03    0.23
  15  -9   0    3.84    0.23
  15   9   0    3.23    0.26
  15   9   0    3.45    0.16
 -15   9   0    3.69    0.17
 -15   9   0    3.85    0.21
 -15   9   0    3.51    0.23
  17  -9   0    1.81    0.17
 -17  -9   0    1.71    0.17
  17  -9   0    1.77    0.19
 -17   9   0    1.91    0.12
  17   9   0    2.14    0.15
  17   9   0    2.10    0.11
 -17   9   0    1.98    0.15
 -17   9   0    2.25    0.19
  17   9   0    2.19    0.24
  19  -9   0    3.14    0.23
  19  -9   0    3.42    0.19
  19  -9   0    3.12    0.24
 -19  -9   0    3.14    0.23
  19   9   0    3.51    0.30
  19   9   0    3.51    0.17
 -19   9   0    3.18    0.25
 -19   9   0    3.56    0.17
 -19   9   0    3.87    0.21
  19   9   0    3.44    0.22
  21  -9   0    1.52    0.18
 -21  -9   0    1.38    0.17
  21  -9   0    1.17    0.15
  21  -9   0    1.54    0.14
  21   9   0    1.45    0.10
  21   9   0    1.55    0.22
 -21   9   0    1.43    0.10
  21   9   0    1.58    0.16
 -21   9   0    1.68    0.20
  23  -9   0    5.10    0.27
 -23  -9   0    5.64    0.31
  23  -9   0    4.48    0.29
  23  -9   0    5.38    0.33
  23  -9   0    5.37    0.28
  23   9   0    5.66    0.31
 -23   9   0    5.95    0.36
 -23   9   0    5.61    0.30
  23   9   0    5.51    0.40
 -23   9   0    4.83    0.23
  23   9   0    5.29    0.24
  25  -9   0    9.28    0.46
  25  -9   0    9.02    0.44
  25  -9   0    9.51    0.42
  25  -9   0    9.28    0.42
  25  -9   0    8.42    0.48
  25   9   0   10.21    0.48
 -25   9   0    9.89    0.46
  25   9   0    9.95    0.40
  25   9   0   10.43    0.59
 -25   9   0    9.07    0.39
 -25   9   0    9.77    0.53
  27  -9   0    2.26    0.23
 -27  -9   0    1.70    0.18
  27  -9   0    2.07    0.25
  27  -9   0    2.29    0.19
  27  -9   0    2.05    0.19
  27  -9   0    2.14    0.18
 -27   9   0    2.01    0.25
 -27   9   0    2.36    0.20
  27   9   0    2.19    0.14
  27   9   0    2.46    0.31
 -27   9   0    2.35    0.14
  27   9   0    2.42    0.21
  29  -9   0    8.79    0.54
 -29  -9   0   11.08    0.53
  29  -9   0   10.74    0.48
  29  -9   0    9.58    0.49
  29  -9   0    9.89    0.52
  29  -9   0   10.34    0.49
 -29   9   0   10.35    0.42
 -29   9   0    9.65    0.56
  29   9   0    9.38    0.50
 -29   9   0    9.50    0.47
  29   9   0    9.42    0.60
  31  -9   0   10.71    0.49
  31  -9   0   10.39    0.51
 -31  -9   0   10.44    0.50
  31  -9   0   11.12    0.48
  31  -9   0   10.34    0.47
 -31   9   0   11.59    0.47
 -31   9   0   11.81    0.55
  31   9   0   11.06    0.68
  31   9   0   11.83    0.58
  31   9   0   11.58    0.48
 -31   9   0   11.27    0.64
  33  -9   0    0.36    0.13
  33  -9   0    0.52    0.11
  33  -9   0    0.45    0.11
  33  -9   0    0.53    0.10
 -33  -9   0    0.38    0.11
 -33   9   0    0.63    0.09
  33   9   0    0.59    0.09
 -33   9   0    0.65    0.14
 -33   9   0    0.47    0.17
  33   9   0    0.56    0.14
  33   9   0    0.46    0.18
 -35  -9   0    6.38    0.35
  35  -9   0    6.57    0.31
  35  -9   0    6.47    0.33
  35  -9   0    6.99    0.35
  35  -9   0    6.20    0.36
  35   9   0    6.32    0.50
 -35   9   0    7.31    0.32
  35   9   0    6.78    0.42
  35   9   0    7.01    0.32
 -35   9   0    6.91    0.40
 -35   9   0    6.32    0.47
  37  -9   0    7.31    0.38
 -37  -9   0    6.70    0.35
  37  -9   0    6.99    0.34
  37  -9   0    6.91    0.33
  37   9   0    6.36    0.64
 -37   9   0    7.46    0.42
 -37   9   0    7.85    0.33
  37   9   0    7.52    0.34
 -37   9   0    7.29    0.51
  37   9   0    7.00    0.43
  39  -9   0    1.64    0.14
  39  -9   0    1.49    0.15
  39  -9   0    1.47    0.16
 -39  -9   0    1.27    0.15
  39   9   0    1.58    0.21
 -39   9   0    1.72    0.21
  39   9   0    1.18    0.24
 -39   9   0    1.41    0.13
 -39   9   0    1.69    0.28
  39   9   0    1.73    0.14
  41  -9   0    0.11    0.12
 -41  -9   0    0.10    0.09
  41   9   0    0.18    0.07
 -41   9   0    0.26    0.18
  41   9   0    0.06    0.18
 -41   9   0   -0.05    0.12
 -41   9   0    0.20    0.07
  43  -9   0    0.04    0.13
 -43  -9   0   -0.10    0.08
  43   9   0    0.15    0.07
 -43   9   0    0.12    0.20
 -43   9   0    0.05    0.07
  43   9   0    0.31    0.16
  43   9   0   -0.53    0.21
 -43   9   0    0.14    0.18
 -45   9   0    0.30    0.11
  47   9   0    0.52    0.16
   0 -10   0    4.99    0.27
   0 -10   0    4.89    0.27
   0 -10   0    5.12    0.27
  -2 -10   0   17.70    0.74
  -2 -10   0   18.68    0.74
  -2 -10   0   18.47    0.74
   2 -10   0   17.95    0.75
   2 -10   0   18.87    0.75
   2 -10   0   17.87    0.73
  -4 -10   0    1.85    0.16
  -4 -10   0    2.13    0.16
   4 -10   0    2.21    0.18
  -4 -10   0    1.94    0.16
   4 -10   0    2.01    0.22
   4 -10   0    2.04    0.15
  -4  10   0    2.25    0.15
  -6 -10   0    2.78    0.31
   6 -10   0    2.33    0.16
  -6 -10   0    2.54    0.17
   6 -10   0    2.30    0.26
   6 -10   0    2.33    0.19
  -6 -10   0    2.34    0.17
  -6  10   0    2.39    0.16
   8 -10   0   19.56    0.81
   8 -10   0   20.99    0.82
  -8 -10   0   18.97    0.80
  -8 -10   0   19.42    0.78
   8  10   0   20.53    0.79
  -8  10   0   21.58    0.81
  -8  10   0   20.21    0.78
 -10 -10   0    3.49    0.23
  10 -10   0    3.71    0.24
  10 -10   0    3.76    0.25
 -10 -10   0    3.14    0.20
  10  10   0    3.62    0.19
 -10  10   0    3.56    0.17
 -10  10   0    3.73    0.20
 -10  10   0    3.75    0.22
  12 -10   0    1.11    0.14
  12 -10   0    1.47    0.18
 -12 -10   0    1.50    0.16
  12  10   0    1.49    0.09
  12  10   0    1.61    0.13
 -12  10   0    1.62    0.13
 -12  10   0    1.57    0.10
 -12  10   0    1.73    0.17
 -14 -10   0   16.77    0.70
  14 -10   0   16.50    0.71
  14 -10   0   15.58    0.69
 -14  10   0   18.65    0.75
  14  10   0   17.19    0.70
 -14  10   0   17.65    0.66
  14  10   0   17.30    0.78
  14  10   0   17.32    0.65
 -14  10   0   17.01    0.70
  16 -10   0   15.80    0.68
 -16 -10   0   16.00    0.69
  16 -10   0   16.21    0.71
 -16  10   0   18.64    0.76
 -16  10   0   19.56    0.73
  16  10   0   17.08    0.80
  16  10   0   17.11    0.71
  16  10   0   16.02    0.65
 -16  10   0   16.95    0.66
  18 -10   0   14.00    0.62
 -18 -10   0   14.27    0.64
  18 -10   0   14.88    0.66
  18  10   0   14.64    0.56
  18  10   0   14.65    0.62
 -18  10   0   14.21    0.56
  18  10   0   14.83    0.72
 -18  10   0   15.09    0.61
 -20 -10   0    1.33    0.17
  20 -10   0    1.35    0.16
  20 -10   0    1.51    0.20
 -20  10   0    1.78    0.21
 -20  10   0    1.36    0.14
  20  10   0    1.29    0.10
  20  10   0    1.52    0.24
  20  10   0    1.58    0.16
 -20  10   0    1.55    0.11
  22 -10   0    0.66    0.12
  22 -10   0    0.59    0.14
  22 -10   0    0.73    0.13
 -22 -10   0    0.42    0.12
  22  10   0    0.79    0.12
  22  10   0    0.75    0.08
 -22  10   0    0.62    0.16
  22  10   0    0.73    0.19
 -22  10   0    0.63    0.07
 -22  10   0    0.55    0.10
 -24 -10   0    8.24    0.43
  24 -10   0    8.18    0.39
  24 -10   0    7.94    0.41
  24 -10   0    8.51    0.44
  24  10   0    8.15    0.53
  24  10   0    8.51    0.43
  24  10   0    8.28    0.35
 -24  10   0    8.81    0.41
 -24  10   0    8.47    0.35
 -24  10   0    7.96    0.48
  26 -10   0    3.79    0.33
 -26 -10   0    3.07    0.27
  26 -10   0    3.14    0.27
  26 -10   0    2.87    0.24
  26  10   0    3.18    0.25
 -26  10   0    3.96    0.32
  26  10   0    3.63    0.36
 -26  10   0    3.29    0.18
 -26  10   0    3.73    0.24
 -28 -10   0    3.01    0.23
  28 -10   0    2.59    0.21
  28 -10   0    2.74    0.25
  28 -10   0    2.59    0.20
  28  10   0    3.13    0.25
 -28  10   0    3.21    0.24
  28  10   0    3.25    0.40
 -28  10   0    3.01    0.17
  30 -10   0   16.67    0.68
 -30 -10   0   16.56    0.71
  30 -10   0   17.36    0.73
  30 -10   0   15.67    0.69
 -30  10   0   17.14    0.85
  30  10   0   16.91    0.89
  30  10   0   17.27    0.69
  30  10   0   18.42    0.80
 -30  10   0   17.81    0.68
 -30  10   0   17.17    0.76
  32 -10   0    6.65    0.32
  32 -10   0    6.63    0.34
 -32 -10   0    6.50    0.35
  32 -10   0    6.60    0.37
  32  10   0    6.78    0.51
 -32  10   0    7.28    0.40
 -32  10   0    7.44    0.32
  32  10   0    7.16    0.33
 -32  10   0    6.94    0.48
  32  10   0    7.23    0.42
  34 -10   0    0.76    0.17
  34 -10   0    0.68    0.11
  34 -10   0    0.74    0.14
 -34 -10   0    0.83    0.13
  34  10   0    0.79    0.10
  34  10   0    0.69    0.21
 -34  10   0    0.69    0.14
 -34  10   0    0.77    0.09
  34  10   0    0.99    0.17
  36 -10   0    1.09    0.12
 -36 -10   0    1.00    0.13
  36 -10   0    1.02    0.13
  36 -10   0    1.05    0.15
 -36  10   0    1.35    0.24
 -36  10   0    0.95    0.16
  36  10   0    1.21    0.26
  36  10   0    1.23    0.12
 -36  10   0    1.08    0.11
  36  10   0    1.11    0.18
 -38 -10   0    3.29    0.22
  38 -10   0    3.52    0.24
  38 -10   0    3.61    0.25
 -38  10   0    3.72    0.29
  38  10   0    3.92    0.21
  38  10   0    3.27    0.50
 -38  10   0    3.91    0.38
 -38  10   0    3.86    0.21
  38  10   0    3.56    0.30
 -40 -10   0    0.35    0.09
  40 -10   0    0.09    0.10
  40 -10   0    0.16    0.10
 -40  10   0    0.28    0.07
 -40  10   0    0.04    0.21
  40  10   0    0.26    0.07
  40  10   0    0.19    0.15
 -42 -10   0    0.40    0.10
 -42  10   0    0.11    0.07
  42  10   0    0.31    0.07
  42  10   0    0.21    0.23
 -44  10   0   -0.01    0.08
  44  10   0    0.01    0.08
   1 -11   0    4.66    0.28
  -1 -11   0    4.75    0.27
  -1 -11   0    5.09    0.28
  -1 -11   0    5.28    0.28
   1 -11   0    4.69    0.28
   1 -11   0    4.68    0.26
  -3 -11   0    5.81    0.30
  -3 -11   0    5.95    0.31
   3 -11   0    5.28    0.30
  -3 -11   0    5.53    0.30
   3 -11   0    5.34    0.28
   3 -11   0    5.41    0.31
  -3  11   0    5.97    0.29
  -5 -11   0    2.46    0.19
  -5 -11   0    2.65    0.20
   5 -11   0    2.69    0.21
   5 -11   0    2.52    0.21
  -5 -11   0    2.61    0.18
   5  11   0    2.73    0.17
  -5  11   0    3.03    0.18
  -7 -11   0    2.84    0.21
  -7 -11   0    2.89    0.18
  -7 -11   0    2.68    0.19
   7 -11   0    2.80    0.23
   7 -11   0    2.81    0.22
  -7  11   0    3.17    0.19
   7  11   0    3.42    0.19
  -9 -11   0   17.40    0.71
  -9 -11   0   16.36    0.67
   9 -11   0   15.71    0.71
   9 -11   0   17.65    0.73
   9  11   0   19.69    0.75
  -9  11   0   19.07    0.75
  -9  11   0   18.16    0.71
 -11 -11   0    9.28    0.47
  11 -11   0   10.06    0.49
  11 -11   0   10.78    0.48
 -11  11   0   10.81    0.43
 -11  11   0   11.33    0.47
  13 -11   0    1.50    0.18
  13 -11   0    1.19    0.17
 -13 -11   0    1.49    0.18
 -13  11   0    1.41    0.09
  13  11   0    1.35    0.14
 -13  11   0    1.64    0.13
  13  11   0    1.33    0.10
  15 -11   0    3.94    0.29
 -15 -11   0    4.30    0.28
  15 -11   0    4.43    0.28
  15  11   0    3.70    0.19
 -15  11   0    4.71    0.20
 -15  11   0    4.57    0.24
 -15  11   0    4.18    0.29
  15  11   0    4.26    0.25
  17 -11   0    0.45    0.11
  17 -11   0    0.61    0.13
  17 -11   0    0.38    0.13
 -17 -11   0    0.43    0.12
 -17  11   0    0.49    0.14
  17  11   0    0.65    0.11
  17  11   0    0.58    0.08
 -17  11   0    0.59    0.07
 -17  11   0    0.55    0.09
  19 -11   0    3.54    0.28
  19 -11   0    3.42    0.23
 -19 -11   0    3.41    0.25
  19 -11   0    3.56    0.26
 -19  11   0    3.40    0.22
 -19  11   0    3.61    0.29
 -19  11   0    3.78    0.18
  19  11   0    3.77    0.19
  19  11   0    3.61    0.24
 -21  11   0    8.28    0.39
  21  11   0    8.39    0.43
 -21  11   0    8.42    0.48
 -23 -11   0   12.00    0.56
  23 -11   0   12.13    0.55
  23 -11   0   12.18    0.58
  23 -11   0   11.99    0.53
 -23  11   0   12.56    0.55
 -23  11   0   13.17    0.50
 -23  11   0   12.52    0.84
  23  11   0   11.74    0.58
 -25 -11   0    1.05    0.16
  25 -11   0    1.02    0.13
  25 -11   0    0.92    0.16
  25 -11   0    1.08    0.15
  25  11   0    1.22    0.16
  25  11   0    1.00    0.10
 -25  11   0    1.05    0.14
 -25  11   0    0.96    0.19
 -25  11   0    0.96    0.09
  27 -11   0    4.16    0.30
 -27 -11   0    4.05    0.28
  27 -11   0    4.27    0.27
  27 -11   0    4.51    0.25
 -27  11   0    4.44    0.21
 -27  11   0    4.26    0.35
  27  11   0    4.36    0.30
  27  11   0    4.54    0.23
 -27  11   0    4.35    0.28
 -29 -11   0    4.47    0.28
  29 -11   0    4.82    0.31
  29 -11   0    4.61    0.27
  29 -11   0    4.12    0.25
 -29  11   0    5.10    0.23
  29  11   0    4.50    0.23
 -29  11   0    4.22    0.36
 -29  11   0    4.53    0.29
  29  11   0    4.30    0.31
  31 -11   0    0.69    0.14
  31 -11   0    0.68    0.16
 -31 -11   0    0.48    0.12
  31 -11   0    0.63    0.10
  31  11   0    0.67    0.09
 -31  11   0    0.48    0.12
  31  11   0    0.73    0.15
 -31  11   0    0.65    0.08
 -31  11   0    0.52    0.18
  33 -11   0    0.23    0.09
  33 -11   0    0.25    0.08
 -33 -11   0    0.27    0.10
  33 -11   0    0.19    0.11
  33  11   0    0.27    0.11
 -33  11   0    0.27    0.07
  33  11   0    0.31    0.07
 -33  11   0    0.28    0.11
 -33  11   0    0.19    0.17
 -35 -11   0    0.29    0.10
  35 -11   0    0.41    0.09
  35 -11   0    0.29    0.11
  35  11   0    0.17    0.11
 -35  11   0    0.43    0.12
 -35  11   0    0.40    0.07
  35  11   0    0.45    0.08
 -35  11   0    0.48    0.21
  37 -11   0    0.53    0.09
 -37 -11   0    0.37    0.10
  37 -11   0    0.51    0.15
  37 -11   0    0.31    0.17
 -37  11   0    0.52    0.13
 -37  11   0    0.49    0.08
  37  11   0    0.46    0.08
  37  11   0    0.51    0.15
 -37  11   0    0.14    0.26
 -39 -11   0    1.33    0.14
  39 -11   0    1.24    0.15
  39  11   0    1.36    0.12
 -39  11   0    0.83    0.25
  39  11   0    1.20    0.22
 -39  11   0    1.35    0.12
 -41 -11   0    1.81    0.20
  41 -11   0    2.45    0.22
 -41  11   0    2.62    0.16
  41  11   0    2.73    0.20
   0 -12   0   24.38    0.95
   0 -12   0   24.13    0.92
   0 -12   0   23.07    0.94
   0 -12   0   22.81    0.93
   2 -12   0    6.45    0.34
  -2 -12   0    6.21    0.32
  -2 -12   0    6.10    0.30
   2 -12   0    5.79    0.31
  -2 -12   0    6.08    0.32
  -2 -12   0    6.09    0.32
   2 -12   0    6.13    0.33
  -2  12   0    6.46    0.30
  -4 -12   0    0.62    0.12
   4 -12   0    0.44    0.11
   4 -12   0    0.64    0.13
  -4 -12   0    0.49    0.10
  -4 -12   0    0.60    0.10
  -4  12   0    0.73    0.09
   6 -12   0   16.05    0.68
   6 -12   0   16.16    0.69
  -6 -12   0   15.78    0.65
  -6 -12   0   16.01    0.68
  -6 -12   0   15.39    0.63
  -6  12   0   17.41    0.69
   8 -12   0    3.02    0.24
  -8 -12   0    2.76    0.19
  -8 -12   0    2.92    0.22
   8 -12   0    2.81    0.22
  -8  12   0    3.25    0.19
   8  12   0    3.10    0.21
  10 -12   0    4.07    0.29
 -10 -12   0    3.79    0.26
  10 -12   0    3.94    0.27
  10 -12   0    3.98    0.24
  10  12   0    4.06    0.25
 -10  12   0    4.00    0.22
 -10  12   0    4.23    0.19
  12 -12   0    4.16    0.26
  12 -12   0    4.52    0.29
 -12 -12   0    3.86    0.27
  12 -12   0    4.47    0.30
 -12  12   0    4.33    0.19
 -12  12   0    4.26    0.22
  12  12   0    4.13    0.26
  14  12   0    6.82    0.35
 -14  12   0    6.38    0.31
  16 -12   0    0.94    0.16
 -16 -12   0    0.98    0.15
  16 -12   0    1.24    0.17
  16 -12   0    1.05    0.14
 -16  12   0    1.13    0.10
  16  12   0    1.31    0.15
 -16  12   0    1.21    0.13
  16  12   0    1.24    0.11
  18 -12   0    1.18    0.16
  18 -12   0    1.31    0.15
  18 -12   0    1.26    0.18
 -18 -12   0    1.23    0.16
 -18  12   0    1.49    0.10
 -18  12   0    1.49    0.16
  18  12   0    1.43    0.12
  20 -12   0    0.32    0.11
 -20 -12   0    0.27    0.10
  20 -12   0    0.24    0.10
  20 -12   0    0.34    0.13
  20  12   0    0.45    0.11
  20  12   0    0.38    0.07
 -20  12   0    0.39    0.09
 -20  12   0    0.37    0.06
  22 -12   0    0.43    0.12
  22 -12   0    0.22    0.12
 -22 -12   0    0.34    0.11
  22 -12   0    0.27    0.10
 -22  12   0    0.50    0.07
  22  12   0    0.39    0.07
  22  12   0    0.29    0.10
 -22  12   0    0.36    0.09
  24 -12   0    1.28    0.17
  24 -12   0    1.31    0.16
  24 -12   0    1.22    0.14
 -24 -12   0    1.37    0.16
  24  12   0    1.53    0.12
 -24  12   0    1.69    0.12
  24  12   0    1.70    0.20
 -24  12   0    1.30    0.15
  26 -12   0    0.09    0.08
  26 -12   0   -0.03    0.10
 -26 -12   0    0.08    0.09
  26 -12   0    0.00    0.09
 -26  12   0   -0.09    0.07
  26  12   0    0.02    0.05
  26  12   0   -0.03    0.08
 -26  12   0    0.05    0.05
 -28 -12   0    1.43    0.19
  28 -12   0    1.37    0.18
  28 -12   0    1.52    0.21
 -28  12   0    1.42    0.11
  28  12   0    1.51    0.19
 -28  12   0    1.25    0.18
  28  12   0    1.40    0.12
  30 -12   0    5.76    0.30
 -30 -12   0    5.58    0.31
  30 -12   0    5.74    0.33
  30 -12   0    5.58    0.28
 -30  12   0    6.20    0.27
  30  12   0    6.16    0.28
  30  12   0    5.68    0.36
 -30  12   0    6.12    0.34
  32 -12   0    0.08    0.09
  32 -12   0    0.10    0.09
 -32 -12   0   -0.01    0.08
  32 -12   0    0.00    0.07
  32  12   0    0.10    0.06
 -32  12   0    0.03    0.05
  32  12   0    0.17    0.11
 -34 -12   0    2.45    0.20
  34 -12   0    2.27    0.16
  34 -12   0    1.93    0.17
 -34  12   0    2.30    0.18
 -34  12   0    2.17    0.33
  34  12   0    2.44    0.15
  34  12   0    1.91    0.31
  36 -12   0    2.24    0.20
 -36 -12   0    2.29    0.17
  36 -12   0    2.26    0.19
  36  12   0    1.90    0.36
  36  12   0    2.47    0.16
 -36  12   0    2.56    0.15
 -36  12   0    1.78    0.27
 -38 -12   0    0.32    0.09
 -38  12   0    0.40    0.07
  38  12   0    0.30    0.07
 -40  12   0    3.73    0.24
  40  12   0    4.67    0.30
  -1 -13   0    5.88    0.31
   1 -13   0    5.78    0.33
   1 -13   0    6.42    0.33
  -1 -13   0    6.14    0.30
  -1 -13   0    6.42    0.32
   1 -13   0    6.28    0.31
  -3 -13   0    2.13    0.25
   3 -13   0    2.11    0.19
  -3 -13   0    2.01    0.18
  -3 -13   0    1.96    0.17
   3 -13   0    2.00    0.19
   3 -13   0    1.99    0.17
  -5 -13   0    0.95    0.13
   5 -13   0    0.74    0.11
   5 -13   0    0.64    0.13
   5 -13   0    0.63    0.13
  -5 -13   0    0.80    0.11
  -5 -13   0    0.85    0.12
  -7 -13   0    9.56    0.43
   7 -13   0    9.65    0.47
  -7 -13   0   10.44    0.47
   7 -13   0    9.53    0.44
   7 -13   0    9.91    0.47
   9 -13   0    1.63    0.17
   9 -13   0    1.63    0.18
  -9 -13   0    1.58    0.17
   9 -13   0    1.68    0.19
  -9  13   0    1.68    0.13
 -11 -13   0    0.65    0.12
  11 -13   0    0.87    0.14
  11 -13   0    0.84    0.12
  11 -13   0    0.85    0.15
 -11  13   0    0.95    0.08
 -11  13   0    0.83    0.10
  11  13   0    0.98    0.13
  13 -13   0    1.31    0.14
 -13 -13   0    1.76    0.18
  13 -13   0    1.50    0.17
  13 -13   0    1.36    0.18
  13  13   0    1.76    0.18
 -13  13   0    1.73    0.11
 -13  13   0    1.74    0.14
  15 -13   0    3.27    0.24
  15 -13   0    3.18    0.22
  15 -13   0    3.04    0.25
 -15 -13   0    3.20    0.24
  15  13   0    2.94    0.18
 -15  13   0    3.10    0.15
  15  13   0    2.86    0.23
 -15  13   0    2.77    0.18
 -17 -13   0    2.65    0.22
  17 -13   0    2.80    0.23
  17 -13   0    3.15    0.21
  17 -13   0    2.81    0.24
 -17  13   0    3.10    0.15
 -17  13   0    2.79    0.19
  17  13   0    2.75    0.19
  17  13   0    3.05    0.24
  19 -13   0    1.82    0.21
 -19 -13   0    1.90    0.20
  19 -13   0    2.27    0.18
  19 -13   0    2.27    0.20
 -19  13   0    1.84    0.16
  19  13   0    2.18    0.21
 -19  13   0    2.05    0.12
  19  13   0    2.24    0.15
  21 -13   0    1.41    0.15
  21 -13   0    1.92    0.20
  21 -13   0    1.52    0.16
 -21 -13   0    1.89    0.19
 -21  13   0    1.71    0.22
 -21  13   0    1.81    0.12
  21  13   0    1.83    0.20
  21  13   0    1.97    0.14
 -23 -13   0    4.20    0.35
  23 -13   0    5.24    0.33
  23  13   0    4.22    0.31
  23  13   0    5.18    0.25
 -23  13   0    5.09    0.22
 -23  13   0    4.84    0.28
  25 -13   0    2.00    0.18
  25 -13   0    2.18    0.21
 -25 -13   0    2.13    0.20
  25 -13   0    2.06    0.17
  25  13   0    2.17    0.15
 -25  13   0    1.98    0.18
 -25  13   0    2.16    0.13
  25  13   0    2.21    0.22
  27 -13   0    0.21    0.11
  27 -13   0    0.08    0.08
  27 -13   0    0.15    0.08
 -27 -13   0    0.12    0.09
 -27  13   0    0.20    0.06
  27  13   0    0.33    0.12
  27  13   0    0.19    0.07
  29 -13   0    4.66    0.25
  29 -13   0    4.61    0.28
  29 -13   0    4.42    0.24
 -29 -13   0    4.31    0.26
 -29  13   0    4.43    0.22
 -29  13   0    3.69    0.26
  29  13   0    4.72    0.22
  31 -13   0    0.80    0.11
 -31 -13   0    0.90    0.12
  31 -13   0    0.77    0.10
  31 -13   0    0.84    0.13
  31  13   0    0.94    0.10
  31  13   0    1.07    0.24
 -31  13   0    0.55    0.13
 -31  13   0    0.96    0.09
 -33 -13   0    0.75    0.11
  33 -13   0    0.74    0.12
  33 -13   0    0.73    0.13
  33 -13   0    0.66    0.11
  33  13   0    0.93    0.10
 -33  13   0    0.84    0.09
 -35 -13   0    1.59    0.16
  35 -13   0    1.75    0.13
  35 -13   0    1.30    0.20
  35  13   0    1.83    0.15
 -35  13   0    2.31    0.18
 -37  13   0    1.20    0.13
   0 -14   0    3.62    0.21
   0 -14   0    3.67    0.23
  -2 -14   0    0.93    0.13
   2 -14   0    1.04    0.12
  -2 -14   0    1.07    0.14
   2 -14   0    1.00    0.14
  -4 -14   0   12.68    0.54
   4 -14   0   12.13    0.57
   4 -14   0   13.40    0.56
  -4 -14   0   11.87    0.54
   4 -14   0   13.38    0.54
   6 -14   0    2.12    0.19
  -6 -14   0    2.22    0.18
   6 -14   0    2.05    0.17
   6 -14   0    1.93    0.19
   8 -14   0    4.13    0.26
   8 -14   0    3.93    0.26
  -8 -14   0    3.80    0.24
   8 -14   0    4.13    0.24
  10 -14   0    5.20    0.28
 -10 -14   0    4.85    0.29
  10 -14   0    5.63    0.31
  10 -14   0    5.78    0.32
  12 -14   0    1.51    0.15
 -12 -14   0    1.58    0.24
  12 -14   0    1.29    0.16
  12 -14   0    1.47    0.22
 -12  14   0    1.29    0.13
  14 -14   0   10.86    0.60
  14 -14   0    9.92    0.47
  14 -14   0    9.96    0.45
 -14 -14   0    9.97    0.50
 -14  14   0    9.66    0.37
 -14  14   0    9.40    0.42
  16 -14   0    6.14    0.30
  16 -14   0    5.65    0.40
 -16 -14   0    5.70    0.32
  16 -14   0    5.34    0.34
 -16  14   0    5.33    0.28
 -16  14   0    5.47    0.23
  18 -14   0    1.01    0.14
  18 -14   0    1.11    0.16
  18 -14   0    0.97    0.12
 -18 -14   0    0.99    0.14
 -18  14   0    0.67    0.12
 -18  14   0    1.13    0.09
  20 -14   0    1.33    0.13
 -20 -14   0    1.57    0.17
  20 -14   0    1.77    0.17
  20 -14   0    1.46    0.17
 -20  14   0    1.44    0.15
 -20  14   0    1.58    0.11
  22 -14   0    1.44    0.17
 -22 -14   0    1.51    0.16
  22 -14   0    1.38    0.15
  22 -14   0    1.52    0.14
 -22  14   0    1.47    0.10
  22  14   0    1.45    0.13
 -22  14   0    1.21    0.16
  24 -14   0    0.22    0.08
 -24 -14   0    0.31    0.10
  24 -14   0    0.55    0.12
  24 -14   0    0.30    0.09
 -24  14   0    0.43    0.06
 -24  14   0    0.17    0.14
  24  14   0    0.54    0.14
  26 -14   0    0.95    0.11
  26 -14   0    1.05    0.14
 -26 -14   0    0.76    0.12
  26 -14   0    0.92    0.12
 -26  14   0    0.78    0.08
  26  14   0    0.90    0.10
  28 -14   0    1.02    0.12
 -28 -14   0    0.90    0.12
  28 -14   0    0.97    0.13
  28 -14   0    0.78    0.10
 -28  14   0    0.92    0.09
  30 -14   0    0.80    0.12
  30 -14   0    0.63    0.09
 -30 -14   0    0.77    0.11
  32 -14   0    0.85    0.13
  32 -14   0    0.48    0.12
 -32 -14   0    0.58    0.10
   1 -15   0    0.55    0.10
  -1 -15   0    0.40    0.10
   3 -15   0    2.52    0.17
   3 -15   0    2.53    0.19
   5 -15   0    1.09    0.12
   5 -15   0    1.30    0.14
   7 -15   0    0.23    0.09
   7 -15   0    0.30    0.08
   9 -15   0    0.88    0.19
   9 -15   0    0.54    0.10
   9 -15   0    0.56    0.11
 -11 -15   0    0.87    0.14
  11 -15   0    1.04    0.13
  11 -15   0    1.25    0.13
  13 -15   0    0.19    0.11
  13 -15   0    0.10    0.08
  13 -15   0    0.15    0.09
 -13 -15   0    0.03    0.08
  15 -15   0    0.06    0.08
 -15 -15   0    0.04    0.08
  15 -15   0    0.06    0.08
  15 -15   0   -0.10    0.09
  17 -15   0    3.34    0.22
  17 -15   0    3.01    0.22
  17 -15   0    3.43    0.28
 -17 -15   0    3.40    0.22
 -19 -15   0    0.45    0.10
  19 -15   0    0.52    0.10
  19 -15   0    0.25    0.10
  19 -15   0    0.50    0.10
  21 -15   0    0.20    0.09
  21 -15   0    0.03    0.07
  21 -15   0    0.11    0.08
 -21 -15   0    0.28    0.12
 -23 -15   0    0.44    0.10
  23 -15   0    0.76    0.13
  23 -15   0    0.59    0.10
  23 -15   0    0.68    0.12
 -23  15   0    0.74    0.11
 -25 -15   0    0.42    0.17
  25 -15   0    0.11    0.09
  25 -15   0    0.07    0.07
  27 -15   0    0.49    0.09
  27 -15   0    0.75    0.14
 -27 -15   0    0.94    0.18
  27 -15   0    0.93    0.24
   4 -16   0    2.04    0.18
   6 -16   0    1.24    0.16
   8 -16   0    7.00    0.39
  10 -16   0    2.15    0.21
  10 -16   0    2.03    0.21
  12 -16   0    1.58    0.16
  12 -16   0    1.95    0.25
  14 -16   0    0.37    0.09
  16 -16   0    4.64    0.25
  16 -16   0    5.00    0.32
  18 -16   0    0.27    0.09
  20 -16   0    1.60    0.15
  20 -16   0    2.19    0.21
 -54   0   1    0.33    0.14
 -52   0   1    0.88    0.42
  52   0  -1    0.90    0.17
  52   0  -1    1.05    0.38
 -52   0   1    0.98    0.16
  50   0  -1    2.78    0.26
 -50   0   1    2.95    0.46
  50   0  -1    3.77    0.77
 -50   0   1    3.00    0.28
  48   0  -1    0.09    0.21
  48   0  -1    0.12    0.12
 -48   0   1    0.05    0.23
 -48   0   1    0.16    0.23
  48   0  -1    0.28    0.22
 -46   0   1    0.07    0.13
 -46   0   1   -0.17    0.16
 -46   0   1   -0.16    0.17
  46   0  -1   -0.08    0.09
  46   0  -1   -0.17    0.14
  46   0  -1    0.02    0.19
 -44   0   1   -0.15    0.18
 -44   0   1    0.01    0.12
  44   0  -1   -0.05    0.16
 -44   0   1    0.27    0.18
  44   0  -1    0.01    0.15
  44   0  -1   -0.01    0.10
  42   0  -1    8.56    0.60
 -42   0   1    9.19    0.70
  42   0  -1    9.41    0.70
  42   0  -1   10.13    0.53
 -42   0   1    8.97    0.61
 -40   0   1    1.65    0.30
 -40   0   1    2.19    0.30
  40   0  -1    2.58    0.37
  40   0  -1    2.09    0.39
  40   0  -1    2.52    0.23
 -40   0   1    2.86    0.24
  38   0  -1    0.06    0.06
  38   0  -1    0.04    0.17
 -38   0   1   -0.02    0.15
 -38   0   1    0.03    0.09
  38   0  -1    0.02    0.09
  38   0  -1    0.13    0.12
 -38   0   1    0.04    0.14
  36   0  -1    1.50    0.25
  36   0  -1    1.32    0.18
  36   0  -1    1.33    0.12
  36   0  -1    1.13    0.23
 -36   0   1    1.28    0.23
  36   0  -1    1.54    0.20
 -36   0   1    2.12    0.38
 -36   0   1    1.56    0.20
  34   0  -1    7.10    0.52
  34   0  -1    6.39    0.39
  34   0  -1    6.93    0.31
 -34   0   1    6.84    0.52
  34   0  -1    7.62    0.48
 -34   0   1    7.07    0.31
 -34   0   1    7.06    0.37
 -34   0   1    7.46    0.47
  32   0  -1    0.02    0.08
 -32   0   1    0.03    0.10
  32   0  -1    0.02    0.05
  32   0  -1    0.01    0.07
 -32   0   1   -0.03    0.08
  32   0  -1    0.00    0.09
 -32   0   1    0.00    0.05
 -32   0   1    0.11    0.14
  32   0  -1    0.00    0.12
 -32   0   1    0.02    0.07
  30   0  -1    0.48    0.11
 -30   0   1    0.35    0.06
  30   0  -1    0.40    0.06
 -30   0   1    0.27    0.11
 -30   0   1    0.38    0.09
 -30   0   1    0.44    0.16
  30   0  -1    0.27    0.12
  30   0  -1    0.47    0.14
 -30   0   1    0.41    0.08
 -30   0   1    0.41    0.10
  28   0  -1    4.30    0.19
 -28   0   1    3.78    0.22
  28   0  -1    3.41    0.28
 -28   0   1    3.96    0.28
  28   0  -1    3.65    0.24
  28   0  -1    3.86    0.33
 -28   0   1    4.07    0.18
  28   0  -1    3.76    0.22
 -28   0   1    3.85    0.20
 -28   0   1    3.79    0.24
 -28   0   1    2.94    0.30
 -26   0   1    0.42    0.08
  26   0  -1    0.29    0.08
 -26   0   1    0.29    0.05
 -26   0   1    0.27    0.09
 -26   0   1    0.47    0.07
  26   0  -1    0.44    0.15
  26   0  -1    0.42    0.10
 -26   0   1    0.39    0.08
 -26   0   1    0.30    0.12
  26   0  -1    0.35    0.05
  26   0  -1    0.44    0.09
  24   0  -1    7.79    0.48
  24   0  -1    9.03    0.41
 -24   0   1    9.91    0.36
  24   0  -1    9.51    0.40
 -24   0   1    9.03    0.42
  24   0  -1    8.77    0.35
 -24   0   1    9.51    0.40
 -24   0   1    8.28    0.48
 -24   0   1    9.10    0.45
  24   0  -1    8.71    0.37
  24   0  -1    9.58    0.46
 -22   0   1    1.26    0.18
  22   0  -1    1.42    0.11
 -22   0   1    1.77    0.11
 -22   0   1    2.49    0.25
  22   0  -1    1.53    0.13
  22   0  -1    1.86    0.19
 -22   0   1    1.53    0.13
  22   0  -1    1.90    0.23
 -20   0   1   10.38    0.43
 -20   0   1   10.43    0.52
  20   0  -1   10.53    0.40
 -20   0   1   10.64    0.44
  20   0  -1   10.83    0.45
  20   0  -1   10.78    0.44
  20   0  -1   10.78    0.42
  20   0  -1   10.30    0.51
  18   0  -1    8.36    0.32
  18   0  -1    8.35    0.32
  18   0  -1    8.11    0.36
 -18   0   1    8.84    0.42
 -18   0   1    8.64    0.32
 -18   0   1    9.01    0.36
  18   0  -1    8.39    0.34
  18   0  -1    7.39    0.32
  18   0  -1    8.31    0.40
  18   0  -1    8.85    0.42
 -18   0   1    8.03    0.38
  16   0  -1    0.35    0.04
 -16   0   1    0.31    0.06
 -16   0   1    0.28    0.04
  16   0  -1    0.31    0.04
  16   0  -1    0.19    0.05
  16   0  -1    0.34    0.05
  16   0  -1    0.28    0.05
  16   0  -1    0.28    0.07
 -16   0   1    0.29    0.05
  16   0  -1    0.27    0.08
 -16   0   1    0.29    0.07
 -16   0   1    0.47    0.10
 -14   0   1    9.73    0.37
  14   0  -1   10.18    0.45
  14   0  -1    9.96    0.40
  14   0  -1   10.04    0.38
 -14   0   1    9.97    0.42
  14   0  -1    9.73    0.39
 -14   0   1   10.30    0.45
 -14   0   1    9.04    0.39
  14   0  -1    9.67    0.38
  14   0  -1    9.85    0.37
  14   0  -1    9.64    0.42
 -14   0   1   10.36    0.39
  12   0  -1    0.29    0.05
 -12   0   1    0.17    0.07
 -12   0   1    0.31    0.05
 -12   0   1    0.23    0.06
  12   0  -1    0.19    0.07
  12   0  -1    0.14    0.05
 -12   0   1    0.47    0.06
  12   0  -1    0.52    0.12
  12   0  -1    0.23    0.04
  12   0  -1    0.26    0.05
 -12   0   1    0.35    0.04
  10   0  -1    0.02    0.04
  10   0  -1    0.01    0.02
 -10   0   1    0.07    0.06
  10   0  -1   -0.07    0.04
  10   0  -1    0.03    0.06
 -10   0   1    0.00    0.06
  10   0  -1    0.05    0.05
 -10   0   1    0.02    0.03
 -10   0   1    0.05    0.04
  10   0  -1    0.01    0.05
 -10   0   1    0.09    0.05
  -8   0   1    2.34    0.11
   8   0  -1    2.02    0.11
   8   0  -1    2.21    0.09
   8   0  -1    2.48    0.15
  -8   0   1    2.30    0.12
  -8   0   1    2.12    0.09
   8   0  -1    2.46    0.11
  -8   0   1    2.07    0.11
   6   0  -1    0.04    0.02
  -6   0   1    0.04    0.02
  -6   0   1    0.04    0.03
   6   0  -1    0.02    0.02
   6   0  -1    0.02    0.02
  -6   0   1    0.00    0.02
   6   0  -1    0.01    0.02
  -6   0   1    0.00    0.03
   6   0  -1    0.02    0.03
  -4   0   1    0.01    0.02
   4   0  -1    0.01    0.02
   4   0  -1    0.01    0.02
  -4   0   1    0.00    0.02
  -4   0   1    0.01    0.01
   2   0  -1    0.29    0.03
   0   0   1    0.00    0.01
   0   0  -1    0.01    0.01
   0   0   1    0.05    0.01
   0   0  -1    0.01    0.02
   2   0   1    1.80    0.08
  -2   0  -1    1.91    0.08
   2   0   1    1.92    0.09
   2   0   1    1.79    0.09
  -2   0  -1    1.87    0.09
  -2   0  -1    1.84    0.08
   4   0   1    3.32    0.13
  -4   0  -1    3.18    0.15
   4   0   1    3.24    0.15
  -4   0  -1    3.21    0.13
  -6   0  -1    0.37    0.04
   6   0   1    0.49    0.04
  -6   0  -1    0.42    0.03
   6   0   1    0.33    0.03
  -6   0  -1    0.53    0.04
  -6   0  -1    0.55    0.06
   6   0   1    0.63    0.06
   8   0   1    3.46    0.18
  -8   0  -1    3.45    0.15
  -8   0  -1    3.30    0.17
  -8   0  -1    3.12    0.15
   8   0   1    3.45    0.15
  -8   0  -1    3.92    0.21
   8   0   1    3.07    0.15
   8   0   1    3.20    0.13
 -10   0  -1    1.35    0.11
  10   0   1    1.25    0.07
 -10   0  -1    1.21    0.07
  10   0   1    1.18    0.09
  10   0   1    1.25    0.11
  10   0   1    1.31    0.14
  10   0   1    1.29    0.09
 -10   0  -1    1.40    0.09
 -10   0  -1    1.25    0.09
 -10   0  -1    0.93    0.10
 -12   0  -1    6.33    0.25
  12   0   1    6.07    0.25
  12   0   1    7.45    0.33
 -12   0  -1    7.25    0.32
 -12   0  -1    7.05    0.27
 -12   0  -1    5.91    0.27
  12   0   1    6.88    0.27
  12   0   1    6.17    0.29
 -14   0  -1    0.29    0.03
  14   0   1    0.29    0.05
 -14   0  -1    0.29    0.05
  14   0   1    0.28    0.03
  14   0   1    0.23    0.06
 -14   0  -1    0.20    0.08
  14   0   1    0.17    0.06
 -14   0  -1    0.24    0.06
 -14   0  -1    0.23    0.05
  14   0   1    0.23    0.04
  14   0   1    0.38    0.06
  16   0   1    6.67    0.28
 -16   0  -1    6.70    0.28
 -16   0  -1    6.55    0.31
 -16   0  -1    6.65    0.34
  16   0   1    6.99    0.29
  16   0   1    7.34    0.27
 -16   0  -1    6.94    0.26
  16   0   1    6.05    0.26
 -18   0  -1    4.50    0.23
 -18   0  -1    5.37    0.24
  18   0   1    5.52    0.30
 -18   0  -1    5.81    0.31
  18   0   1    4.80    0.23
 -18   0  -1    4.95    0.20
  20   0   1   10.99    0.45
 -20   0  -1   12.64    0.48
 -20   0  -1   11.51    0.52
  20   0   1   12.74    0.45
  20   0   1   11.90    0.52
  20   0   1   11.29    0.55
 -20   0  -1   11.76    0.48
  20   0   1   12.12    0.48
 -20   0  -1   11.54    0.55
 -22   0  -1    0.87    0.12
 -22   0  -1    0.51    0.07
 -22   0  -1    0.76    0.15
  22   0   1    0.82    0.07
  22   0   1    0.88    0.10
  22   0   1    0.95    0.15
 -22   0  -1    0.89    0.10
  22   0   1    0.77    0.10
 -22   0  -1    0.79    0.07
  24   0   1    4.97    0.26
  24   0   1    4.79    0.23
  24   0   1    5.34    0.22
  24   0   1    4.60    0.33
 -24   0  -1    4.64    0.33
 -24   0  -1    5.25    0.22
 -24   0  -1    5.24    0.25
 -24   0  -1    4.88    0.29
  26   0   1    0.05    0.07
  26   0   1    0.05    0.04
  26   0   1   -0.01    0.08
 -26   0  -1   -0.03    0.05
 -26   0  -1    0.00    0.09
 -26   0  -1    0.01    0.07
 -26   0  -1    0.03    0.05
  26   0   1   -0.03    0.16
 -26   0  -1   -0.04    0.05
  26   0   1    0.04    0.06
  26   0   1   -0.04    0.09
  28   0   1    0.41    0.11
 -28   0  -1    0.26    0.07
  28   0   1    0.39    0.13
 -28   0  -1    0.44    0.12
  28   0   1    0.40    0.09
 -28   0  -1    0.48    0.15
 -28   0  -1    0.42    0.06
 -28   0  -1    0.38    0.09
  28   0   1    0.52    0.11
 -30   0  -1    0.09    0.08
  30   0   1    0.18    0.12
  30   0   1    0.22    0.09
 -30   0  -1    0.22    0.07
 -30   0  -1    0.07    0.06
  30   0   1    0.23    0.09
  30   0   1    0.12    0.10
 -30   0  -1   -0.01    0.08
 -30   0  -1    0.02    0.11
 -30   0  -1    0.08    0.05
  30   0   1    0.19    0.05
  32   0   1    0.23    0.12
  32   0   1    0.13    0.11
 -32   0  -1    0.22    0.11
 -32   0  -1    0.32    0.07
  32   0   1    0.21    0.06
 -32   0  -1    0.12    0.14
  32   0   1    0.06    0.08
 -32   0  -1    0.16    0.07
  32   0   1    0.18    0.09
 -32   0  -1    0.03    0.08
 -34   0  -1    3.41    0.40
 -34   0  -1    2.64    0.22
  34   0   1    2.98    0.25
 -34   0  -1    2.86    0.24
  34   0   1    3.14    0.23
 -34   0  -1    3.58    0.31
  34   0   1    3.43    0.31
  36   0   1    0.89    0.25
  36   0   1    1.26    0.23
  36   0   1    1.14    0.11
 -36   0  -1    1.35    0.17
  36   0   1    1.29    0.18
 -36   0  -1    1.08    0.25
  36   0   1    0.97    0.14
 -36   0  -1    0.91    0.24
  38   0   1    3.18    0.18
 -38   0  -1    2.28    0.29
 -38   0  -1    3.03    0.39
  38   0   1    3.06    0.25
  38   0   1    2.51    0.39
 -38   0  -1    3.01    0.24
  38   0   1    2.79    0.34
  40   0   1    0.84    0.23
 -40   0  -1    0.52    0.23
 -40   0  -1    0.89    0.17
 -40   0  -1    0.51    0.20
  40   0   1    0.56    0.13
  40   0   1    0.39    0.22
  42   0   1    0.37    0.20
 -42   0  -1    0.41    0.23
 -42   0  -1    0.25    0.19
  42   0   1    0.42    0.16
 -42   0  -1    0.40    0.15
  42   0   1    0.18    0.11
  44   0   1    0.23    0.12
 -44   0  -1    0.36    0.19
 -44   0  -1    0.35    0.23
 -44   0  -1    0.43    0.15
  44   0   1    0.12    0.19
  44   0   1    0.21    0.15
  46   0   1   -0.02    0.22
  46   0   1   -0.02    0.10
  46   0   1    0.11    0.21
 -46   0  -1    0.07    0.10
 -46   0  -1    0.08    0.20
 -46   0  -1    0.34    0.33
  48   0   1    0.23    0.25
 -48   0  -1    0.08    0.12
  48   0   1    0.22    0.12
 -48   0  -1    0.39    0.21
  48   0   1    0.86    0.26
 -50   0  -1    2.74    0.43
  50   0   1    3.06    0.48
 -50   0  -1    2.76    0.26
  50   0   1    3.18    0.29
 -52   0  -1    0.99    0.16
  52   0   1    0.82    0.19
 -52   0  -1    1.05    0.31
 -54   0  -1    5.35    0.45
  55  -1  -1    0.46    0.17
 -55   1   1    0.32    0.30
 -53  -1   1    0.26    0.29
  53  -1  -1    0.52    0.14
 -53  -1   1    0.73    0.15
  53  -1  -1   -0.30    0.44
 -53   1   1    0.86    0.27
 -53   1   1    0.68    0.51
 -51  -1   1    0.39    0.23
  51  -1  -1    0.95    0.17
  51  -1  -1    0.44    0.29
 -51  -1   1    0.83    0.17
  51   1  -1    0.89    0.17
 -51   1   1    0.76    0.29
  51   1  -1    0.48    0.66
  51   1  -1    0.72    0.48
 -49  -1   1    1.30    0.19
  49  -1  -1    0.85    0.31
  49  -1  -1    0.97    0.17
 -49  -1   1    0.99    0.27
  49   1  -1    0.68    0.31
  49   1  -1    1.05    0.26
 -49   1   1    0.86    0.17
 -49   1   1    0.97    0.32
  49   1  -1    1.08    0.20
 -49   1   1    0.94    0.30
 -47  -1   1    3.05    0.26
 -47  -1   1    3.13    0.45
  47  -1  -1    2.78    0.40
  47  -1  -1    2.68    0.40
  47  -1  -1    2.75    0.26
 -47   1   1    2.47    0.39
  47   1  -1    2.96    0.50
 -47   1   1    2.70    0.38
 -47   1   1    2.70    0.28
  47   1  -1    2.68    0.37
  45  -1  -1    0.07    0.18
 -45  -1   1    0.05    0.11
  45  -1  -1   -0.02    0.17
 -45  -1   1    0.00    0.19
  45  -1  -1    0.18    0.13
 -45  -1   1   -0.03    0.26
 -45   1   1    0.17    0.20
  45   1  -1    0.08    0.12
  45   1  -1   -0.05    0.14
 -45   1   1   -0.12    0.15
  45   1  -1    0.08    0.21
 -45   1   1    0.11    0.13
 -43  -1   1    1.77    0.46
 -43  -1   1    1.08    0.30
  43  -1  -1    1.08    0.18
  43  -1  -1    1.40    0.33
  43  -1  -1    1.36    0.34
 -43  -1   1    1.27    0.20
  43   1  -1    0.94    0.17
 -43   1   1    1.42    0.28
 -43   1   1    0.99    0.17
  43   1  -1    0.99    0.21
  43   1  -1    1.06    0.31
 -43   1   1    1.02    0.30
  41  -1  -1    6.08    0.56
  41  -1  -1    6.45    0.50
 -41  -1   1    6.20    0.50
 -41  -1   1    6.86    0.58
 -41  -1   1    7.00    0.39
  41  -1  -1    6.80    0.39
 -41   1   1    6.56    0.58
  41   1  -1    6.39    0.38
 -41   1   1    6.77    0.39
 -41   1   1    6.28    0.49
  41   1  -1    5.96    0.30
  41   1  -1    5.88    0.56
 -39  -1   1    5.91    0.54
 -39  -1   1    5.85    0.35
  39  -1  -1    6.09    0.35
  39  -1  -1    5.97    0.53
 -39  -1   1    5.61    0.45
  39  -1  -1    5.77    0.46
  39   1  -1    6.51    0.48
 -39   1   1    6.18    0.37
  39   1  -1    6.04    0.29
 -39   1   1    6.15    0.47
  39   1  -1    6.52    0.38
  39   1  -1    5.72    0.54
 -39   1   1    6.18    0.55
  39   1  -1    5.58    0.39
  37  -1  -1    0.60    0.13
 -37  -1   1    0.59    0.26
  37  -1  -1    0.43    0.19
 -37  -1   1    0.69    0.15
 -37  -1   1    0.59    0.21
  37  -1  -1    0.71    0.20
  37   1  -1    0.69    0.09
 -37   1   1    0.57    0.14
  37   1  -1    0.80    0.15
  37   1  -1    0.69    0.22
 -37   1   1    0.48    0.09
 -37   1   1    0.61    0.19
 -37   1   1    0.71    0.23
  37   1  -1    0.54    0.17
 -37   1   1    0.75    0.16
  37   1  -1    0.58    0.13
  35  -1  -1    1.91    0.28
 -35  -1   1    1.96    0.32
 -35  -1   1    1.55    0.23
  35  -1  -1    2.24    0.20
  35  -1  -1    2.53    0.38
 -35  -1   1    2.20    0.19
 -35  -1   1    2.17    0.17
 -35   1   1    1.33    0.18
  35   1  -1    1.65    0.24
 -35   1   1    1.77    0.25
 -35   1   1    2.52    0.21
  35   1  -1    1.75    0.20
  35   1  -1    2.01    0.14
  35   1  -1    2.22    0.20
  35   1  -1    2.25    0.37
 -35   1   1    2.08    0.33
 -33  -1   1    5.14    0.25
 -33  -1   1    4.45    0.42
  33  -1  -1    4.73    0.23
 -33  -1   1    5.25    0.38
  33  -1  -1    4.01    0.30
 -33  -1   1    5.23    0.29
  33  -1  -1    5.55    0.44
  33  -1  -1    4.96    0.38
 -33   1   1    5.88    0.39
 -33   1   1    5.15    0.24
 -33   1   1    4.78    0.43
 -33   1   1    5.21    0.30
  33   1  -1    4.74    0.37
  33   1  -1    5.04    0.24
  33   1  -1    5.16    0.44
  33   1  -1    4.97    0.32
 -33   1   1    4.61    0.30
  33   1  -1    5.01    0.29
 -31  -1   1    3.15    0.29
 -31  -1   1    3.54    0.20
  31  -1  -1    3.38    0.25
  31  -1  -1    3.31    0.29
 -31  -1   1    3.67    0.23
 -31  -1   1    3.30    0.19
  31  -1  -1    3.80    0.23
  31  -1  -1    3.54    0.18
  31  -1  -1    3.39    0.21
 -31  -1   1    3.60    0.35
 -31   1   1    3.30    0.17
 -31   1   1    2.95    0.27
  31   1  -1    4.62    0.38
 -31   1   1    3.18    0.33
  31   1  -1    3.46    0.18
  31   1  -1    3.32    0.34
  31   1  -1    3.19    0.24
 -31   1   1    3.74    0.23
 -31   1   1    3.52    0.24
 -29  -1   1    2.63    0.14
 -29  -1   1    2.17    0.27
 -29  -1   1    2.69    0.18
 -29  -1   1    2.45    0.24
 -29  -1   1    2.82    0.20
  29  -1  -1    2.27    0.29
  29  -1  -1    2.37    0.18
  29  -1  -1    2.76    0.21
  29  -1  -1    2.80    0.15
  29  -1  -1    2.70    0.24
  29  -1  -1    2.54    0.16
 -29  -1   1    2.04    0.19
  29  -1  -1    2.65    0.17
 -29   1   1    2.39    0.31
  29   1  -1    2.40    0.31
  29   1  -1    2.81    0.19
 -29   1   1    2.63    0.19
  29   1  -1    2.74    0.21
 -29   1   1    2.50    0.24
  29   1  -1    2.59    0.15
  29   1  -1    4.00    0.37
 -29   1   1    2.76    0.15
  27  -1  -1    1.48    0.16
 -27  -1   1    1.55    0.12
 -27  -1   1    1.57    0.12
  27  -1  -1    1.47    0.20
 -27  -1   1    1.26    0.21
 -27  -1   1    1.55    0.13
  27  -1  -1    1.47    0.13
 -27  -1   1    1.46    0.20
  27  -1  -1    1.47    0.10
 -27  -1   1    1.69    0.17
  27  -1  -1    1.49    0.12
  27  -1  -1    1.68    0.11
  27  -1  -1    1.15    0.19
 -27   1   1    1.29    0.14
  27   1  -1    1.75    0.16
  27   1  -1    1.60    0.14
 -27   1   1    1.57    0.10
 -27   1   1    1.59    0.24
  27   1  -1    1.35    0.22
 -27   1   1    1.54    0.14
 -27   1   1    2.20    0.28
  27   1  -1    1.28    0.19
  25  -1  -1    6.81    0.38
  25  -1  -1    6.80    0.31
 -25  -1   1    6.59    0.37
  25  -1  -1    6.68    0.30
 -25  -1   1    6.71    0.34
 -25  -1   1    6.02    0.40
 -25  -1   1    6.91    0.32
  25  -1  -1    6.88    0.28
  25  -1  -1    6.83    0.28
  25  -1  -1    6.52    0.41
 -25  -1   1    6.91    0.30
 -25   1   1    6.73    0.32
  25   1  -1    6.80    0.32
  25   1  -1    5.86    0.40
  25   1  -1    8.04    0.44
 -25   1   1    6.59    0.36
 -25   1   1    6.85    0.27
 -25   1   1    6.20    0.41
 -25   1   1    6.34    0.28
  25   1  -1    7.05    0.28
  25   1  -1    6.15    0.32
 -23  -1   1   23.23    0.92
 -23  -1   1   25.26    0.91
  23  -1  -1   24.00    0.90
  23  -1  -1   22.22    0.96
  23  -1  -1   24.22    0.87
  23  -1  -1   23.43    0.97
 -23  -1   1   22.32    1.00
 -23  -1   1   23.08    0.97
 -23  -1   1   23.86    0.89
  23  -1  -1   22.90    1.00
  23  -1  -1   22.77    0.93
 -23  -1   1   24.38    0.87
  23  -1  -1   23.78    0.87
  23   1  -1   24.09    0.93
 -23   1   1   25.01    0.92
  23   1  -1   24.32    0.88
 -23   1   1   24.01    0.97
 -23   1   1   23.16    0.89
 -23   1   1   22.74    1.02
 -23   1   1   24.08    0.88
  23   1  -1   23.52    0.98
  23   1  -1   24.38    0.92
 -23   1   1   23.51    0.92
  21  -1  -1    8.57    0.41
  21  -1  -1    9.91    0.41
  21  -1  -1   10.30    0.39
  21  -1  -1   10.02    0.44
 -21  -1   1    9.94    0.43
 -21  -1   1    9.58    0.50
 -21  -1   1   10.51    0.42
  21  -1  -1   10.88    0.42
  21  -1  -1   10.13    0.39
  21  -1  -1   10.59    0.52
  21  -1  -1    9.36    0.50
 -21   1   1   10.28    0.39
  21   1  -1    9.19    0.50
  21   1  -1    9.97    0.43
 -21   1   1   10.30    0.42
  21   1  -1   10.60    0.39
  21   1  -1    9.87    0.47
  21   1  -1    9.95    0.42
 -21   1   1    9.72    0.51
 -21   1   1    9.85    0.46
  19  -1  -1   19.64    0.73
 -19  -1   1   19.60    0.84
 -19  -1   1   19.04    0.80
  19  -1  -1   19.88    0.74
 -19  -1   1   19.78    0.76
 -19  -1   1   20.18    0.77
  19  -1  -1   19.92    0.76
  19  -1  -1   19.90    0.75
  19  -1  -1   20.30    0.78
  19  -1  -1   19.84    0.74
  19  -1  -1   19.59    0.83
 -19  -1   1   19.59    0.73
 -19   1   1   19.55    0.76
 -19   1   1   19.63    0.76
  19   1  -1   20.28    0.85
 -19   1   1   20.13    0.84
  17  -1  -1    5.60    0.26
 -17  -1   1    5.79    0.31
  17  -1  -1    5.25    0.23
  17  -1  -1    5.71    0.23
 -17  -1   1    5.42    0.22
 -17  -1   1    5.98    0.31
  17  -1  -1    5.32    0.24
 -17  -1   1    5.59    0.26
  17  -1  -1    5.24    0.22
  17  -1  -1    5.37    0.24
  17  -1  -1    5.79    0.31
 -17  -1   1    5.18    0.24
  17  -1  -1    5.55    0.28
 -17   1   1    5.41    0.22
 -17   1   1    4.75    0.26
 -17   1   1    5.58    0.24
  17   1  -1    5.92    0.25
  17   1  -1    5.57    0.22
 -17   1   1    5.34    0.24
 -17   1   1    5.30    0.31
  17   1  -1    5.52    0.25
  17   1  -1    5.65    0.31
  15  -1  -1   11.84    0.43
 -15  -1   1   10.66    0.43
  15  -1  -1   11.46    0.45
 -15  -1   1   11.22    0.48
 -15  -1   1   10.92    0.45
 -15  -1   1   11.57    0.50
 -15  -1   1   11.69    0.44
  15  -1  -1   11.16    0.49
  15  -1  -1   11.07    0.42
  15  -1  -1   11.36    0.43
  15  -1  -1   10.57    0.44
  15  -1  -1   10.63    0.44
 -15   1   1   11.53    0.52
  15   1  -1   11.91    0.44
  15   1  -1   11.48    0.46
 -15   1   1   11.74    0.46
  15   1  -1   11.74    0.51
  15   1  -1   12.10    0.46
 -15   1   1   12.03    0.44
  15   1  -1   11.14    0.52
 -15   1   1   11.62    0.46
 -13  -1   1    4.80    0.19
  13  -1  -1    4.52    0.21
  13  -1  -1    5.18    0.21
  13  -1  -1    5.33    0.20
 -13  -1   1    4.82    0.24
 -13  -1   1    4.13    0.26
 -13  -1   1    4.45    0.22
  13  -1  -1    4.38    0.25
  13  -1  -1    4.75    0.19
  13  -1  -1    4.61    0.24
  13  -1  -1    4.52    0.22
 -13  -1   1    5.15    0.21
  13   1  -1    5.21    0.19
  13   1  -1    5.02    0.22
 -13   1   1    4.88    0.23
 -13   1   1    4.27    0.26
 -13   1   1    4.87    0.21
 -13   1   1    5.11    0.22
  13   1  -1    4.58    0.27
 -13   1   1    5.01    0.19
  11  -1  -1    4.48    0.23
  11  -1  -1    4.63    0.19
 -11  -1   1    4.47    0.26
  11  -1  -1    4.67    0.26
  11  -1  -1    4.16    0.20
 -11  -1   1    4.71    0.24
  11  -1  -1    4.75    0.21
  11  -1  -1    4.79    0.20
  11  -1  -1    4.72    0.21
 -11  -1   1    4.76    0.21
 -11  -1   1    4.47    0.21
  11   1  -1    4.84    0.27
 -11   1   1    4.33    0.20
 -11   1   1    4.75    0.22
  11   1  -1    4.73    0.20
 -11   1   1    4.75    0.19
 -11   1   1    4.54    0.20
  11   1  -1    4.73    0.19
  11   1  -1    4.55    0.21
 -11   1   1    4.25    0.25
   9  -1  -1    5.43    0.23
  -9  -1   1    5.63    0.24
  -9  -1   1    6.08    0.28
   9  -1  -1    5.72    0.24
   9  -1  -1    5.34    0.24
  -9  -1   1    5.77    0.23
   9  -1  -1    6.07    0.25
   9  -1  -1    5.95    0.26
  -9  -1   1    5.84    0.26
  -9  -1   1    6.17    0.25
   9  -1  -1    6.25    0.28
   9  -1  -1    5.61    0.22
  -9   1   1    5.71    0.28
   9   1  -1    5.32    0.24
  -9   1   1    5.81    0.22
  -9   1   1    5.13    0.23
   9   1  -1    5.81    0.28
  -9   1   1    5.66    0.25
  -9   1   1    6.05    0.23
   9   1  -1    6.01    0.23
   9   1  -1    5.77    0.22
  -7  -1   1    0.82    0.08
   7  -1  -1    0.64    0.06
  -7  -1   1    0.60    0.05
   7  -1  -1    0.60    0.05
   7  -1  -1    0.66    0.07
   7  -1  -1    0.63    0.07
   7  -1  -1    0.67    0.07
  -7  -1   1    0.59    0.08
  -7  -1   1    0.65    0.05
   7  -1  -1    0.66    0.06
   7   1  -1    0.49    0.07
  -7   1   1    0.52    0.07
  -7   1   1    0.57    0.04
  -7   1   1    0.65    0.05
  -7   1   1    0.65    0.06
   7   1  -1    0.65    0.05
   7   1  -1    0.59    0.04
   5  -1  -1    4.35    0.18
   5  -1  -1    4.52    0.18
   5  -1  -1    4.41    0.19
   5  -1  -1    4.41    0.19
  -5  -1   1    4.37    0.19
  -5  -1   1    4.17    0.17
   5  -1  -1    4.19    0.18
  -5  -1   1    4.30    0.20
  -5  -1   1    4.13    0.17
  -5   1   1    4.08    0.19
   5   1  -1    4.30    0.17
   5   1  -1    4.45    0.18
  -5   1   1    4.37    0.17
  -5   1   1    4.41    0.18
  -3  -1   1    5.77    0.25
  -3  -1   1    6.18    0.24
   3  -1  -1    5.69    0.23
   3  -1  -1    5.86    0.23
  -3  -1   1    5.83    0.24
   3  -1  -1    5.76    0.23
  -3   1   1    5.82    0.24
   3   1  -1    5.69    0.25
   3   1  -1    6.35    0.24
  -3   1   1    5.80    0.23
  -3   1   1    5.95    0.22
   3   1  -1    6.47    0.23
   3   1  -1    6.06    0.26
  -1  -1   1    1.33    0.09
  -1  -1   1    1.57    0.07
   1  -1  -1    1.54    0.07
  -1  -1   1    1.36    0.07
   1   1  -1    1.26    0.07
   1   1  -1    1.54    0.09
  -1   1   1    1.66    0.08
  -1   1   1    1.55    0.06
  -1   1   1    1.51    0.07
   1   1  -1    1.56    0.07
   1   1  -1    1.47    0.06
  -1   1   1    1.40    0.06
   1   1  -1    1.56    0.06
   1  -1   1    5.99    0.23
  -1  -1  -1    6.00    0.23
   1  -1   1    5.71    0.25
   1  -1   1    5.89    0.24
  -1   1  -1    6.34    0.22
   1   1   1    6.05    0.22
   1   1   1    5.90    0.22
  -1   1  -1    5.46    0.21
  -1   1  -1    5.54    0.24
  -1   1  -1    5.64    0.24
   3  -1   1    0.84    0.05
   3  -1   1    0.78    0.06
  -3  -1  -1    0.75    0.05
  -3  -1  -1    0.77    0.04
   3  -1   1    0.75    0.04
  -3  -1  -1    0.69    0.06
   3   1   1    0.74    0.05
   3   1   1    0.79    0.04
  -3   1  -1    0.77    0.05
   3   1   1    0.76    0.04
  -3   1  -1    0.74    0.06
  -3   1  -1    0.76    0.06
   3   1   1    0.75    0.06
   3   1   1    0.78    0.05
  -5  -1  -1    5.03    0.20
  -5  -1  -1    4.82    0.19
   5  -1   1    5.34    0.21
   5  -1   1    4.77    0.20
   5  -1   1    5.04    0.22
  -5  -1  -1    5.20    0.21
  -5   1  -1    4.66    0.20
   5   1   1    5.31    0.21
   5   1   1    5.25    0.20
   5   1   1    4.89    0.19
   5   1   1    5.56    0.23
  -5   1  -1    4.82    0.19
  -5   1  -1    5.10    0.22
   7  -1   1   19.06    0.73
  -7  -1  -1   19.10    0.70
   7  -1   1   18.98    0.71
   7  -1   1   18.59    0.69
   7  -1   1   19.31    0.70
  -7  -1  -1   18.59    0.70
  -7  -1  -1   19.23    0.72
  -7  -1  -1   19.06    0.71
   7   1   1   17.79    0.69
   7   1   1   18.13    0.67
  -7   1  -1   18.96    0.72
  -7   1  -1   17.08    0.69
  -7   1  -1   19.47    0.68
   7   1   1   20.25    0.70
  -7   1  -1   19.03    0.70
  -9  -1  -1   30.42    1.12
   9  -1   1   30.04    1.11
   9  -1   1   30.22    1.16
  -9  -1  -1   33.60    1.16
  -9  -1  -1   28.55    1.11
   9  -1   1   30.72    1.12
   9  -1   1   31.66    1.14
  -9  -1  -1   30.14    1.12
  -9  -1  -1   31.88    1.16
   9  -1   1   31.06    1.12
  -9   1  -1   31.62    1.13
  -9   1  -1   31.63    1.19
  -9   1  -1   31.07    1.15
   9   1   1   31.79    1.13
   9   1   1   31.21    1.12
   9   1   1   31.61    1.17
  -9   1  -1   30.28    1.12
   9   1   1   31.32    1.15
   9   1   1   28.73    1.13
  11  -1   1    0.07    0.04
  11  -1   1    0.10    0.05
 -11  -1  -1    0.05    0.05
  11  -1   1    0.06    0.04
 -11  -1  -1    0.03    0.04
  11  -1   1    0.04    0.04
 -11  -1  -1    0.03    0.06
  11  -1   1    0.04    0.02
 -11  -1  -1    0.03    0.04
 -11   1  -1    0.06    0.05
 -11   1  -1    0.05    0.02
  11   1   1    0.10    0.06
 -11   1  -1    0.06    0.03
  11   1   1    0.12    0.03
 -11   1  -1    0.03    0.04
  11   1   1    0.20    0.08
  11   1   1    0.08    0.05
  11   1   1    0.14    0.04
 -11   1  -1   -0.02    0.06
  13  -1   1    0.19    0.04
  13  -1   1    0.20    0.06
  13  -1   1    0.13    0.03
 -13  -1  -1    0.23    0.05
 -13  -1  -1    0.16    0.04
 -13  -1  -1    0.18    0.06
  13  -1   1    0.18    0.06
 -13  -1  -1    0.21    0.07
  13  -1   1    0.16    0.05
  13  -1   1    0.19    0.04
 -13  -1  -1    0.14    0.03
  13   1   1    0.13    0.05
 -13   1  -1    0.17    0.03
  13   1   1    0.10    0.04
  13   1   1    0.15    0.04
 -13   1  -1    0.18    0.05
  13   1   1    0.11    0.02
  13   1   1    0.11    0.06
 -13   1  -1    0.08    0.04
 -13   1  -1    0.15    0.04
 -13   1  -1    0.13    0.07
  15  -1   1    7.05    0.31
  15  -1   1    8.03    0.34
  15  -1   1    7.72    0.29
  15  -1   1    6.90    0.30
  15  -1   1    7.68    0.32
 -15  -1  -1    7.86    0.34
  15  -1   1    8.05    0.37
 -15  -1  -1    7.91    0.37
 -15  -1  -1    7.58    0.32
 -15   1  -1    7.44    0.34
 -15   1  -1    7.28    0.31
 -15   1  -1    7.85    0.31
  15   1   1    7.51    0.32
  15   1   1    7.70    0.34
 -15   1  -1    7.50    0.30
  15   1   1    8.42    0.33
  15   1   1    8.06    0.37
 -15   1  -1    7.58    0.37
  17  -1   1   31.58    1.16
 -17  -1  -1   30.39    1.15
  17  -1   1   31.55    1.22
  17  -1   1   30.32    1.15
  17  -1   1   30.02    1.14
 -17  -1  -1   31.58    1.16
 -17  -1  -1   31.10    1.13
 -17  -1  -1   31.78    1.19
  17  -1   1   30.77    1.13
 -17  -1  -1   32.41    1.22
 -17   1  -1   31.58    1.15
  17   1   1   30.11    1.15
 -17   1  -1   30.20    1.22
  17   1   1   31.89    1.22
 -17   1  -1   31.68    1.13
 -19  -1  -1    4.49    0.28
  19  -1   1    4.20    0.18
 -19  -1  -1    4.10    0.18
  19  -1   1    3.92    0.26
 -19  -1  -1    3.97    0.20
  19  -1   1    4.02    0.21
 -19  -1  -1    4.34    0.22
  19  -1   1    3.99    0.19
  19  -1   1    3.95    0.20
 -19   1  -1    4.19    0.21
  19   1   1    4.18    0.21
 -19   1  -1    4.30    0.28
  19   1   1    4.24    0.28
  19   1   1    4.29    0.18
  21  -1   1    4.14    0.21
  21  -1   1    4.55    0.30
 -21  -1  -1    4.28    0.29
 -21  -1  -1    4.41    0.23
  21  -1   1    4.39    0.23
 -21  -1  -1    4.92    0.30
  21  -1   1    4.38    0.19
 -21  -1  -1    4.04    0.21
 -21  -1  -1    4.54    0.20
 -21   1  -1    4.62    0.26
  21   1   1    4.26    0.22
 -21   1  -1    4.78    0.31
  21   1   1    4.63    0.30
  21   1   1    4.20    0.26
 -21   1  -1    4.53    0.22
  21   1   1    4.23    0.18
 -21   1  -1    4.11    0.21
 -21   1  -1    4.25    0.18
 -23  -1  -1   27.34    0.99
 -23  -1  -1   25.18    1.01
  23  -1   1   26.07    0.96
 -23  -1  -1   26.71    1.06
  23  -1   1   24.95    1.02
 -23  -1  -1   27.15    0.96
  23  -1   1   24.95    1.08
 -23  -1  -1   25.72    1.09
  23  -1   1   26.38    1.06
 -23   1  -1   25.38    1.10
  23   1   1   24.62    1.10
  23   1   1   25.71    1.01
 -23   1  -1   27.62    1.01
 -23   1  -1   27.75    0.97
 -23   1  -1   25.75    1.06
  23   1   1   26.13    1.02
  23   1   1   28.31    0.98
 -23   1  -1   26.06    1.01
  25  -1   1    6.87    0.30
  25  -1   1    5.67    0.54
 -25  -1  -1    6.24    0.32
  25  -1   1    6.11    0.26
 -25  -1  -1    5.75    0.39
  25  -1   1    6.07    0.32
  25  -1   1    5.95    0.35
 -25  -1  -1    6.28    0.35
  25  -1   1    6.27    0.28
 -25  -1  -1    6.99    0.30
  25   1   1    6.26    0.32
 -25   1  -1    5.94    0.39
 -25   1  -1    6.76    0.27
  25   1   1    6.89    0.27
  25   1   1    5.88    0.40
 -25   1  -1    6.95    0.37
  25   1   1    6.23    0.36
 -25   1  -1    6.04    0.31
 -25   1  -1    7.24    0.31
  27  -1   1    6.15    0.33
 -27  -1  -1    6.58    0.30
 -27  -1  -1    5.33    0.39
  27  -1   1    6.15    0.37
  27  -1   1    6.37    0.29
  27  -1   1    6.80    0.27
 -27  -1  -1    5.73    0.37
  27  -1   1    5.95    0.40
 -27  -1  -1    6.06    0.35
  27  -1   1    6.52    0.30
  27   1   1    6.01    0.41
 -27   1  -1    6.66    0.31
  27   1   1    6.38    0.32
 -27   1  -1    5.76    0.41
  27   1   1    6.78    0.27
 -27   1  -1    5.99    0.36
 -27   1  -1    6.55    0.27
  27   1   1    6.45    0.31
  27   1   1    5.88    0.36
 -27   1  -1    5.96    0.31
 -29  -1  -1    0.31    0.15
 -29  -1  -1    0.28    0.07
  29  -1   1    0.31    0.08
  29  -1   1    0.40    0.13
 -29  -1  -1    0.20    0.10
  29  -1   1    0.19    0.08
  29  -1   1    0.20    0.07
 -29  -1  -1    0.29    0.08
  29  -1   1    0.32    0.06
  29  -1   1    0.23    0.12
  29   1   1    0.24    0.14
  29   1   1    0.33    0.05
  29   1   1    0.22    0.08
 -29   1  -1    0.34    0.08
 -29   1  -1    0.30    0.06
  29   1   1    0.30    0.12
  29   1   1    0.32    0.09
 -29   1  -1    0.32    0.08
 -29   1  -1    0.28    0.08
 -29   1  -1    0.15    0.12
 -29   1  -1    0.36    0.12
  31  -1   1    0.09    0.07
  31  -1   1    0.17    0.06
 -31  -1  -1    0.25    0.08
 -31  -1  -1    0.27    0.09
 -31  -1  -1    0.16    0.14
  31  -1   1    0.06    0.09
  31  -1   1    0.19    0.07
 -31  -1  -1    0.08    0.10
  31  -1   1    0.19    0.11
  31  -1   1    0.23    0.09
  31   1   1    0.21    0.09
 -31   1  -1    0.17    0.08
  31   1   1    0.12    0.10
 -31   1  -1    0.16    0.08
 -31   1  -1    0.06    0.12
  31   1   1    0.05    0.11
 -31   1  -1    0.31    0.06
  31   1   1    0.24    0.09
 -31   1  -1    0.48    0.17
 -33  -1  -1    4.21    0.26
 -33  -1  -1    4.26    0.23
  33  -1   1    4.11    0.21
  33  -1   1    4.01    0.25
 -33  -1  -1    3.88    0.33
 -33  -1  -1    4.11    0.38
  33  -1   1    4.11    0.34
  33  -1   1    3.70    0.37
 -33   1  -1    4.35    0.21
 -33   1  -1    3.96    0.26
 -33   1  -1    4.02    0.33
  33   1   1    4.36    0.34
 -33   1  -1    3.81    0.27
  33   1   1    3.97    0.21
  33   1   1    4.72    0.30
  33   1   1    4.21    0.39
 -33   1  -1    3.94    0.39
  33   1   1    4.01    0.28
 -35  -1  -1    0.36    0.10
 -35  -1  -1    0.45    0.16
  35  -1   1    0.45    0.16
  35  -1   1    0.51    0.29
 -35  -1  -1    0.53    0.22
 -35  -1  -1    0.70    0.11
  35  -1   1    0.42    0.11
  35   1   1    0.57    0.22
 -35   1  -1    0.58    0.18
 -35   1  -1    0.61    0.13
  35   1   1    0.48    0.13
 -35   1  -1    0.52    0.14
  35   1   1    0.22    0.18
 -35   1  -1    0.60    0.08
  35   1   1    0.42    0.07
 -35   1  -1    0.43    0.20
  35   1   1    0.53    0.13
 -37  -1  -1    3.11    0.21
 -37  -1  -1    3.35    0.24
  37  -1   1    2.47    0.36
 -37  -1  -1    2.78    0.39
  37  -1   1    3.29    0.24
 -37  -1  -1    2.81    0.33
  37  -1   1    2.58    0.31
  37   1   1    3.20    0.43
 -37   1  -1    3.19    0.42
  37   1   1    3.17    0.18
  37   1   1    2.19    0.28
  37   1   1    2.42    0.35
 -37   1  -1    2.47    0.17
 -37   1  -1    2.71    0.31
 -37   1  -1    3.06    0.24
  37   1   1    2.77    0.23
  39  -1   1    3.37    0.39
 -39  -1  -1    3.92    0.28
 -39  -1  -1    4.38    0.46
  39  -1   1    3.90    0.28
 -39  -1  -1    3.87    0.38
  39  -1   1    3.70    0.46
 -39   1  -1    4.17    0.38
  39   1   1    3.78    0.32
  39   1   1    3.98    0.29
  39   1   1    3.83    0.21
  39   1   1    3.54    0.42
  39   1   1    4.13    0.38
 -39   1  -1    3.66    0.28
 -39   1  -1    3.80    0.47
  41  -1   1    2.28    0.32
 -41  -1  -1    2.20    0.37
 -41  -1  -1    2.83    0.24
 -41  -1  -1    1.70    0.28
  41  -1   1    2.19    0.34
  41  -1   1    2.29    0.25
  41   1   1    2.62    0.24
  41   1   1    2.87    0.39
 -41   1  -1    2.24    0.32
  41   1   1    2.10    0.17
  41   1   1    2.43    0.41
 -41   1  -1    2.16    0.23
 -41   1  -1    2.20    0.35
 -43  -1  -1    0.64    0.24
  43  -1   1    0.47    0.14
  43  -1   1    0.49    0.22
 -43  -1  -1    0.29    0.12
  43  -1   1    0.19    0.18
 -43  -1  -1    0.40    0.23
 -43   1  -1    0.31    0.21
  43   1   1    0.40    0.13
  43   1   1    0.11    0.13
 -43   1  -1    0.40    0.18
  43   1   1    0.49    0.25
 -43   1  -1    0.45    0.13
 -45  -1  -1    2.15    0.23
 -45  -1  -1    2.35    0.38
  45  -1   1    3.02    0.38
  45  -1   1    2.85    0.25
  45  -1   1    2.56    0.42
 -45   1  -1    2.57    0.27
 -45   1  -1    2.39    0.34
  45   1   1    1.90    0.29
  45   1   1    2.38    0.41
  45   1   1    2.91    0.29
 -45   1  -1    2.61    0.43
  47  -1   1    0.28    0.12
  47  -1   1   -0.38    0.22
 -47  -1  -1    0.14    0.18
  47  -1   1    0.12    0.21
  47   1   1    0.17    0.19
 -47   1  -1    0.02    0.20
 -47   1  -1    0.23    0.12
  47   1   1   -0.01    0.13
  47   1   1    0.40    0.26
 -47   1  -1    0.26    0.23
 -49  -1  -1    0.76    0.14
  49  -1   1    0.89    0.16
 -49  -1  -1    0.94    0.26
  49  -1   1    0.80    0.28
 -49   1  -1    1.09    0.19
  49   1   1    1.29    0.36
 -49   1  -1    0.49    0.25
  49   1   1    0.91    0.28
 -51  -1  -1    1.10    0.52
  51  -1   1    1.17    0.38
  51  -1   1    1.13    0.18
 -51  -1  -1    1.59    0.28
 -51   1  -1    1.09    0.33
  51   1   1    2.48    0.48
  51   1   1    0.71    0.29
  51   1   1    0.43    0.59
 -51   1  -1    1.51    0.20
  53  -1   1    0.64    0.18
 -53   1  -1    0.40    0.18
 -55  -1  -1    0.84    0.27
  54  -2  -1    0.09    0.11
 -54  -2   1    0.11    0.15
 -52  -2   1    0.87    0.16
  52  -2  -1    1.48    0.38
  52  -2  -1    0.74    0.15
  52   2  -1   -0.13    0.57
 -52   2   1    0.32    0.28
 -52   2   1    1.08    0.50
 -50  -2   1    1.00    0.27
 -50  -2   1    1.28    0.17
  50  -2  -1    1.19    0.32
  50  -2  -1    1.34    0.18
  50   2  -1    1.99    0.59
 -50   2   1    1.53    0.26
  50   2  -1    1.28    0.29
  50   2  -1    1.04    0.22
 -50   2   1    1.23    0.36
 -50   2   1    1.32    0.41
 -48  -2   1   -0.07    0.17
  48  -2  -1   -0.03    0.18
  48  -2  -1    0.17    0.11
  48   2  -1    0.09    0.18
  48   2  -1    0.07    0.15
 -48   2   1    0.22    0.15
  48   2  -1    0.00    0.27
 -48   2   1    0.16    0.23
 -48   2   1    0.53    0.23
  46  -2  -1    5.28    0.35
 -46  -2   1    5.60    0.35
 -46  -2   1    4.60    0.50
  46  -2  -1    5.29    0.53
  46   2  -1    4.26    0.53
 -46   2   1    5.20    0.54
  46   2  -1    4.76    0.45
 -46   2   1    4.76    0.33
 -46   2   1    4.85    0.46
  44  -2  -1    0.87    0.17
  44  -2  -1    0.98    0.26
 -44  -2   1    0.70    0.24
  44  -2  -1    0.74    0.27
 -44  -2   1    0.78    0.15
  44   2  -1    0.95    0.18
 -44   2   1    0.78    0.26
 -44   2   1    1.03    0.25
 -44   2   1    0.63    0.15
  44   2  -1    1.01    0.31
  44   2  -1    0.75    0.21
  44   2  -1    0.94    0.11
 -42  -2   1    0.16    0.11
  42  -2  -1    0.13    0.10
 -42  -2   1    0.12    0.21
  42  -2  -1    0.08    0.17
  42  -2  -1    0.07    0.18
 -42   2   1    0.32    0.23
  42   2  -1    0.33    0.08
 -42   2   1    0.14    0.17
  42   2  -1    0.25    0.14
  42   2  -1    0.17    0.14
  42   2  -1    0.20    0.14
  42   2  -1    0.22    0.19
 -42   2   1    0.18    0.13
 -40  -2   1    0.88    0.28
 -40  -2   1    0.83    0.15
  40  -2  -1    0.60    0.22
  40  -2  -1    0.71    0.15
  40  -2  -1    0.55    0.20
 -40  -2   1    0.73    0.21
 -40   2   1    0.59    0.16
  40   2  -1    0.93    0.11
  40   2  -1    0.99    0.25
  40   2  -1    0.85    0.17
  40   2  -1    0.80    0.18
  40   2  -1    0.51    0.20
 -40   2   1    1.11    0.11
 -40   2   1    0.74    0.24
 -40   2   1    0.82    0.23
 -40   2   1    0.78    0.15
  38  -2  -1    1.32    0.24
 -38  -2   1    1.22    0.17
 -38  -2   1    1.86    0.17
  38  -2  -1    1.68    0.21
 -38  -2   1    1.56    0.32
  38  -2  -1    1.51    0.29
 -38  -2   1    1.57    0.26
 -38   2   1    1.63    0.19
 -38   2   1    1.64    0.28
  38   2  -1    1.48    0.20
  38   2  -1    1.40    0.31
 -38   2   1    1.35    0.13
  38   2  -1    1.61    0.14
 -38   2   1    1.31    0.19
  38   2  -1    1.20    0.18
 -38   2   1    1.20    0.28
  38   2  -1    1.29    0.21
  36  -2  -1    7.74    0.52
 -36  -2   1    7.71    0.41
  36  -2  -1    8.26    0.59
 -36  -2   1    8.34    0.38
 -36  -2   1    8.25    0.59
  36  -2  -1    6.74    0.39
 -36  -2   1    7.34    0.51
  36   2  -1    9.02    0.55
  36   2  -1    7.72    0.44
 -36   2   1    8.19    0.52
  36   2  -1    7.69    0.42
 -36   2   1    8.03    0.42
  36   2  -1    7.78    0.60
 -36   2   1    7.40    0.34
 -36   2   1    7.79    0.44
 -36   2   1    8.79    0.67
  36   2  -1    8.04    0.35
 -34  -2   1    7.99    0.42
 -34  -2   1    8.68    0.39
  34  -2  -1    8.84    0.59
  34  -2  -1    8.93    0.54
 -34  -2   1    9.04    0.60
 -34  -2   1    8.87    0.53
  34  -2  -1    8.13    0.41
  34   2  -1    8.38    0.60
 -34   2   1    8.63    0.60
 -34   2   1    8.65    0.37
  34   2  -1    8.81    0.54
  34   2  -1    9.34    0.47
 -34   2   1    9.15    0.53
  34   2  -1    8.18    0.44
  34   2  -1    8.91    0.38
 -34   2   1    8.19    0.44
 -34   2   1    8.61    0.44
  32  -2  -1    2.14    0.28
  32  -2  -1    1.83    0.16
  32  -2  -1    2.01    0.13
 -32  -2   1    2.28    0.16
 -32  -2   1    2.07    0.19
  32  -2  -1    1.54    0.24
 -32  -2   1    2.32    0.29
 -32  -2   1    1.68    0.25
 -32   2   1    1.97    0.19
 -32   2   1    2.13    0.13
 -32   2   1    1.75    0.19
 -32   2   1    2.13    0.31
  32   2  -1    1.64    0.22
  32   2  -1    2.11    0.20
  32   2  -1    2.00    0.32
 -32   2   1    2.03    0.24
  32   2  -1    2.12    0.14
  32   2  -1    1.92    0.18
 -30  -2   1    7.29    0.33
 -30  -2   1    6.97    0.35
  30  -2  -1    6.94    0.47
  30  -2  -1    7.00    0.44
 -30  -2   1    6.63    0.43
  30  -2  -1    7.66    0.34
  30   2  -1    6.97    0.49
 -30   2   1    7.11    0.29
 -30   2   1    7.31    0.42
  30   2  -1    7.02    0.36
  30   2  -1    7.06    0.37
 -30   2   1    7.06    0.36
 -30   2   1    6.88    0.35
  30   2  -1    5.53    0.40
 -30   2   1    7.01    0.48
 -28  -2   1    1.11    0.19
  28  -2  -1    1.39    0.12
 -28  -2   1    1.00    0.15
 -28  -2   1    1.44    0.14
  28  -2  -1    1.53    0.14
 -28  -2   1    1.47    0.13
  28  -2  -1    0.95    0.17
  28  -2  -1    1.20    0.18
  28  -2  -1    1.63    0.17
  28  -2  -1    1.45    0.11
 -28   2   1    1.18    0.13
 -28   2   1    1.46    0.10
 -28   2   1    1.34    0.19
  28   2  -1    1.13    0.13
  28   2  -1    1.32    0.10
 -28   2   1    0.94    0.17
  28   2  -1    1.32    0.15
  28   2  -1    1.03    0.16
 -28   2   1    1.55    0.16
  26  -2  -1    1.60    0.13
 -26  -2   1    1.61    0.14
 -26  -2   1    1.46    0.18
  26  -2  -1    1.89    0.12
  26  -2  -1    1.78    0.12
 -26  -2   1    1.72    0.14
  26  -2  -1    1.73    0.11
  26  -2  -1    1.75    0.16
  26  -2  -1    1.56    0.20
  26  -2  -1    1.82    0.14
 -26  -2   1    1.61    0.22
  26   2  -1    1.74    0.10
  26   2  -1    1.72    0.15
  26   2  -1    1.78    0.15
  26   2  -1    2.72    0.32
  26   2  -1    1.19    0.19
 -26   2   1    1.87    0.11
 -26   2   1    1.38    0.19
 -26   2   1    1.69    0.15
 -26   2   1    1.63    0.19
 -26   2   1    1.91    0.15
  24  -2  -1   16.96    0.62
 -24  -2   1   16.27    0.64
 -24  -2   1   15.69    0.72
 -24  -2   1   17.06    0.65
  24  -2  -1   15.96    0.75
  24  -2  -1   15.96    0.63
 -24  -2   1   15.75    0.75
  24  -2  -1   16.75    0.65
  24  -2  -1   15.65    0.67
  24  -2  -1   16.62    0.62
  24  -2  -1   15.82    0.64
  24  -2  -1   15.65    0.72
  24   2  -1   16.24    0.68
 -24   2   1   16.02    0.77
  24   2  -1   15.67    0.78
 -24   2   1   16.67    0.62
  24   2  -1   16.84    0.63
 -24   2   1   16.63    0.67
 -24   2   1   16.86    0.72
  24   2  -1   17.52    0.68
 -24   2   1   16.72    0.67
 -22  -2   1    4.77    0.31
  22  -2  -1    4.17    0.21
  22  -2  -1    4.34    0.25
  22  -2  -1    4.57    0.28
 -22  -2   1    4.35    0.22
  22  -2  -1    4.27    0.22
  22  -2  -1    4.31    0.22
  22  -2  -1    4.92    0.32
 -22  -2   1    4.05    0.23
 -22  -2   1    4.69    0.29
  22  -2  -1    4.39    0.20
 -22   2   1    4.42    0.27
  22   2  -1    4.53    0.32
 -22   2   1    4.90    0.33
 -22   2   1    4.54    0.23
  22   2  -1    4.73    0.28
 -22   2   1    4.48    0.19
  22   2  -1    4.24    0.20
  22   2  -1    4.56    0.24
 -22   2   1    4.74    0.23
 -20  -2   1    0.17    0.07
  20  -2  -1    0.15    0.05
 -20  -2   1    0.10    0.05
 -20  -2   1    0.19    0.06
  20  -2  -1    0.12    0.06
 -20  -2   1    0.12    0.09
 -20  -2   1    0.09    0.05
 -20  -2   1    0.13    0.08
  20  -2  -1    0.22    0.05
  20  -2  -1    0.16    0.05
  20  -2  -1    0.07    0.05
  20  -2  -1    0.15    0.07
  20  -2  -1    0.09    0.06
  20  -2  -1    0.15    0.10
  20   2  -1    0.21    0.11
  20   2  -1    0.11    0.06
 -20   2   1    0.10    0.09
 -20   2   1    0.11    0.03
 -20   2   1    0.10    0.07
  20   2  -1    0.10    0.05
 -20   2   1    0.06    0.06
 -20   2   1    0.11    0.05
  20   2  -1    0.08    0.07
 -18  -2   1    1.88    0.11
  18  -2  -1    2.24    0.17
  18  -2  -1    1.99    0.16
 -18  -2   1    1.98    0.14
 -18  -2   1    2.29    0.13
  18  -2  -1    2.26    0.12
 -18  -2   1    2.17    0.18
  18  -2  -1    2.30    0.13
  18  -2  -1    2.20    0.15
  18   2  -1    2.18    0.14
 -18   2   1    2.23    0.13
  18   2  -1    1.60    0.17
  18   2  -1    2.37    0.21
 -18   2   1    2.27    0.20
 -16  -2   1    3.93    0.18
  16  -2  -1    4.18    0.21
  16  -2  -1    4.28    0.19
  16  -2  -1    4.49    0.20
  16  -2  -1    4.14    0.23
 -16  -2   1    4.08    0.23
 -16  -2   1    4.12    0.19
 -16  -2   1    4.07    0.21
  16  -2  -1    4.07    0.18
 -16   2   1    4.32    0.20
 -16   2   1    4.61    0.27
 -16   2   1    3.62    0.17
  16   2  -1    4.07    0.26
  16   2  -1    4.15    0.21
  16   2  -1    4.68    0.24
 -16   2   1    4.57    0.19
  16   2  -1    4.23    0.17
 -14  -2   1    4.52    0.20
  14  -2  -1    4.19    0.18
  14  -2  -1    4.35    0.23
  14  -2  -1    4.36    0.20
 -14  -2   1    3.83    0.19
 -14  -2   1    4.15    0.19
 -14  -2   1    4.44    0.23
  14  -2  -1    4.12    0.19
  14  -2  -1    4.33    0.19
 -14  -2   1    4.17    0.22
  14  -2  -1    4.42    0.20
  14   2  -1    3.71    0.19
 -14   2   1    4.16    0.16
 -14   2   1    4.32    0.23
  14   2  -1    4.29    0.25
  14   2  -1    4.33    0.19
 -14   2   1    4.02    0.19
 -14   2   1    4.56    0.19
 -14   2   1    4.62    0.25
  14   2  -1    3.62    0.16
 -12  -2   1   20.06    0.78
 -12  -2   1   19.64    0.73
 -12  -2   1   19.50    0.73
  12  -2  -1   19.60    0.76
 -12  -2   1   19.32    0.73
  12  -2  -1   19.90    0.73
  12  -2  -1   20.20    0.77
 -12  -2   1   19.82    0.77
  12  -2  -1   19.55    0.72
  12  -2  -1   17.53    0.73
  12   2  -1   20.11    0.84
  12   2  -1   20.20    0.77
  12   2  -1   19.64    0.73
 -12   2   1   20.34    0.80
 -12   2   1   20.80    0.77
 -12   2   1   18.56    0.75
  12   2  -1   20.97    0.75
 -12   2   1   19.73    0.74
 -12   2   1   19.76    0.73
 -10  -2   1   14.77    0.55
  10  -2  -1   12.85    0.57
 -10  -2   1   14.78    0.55
  10  -2  -1   14.66    0.56
 -10  -2   1   15.01    0.60
  10  -2  -1   14.62    0.55
  10  -2  -1   15.57    0.58
 -10  -2   1   14.81    0.59
  10  -2  -1   14.77    0.59
  10  -2  -1   14.65    0.55
  10   2  -1   13.71    0.56
  10   2  -1   14.69    0.54
 -10   2   1   13.73    0.56
 -10   2   1   15.35    0.55
 -10   2   1   14.97    0.60
  10   2  -1   15.28    0.55
 -10   2   1   15.10    0.57
  10   2  -1   14.97    0.61
 -10   2   1   14.55    0.54
  -8  -2   1   51.97    1.88
  -8  -2   1   53.77    1.92
   8  -2  -1   50.16    1.87
  -8  -2   1   53.41    1.88
   8  -2  -1   51.81    1.88
   8  -2  -1   48.45    1.88
   8  -2  -1   54.60    1.91
  -8  -2   1   52.02    1.91
   8  -2  -1   52.11    1.90
  -8   2   1   52.58    1.85
   8   2  -1   47.48    1.80
  -8   2   1   51.90    1.81
  -8   2   1   44.72    1.80
  -8   2   1   52.22    1.82
   8   2  -1   52.29    1.86
   6  -2  -1   19.45    0.73
   6  -2  -1   20.39    0.73
  -6  -2   1   20.29    0.73
   6  -2  -1   18.26    0.75
   6  -2  -1   19.59    0.74
   6   2  -1   20.41    0.72
   6   2  -1   18.43    0.73
   6   2  -1   19.52    0.76
  -6   2   1   19.30    0.75
  -6   2   1   20.78    0.73
  -6   2   1   19.73    0.72
   6   2  -1   19.65    0.71
   4  -2  -1    3.47    0.16
   4  -2  -1    3.08    0.15
  -4  -2   1    3.92    0.18
   4  -2  -1    3.89    0.16
  -4  -2   1    3.64    0.17
  -4  -2   1    3.40    0.15
   4  -2  -1    3.31    0.14
  -4  -2   1    3.25    0.15
   4   2  -1    3.72    0.16
  -4   2   1    3.46    0.16
  -4   2   1    3.64    0.17
   4   2  -1    3.52    0.13
   4   2  -1    4.00    0.19
  -4   2   1    3.58    0.15
   4   2  -1    3.42    0.14
   2  -2  -1    4.18    0.16
   2  -2  -1    3.78    0.17
  -2  -2   1    3.77    0.16
   2  -2  -1    3.96    0.17
  -2  -2   1    3.86    0.17
  -2  -2   1    4.03    0.18
   2   2  -1    3.97    0.16
   2   2  -1    3.48    0.17
  -2   2   1    3.53    0.16
   2   2  -1    3.92    0.18
   0  -2  -1   10.04    0.39
   0  -2  -1    9.87    0.39
   0  -2   1   10.80    0.39
   0  -2   1   10.82    0.40
   0  -2   1    9.75    0.38
   0   2  -1   10.85    0.39
   0   2  -1    9.42    0.38
   0   2  -1   10.11    0.40
   2  -2   1    8.50    0.40
   2  -2   1   10.08    0.38
   2  -2   1    9.72    0.37
  -2  -2  -1   10.55    0.38
   2  -2   1    9.49    0.37
  -2  -2  -1   10.26    0.36
  -2   2  -1    9.55    0.38
   2   2   1    9.49    0.35
  -2   2  -1    8.77    0.37
  -2   2  -1    9.74    0.37
  -4  -2  -1   24.20    0.88
   4  -2   1   23.34    0.87
   4  -2   1   24.42    0.87
   4  -2   1   22.42    0.93
   4  -2   1   24.91    0.89
  -4  -2  -1   23.91    0.86
  -4   2  -1   23.64    0.89
   4   2   1   23.10    0.89
   4   2   1   24.17    0.89
   4   2   1   24.36    0.88
  -4   2  -1   24.57    0.90
  -4   2  -1   24.76    0.88
  -4   2  -1   24.64    0.91
  -6  -2  -1   30.45    1.12
   6  -2   1   28.85    1.10
  -6  -2  -1   33.71    1.13
  -6  -2  -1   27.92    1.14
   6  -2   1   30.10    1.12
  -6  -2  -1   29.29    1.10
   6  -2   1   33.12    1.14
  -6   2  -1   28.44    1.13
   6   2   1   31.76    1.14
   6   2   1   31.74    1.13
  -6   2  -1   31.62    1.16
  -6   2  -1   31.28    1.17
  -6   2  -1   32.50    1.14
   6   2   1   31.68    1.16
  -8  -2  -1   37.70    1.34
  -8  -2  -1   35.98    1.33
   8  -2   1   36.74    1.34
   8  -2   1   36.76    1.33
  -8  -2  -1   34.57    1.31
   8  -2   1   34.26    1.31
   8  -2   1   36.77    1.31
  -8   2  -1   36.83    1.34
  -8   2  -1   35.44    1.31
   8   2   1   38.53    1.32
  -8   2  -1   37.23    1.36
   8   2   1   36.47    1.33
   8   2   1   34.40    1.31
  -8   2  -1   32.22    1.32
   8   2   1   39.10    1.36
  -8   2  -1   37.62    1.33
  10  -2   1   96.45    3.40
  10  -2   1   91.53    3.40
 -10  -2  -1   93.83    3.42
  10  -2   1   93.25    3.39
  10  -2   1   96.78    3.42
 -10  -2  -1   95.45    3.39
 -10   2  -1   95.06    3.37
 -10   2  -1   97.94    3.47
  10   2   1   95.40    3.43
  10   2   1   92.38    3.39
  10   2   1   91.20    3.37
 -12  -2  -1   14.74    0.60
  12  -2   1   16.03    0.61
 -12  -2  -1   14.87    0.57
  12  -2   1   14.37    0.58
 -12  -2  -1   15.94    0.62
  12  -2   1   15.95    0.62
 -12   2  -1   14.84    0.58
 -12   2  -1   15.62    0.60
  12   2   1   15.37    0.60
  12   2   1   15.46    0.58
  12   2   1   14.85    0.56
 -12   2  -1   15.04    0.56
  12   2   1   15.72    0.63
 -12   2  -1   15.66    0.58
 -12   2  -1   15.39    0.63
  14  -2   1   10.05    0.41
 -14  -2  -1    9.90    0.41
  14  -2   1   10.70    0.46
  14  -2   1   10.52    0.44
  14  -2   1   10.52    0.42
 -14  -2  -1   10.53    0.46
 -14  -2  -1   10.35    0.44
  14   2   1   10.58    0.47
  14   2   1   10.17    0.42
 -14   2  -1   10.52    0.47
  14   2   1   10.80    0.44
 -14   2  -1   10.49    0.41
  14   2   1   10.68    0.39
 -14   2  -1   10.66    0.42
  16  -2   1    8.53    0.33
 -16  -2  -1    7.23    0.35
  16  -2   1    8.62    0.33
  16  -2   1    7.52    0.34
 -16  -2  -1    7.95    0.37
  16  -2   1    8.55    0.33
  16   2   1    8.04    0.41
  16   2   1    8.72    0.32
 -16   2  -1    8.44    0.35
 -16   2  -1    7.67    0.40
  16   2   1    8.61    0.38
 -16   2  -1    8.93    0.35
  16   2   1    8.89    0.35
  18  -2   1   24.62    0.90
  18  -2   1   24.49    0.90
  18  -2   1   23.36    0.97
 -18  -2  -1   22.75    0.92
  18  -2   1   23.25    0.88
  18  -2   1   24.27    0.92
 -18  -2  -1   25.62    0.98
  18   2   1   24.66    0.94
  18   2   1   24.16    1.01
  18   2   1   25.02    0.94
  18   2   1   25.63    0.91
 -18   2  -1   24.90    1.01
  18   2   1   24.59    0.97
 -20  -2  -1   21.22    0.88
  20  -2   1   20.83    0.78
 -20  -2  -1   21.21    0.79
  20  -2   1   20.84    0.81
 -20  -2  -1   20.89    0.85
  20  -2   1   20.89    0.79
  20  -2   1   20.69    0.87
 -20  -2  -1   19.84    0.81
  20  -2   1   20.09    0.77
 -20   2  -1   20.83    0.77
 -20   2  -1   21.39    0.90
  20   2   1   21.66    0.83
 -20   2  -1   20.35    0.81
  20   2   1   21.42    0.81
 -20   2  -1   20.78    0.85
  20   2   1   21.83    0.86
 -20   2  -1   21.37    0.81
  20   2   1   21.07    0.78
  20   2   1   20.21    0.89
  22  -2   1    3.46    0.18
  22  -2   1    3.56    0.27
  22  -2   1    3.32    0.18
  22  -2   1    3.61    0.18
 -22  -2  -1    3.35    0.18
 -22  -2  -1    3.18    0.26
  22  -2   1    3.32    0.20
  22  -2   1    3.33    0.23
  22   2   1    3.22    0.19
  22   2   1    3.35    0.15
 -22   2  -1    3.29    0.18
 -22   2  -1    3.03    0.18
 -22   2  -1    3.25    0.22
  22   2   1    3.46    0.19
  22   2   1    3.22    0.27
 -22   2  -1    3.56    0.27
 -22   2  -1    3.35    0.15
 -24  -2  -1   18.52    0.73
  24  -2   1   17.40    0.70
  24  -2   1   18.21    0.73
 -24  -2  -1   19.73    0.85
  24  -2   1   19.71    0.87
  24  -2   1   17.73    0.80
  24  -2   1   19.80    0.71
  24  -2   1   18.44    0.73
  24  -2   1   18.98    0.76
 -24  -2  -1   18.64    0.80
  24  -2   1   18.85    0.71
  24   2   1   20.09    0.77
 -24   2  -1   19.36    0.76
  24   2   1   20.05    0.88
  24   2   1   18.23    0.76
  24   2   1   19.65    0.72
 -24   2  -1   18.41    0.75
 -24   2  -1   19.01    0.71
 -24   2  -1   18.90    0.81
 -24   2  -1   19.42    0.87
  26  -2   1    7.02    0.42
  26  -2   1    7.41    0.29
  26  -2   1    6.70    0.32
  26  -2   1    6.22    0.29
  26  -2   1    7.55    0.37
 -26  -2  -1    6.80    0.42
 -26  -2  -1    6.34    0.38
 -26  -2  -1    6.79    0.32
  26   2   1    6.75    0.28
  26   2   1    7.44    0.34
 -26   2  -1    6.92    0.28
  26   2   1    6.59    0.43
 -26   2  -1    5.94    0.36
 -26   2  -1    6.67    0.32
  26   2   1    6.78    0.38
 -26   2  -1    7.17    0.34
 -28  -2  -1    4.14    0.22
  28  -2   1    4.16    0.19
  28  -2   1    3.74    0.26
  28  -2   1    3.79    0.19
  28  -2   1    3.77    0.29
  28  -2   1    3.96    0.33
  28  -2   1    4.28    0.22
 -28  -2  -1    4.44    0.23
 -28  -2  -1    3.52    0.32
  28  -2   1    3.88    0.22
  28   2   1    4.15    0.25
 -28   2  -1    4.24    0.19
 -28   2  -1    4.03    0.23
  28   2   1    3.88    0.34
 -28   2  -1    3.91    0.24
 -28   2  -1    4.32    0.35
  28   2   1    4.18    0.24
  28   2   1    3.73    0.29
 -28   2  -1    4.21    0.29
 -30  -2  -1    9.67    0.42
  30  -2   1    9.31    0.41
 -30  -2  -1    8.84    0.51
 -30  -2  -1    9.74    0.44
  30  -2   1    8.96    0.52
 -30  -2  -1    9.63    0.57
  30  -2   1   10.21    0.58
  30  -2   1    9.53    0.42
  30  -2   1   10.11    0.44
  30   2   1   10.35    0.40
  30   2   1    9.76    0.46
 -30   2  -1    9.71    0.45
 -30   2  -1    9.27    0.46
 -30   2  -1    9.77    0.40
 -30   2  -1    9.33    0.58
  30   2   1    9.24    0.59
 -30   2  -1   10.02    0.52
  30   2   1   10.34    0.47
 -32  -2  -1    3.37    0.34
 -32  -2  -1    2.89    0.19
  32  -2   1    2.94    0.19
 -32  -2  -1    2.62    0.20
  32  -2   1    2.54    0.20
  32  -2   1    2.70    0.27
 -32  -2  -1    2.84    0.28
  32  -2   1    2.44    0.33
 -32   2  -1    2.89    0.27
 -32   2  -1    2.16    0.27
 -32   2  -1    2.07    0.20
 -32   2  -1    2.67    0.20
  32   2   1    2.68    0.21
  32   2   1    2.78    0.15
 -32   2  -1    2.32    0.16
  32   2   1    3.07    0.28
  32   2   1    2.78    0.36
  32   2   1    2.76    0.22
 -34  -2  -1    0.02    0.14
  34  -2   1    0.04    0.11
  34  -2   1    0.04    0.08
 -34  -2  -1    0.20    0.14
 -34  -2  -1   -0.04    0.13
 -34  -2  -1    0.02    0.08
  34  -2   1    0.04    0.13
  34  -2   1    0.10    0.09
 -34   2  -1    0.06    0.14
  34   2   1    0.19    0.13
  34   2   1    0.02    0.13
  34   2   1   -0.02    0.05
 -34   2  -1   -0.01    0.05
  34   2   1    0.03    0.09
 -34   2  -1    0.09    0.08
  34   2   1    0.11    0.09
 -34   2  -1    0.07    0.12
 -34   2  -1    0.11    0.09
 -36  -2  -1    1.78    0.31
  36  -2   1    1.40    0.23
 -36  -2  -1    1.75    0.16
 -36  -2  -1    1.60    0.26
  36  -2   1    1.68    0.30
 -36  -2  -1    1.46    0.17
  36  -2   1    1.26    0.16
 -36   2  -1    1.80    0.33
 -36   2  -1    1.66    0.13
  36   2   1    1.24    0.17
 -36   2  -1    1.55    0.19
  36   2   1    1.76    0.31
 -36   2  -1    1.74    0.20
  36   2   1    1.67    0.20
 -36   2  -1    1.55    0.25
  36   2   1    1.68    0.28
  36   2   1    1.43    0.13
 -38  -2  -1    1.02    0.14
  38  -2   1    0.80    0.19
 -38  -2  -1    0.82    0.13
 -38  -2  -1    0.93    0.22
 -38  -2  -1    0.98    0.24
  38  -2   1    0.74    0.14
  38  -2   1    0.94    0.26
  38   2   1    0.88    0.16
  38   2   1    0.94    0.17
 -38   2  -1    0.81    0.15
 -38   2  -1    0.72    0.16
  38   2   1    1.14    0.30
  38   2   1    0.90    0.10
 -38   2  -1    0.95    0.11
 -38   2  -1    0.97    0.21
  38   2   1    1.19    0.25
 -38   2  -1    0.82    0.24
  40  -2   1    0.79    0.16
 -40  -2  -1    0.84    0.28
 -40  -2  -1    0.81    0.16
  40  -2   1    0.74    0.24
  40  -2   1    1.28    0.31
 -40  -2  -1    0.61    0.22
  40   2   1    0.62    0.09
 -40   2  -1    0.89    0.18
  40   2   1    0.79    0.22
  40   2   1    0.75    0.16
 -40   2  -1    0.82    0.22
  40   2   1    0.67    0.24
 -40   2  -1    0.57    0.09
  40   2   1    0.76    0.16
 -40   2  -1    0.60    0.24
 -42  -2  -1    0.66    0.14
  42  -2   1    0.67    0.22
 -42  -2  -1    0.62    0.35
  42  -2   1    0.91    0.18
  42   2   1    0.31    0.16
 -42   2  -1    0.66    0.16
 -42   2  -1    0.71    0.30
 -42   2  -1    0.73    0.31
  42   2   1    0.69    0.10
  42   2   1    0.83    0.19
  42   2   1    0.98    0.19
  42   2   1    1.22    0.35
 -44  -2  -1    0.54    0.13
  44  -2   1    0.58    0.27
  44  -2   1    0.57    0.14
 -44  -2  -1    0.69    0.26
  44  -2   1    0.36    0.24
  44   2   1    0.82    0.33
  44   2   1    0.70    0.10
  44   2   1    0.86    0.23
 -44   2  -1    0.63    0.16
 -44   2  -1    0.85    0.23
  44   2   1    0.68    0.17
 -44   2  -1    0.40    0.23
 -46  -2  -1    2.62    0.26
 -46  -2  -1    2.37    0.38
  46  -2   1    2.32    0.25
  46  -2   1    2.15    0.35
 -46   2  -1    1.93    0.35
  46   2   1    2.86    0.43
  46   2   1    1.94    0.30
 -46   2  -1    2.67    0.38
  46   2   1    3.12    0.30
  48  -2   1    1.28    0.29
  48  -2   1    1.63    0.21
 -48  -2  -1    1.05    0.26
 -48  -2  -1    1.62    0.20
  48   2   1    1.66    0.40
 -48   2  -1    1.50    0.25
 -48   2  -1    1.08    0.34
 -48   2  -1    1.76    0.43
  48   2   1    1.37    0.28
  50  -2   1    0.01    0.24
  50  -2   1    0.13    0.11
 -50  -2  -1    0.21    0.21
 -50  -2  -1    0.22    0.11
 -50   2  -1   -0.16    0.34
  50   2   1    0.13    0.33
 -50   2  -1    0.08    0.13
 -52  -2  -1    0.70    0.14
  52  -2   1    0.43    0.13
  52  -2   1    0.49    0.52
 -52  -2  -1    0.78    0.36
 -52   2  -1    0.39    0.21
 -54  -2  -1    0.20    0.19
  54  -2   1    0.00    0.12
  55  -3  -1    0.61    0.13
 -55  -3   1    0.56    0.14
  53  -3  -1    0.69    0.14
 -53  -3   1    0.71    0.13
  51  -3  -1   -0.11    0.13
  51  -3  -1   -0.12    0.27
 -51  -3   1    0.13    0.11
 -51   3   1   -0.13    0.31
  51   3  -1   -0.15    0.36
 -51   3   1    0.15    0.66
 -51   3   1   -0.33    0.26
 -49  -3   1    3.46    0.26
 -49  -3   1    3.39    0.42
  49  -3  -1    3.38    0.45
  49  -3  -1    3.43    0.27
 -49   3   1    3.08    0.49
 -49   3   1    3.74    0.34
  49   3  -1    3.94    0.43
 -47  -3   1    3.98    0.60
 -47  -3   1    3.51    0.27
  47  -3  -1    3.34    0.27
  47  -3  -1    3.48    0.48
 -47   3   1    4.32    0.56
 -47   3   1    3.73    0.42
  47   3  -1    3.04    0.63
 -47   3   1    4.52    0.34
  47   3  -1    3.64    0.58
 -45  -3   1   -0.05    0.16
  45  -3  -1    0.06    0.20
 -45  -3   1    0.15    0.11
  45  -3  -1    0.06    0.09
  45   3  -1    0.27    0.15
 -45   3   1    0.03    0.13
 -45   3   1    0.10    0.22
 -45   3   1    0.00    0.16
  45   3  -1    0.07    0.31
  45   3  -1    0.06    0.07
  43  -3  -1    0.03    0.18
  43  -3  -1    0.24    0.11
 -43  -3   1    0.30    0.11
 -43  -3   1    0.40    0.21
 -43   3   1    0.43    0.28
 -43   3   1    0.06    0.13
 -43   3   1    0.29    0.08
  43   3  -1    0.14    0.16
  43   3  -1    0.35    0.15
  43   3  -1    0.55    0.24
 -43   3   1    0.19    0.18
  43   3  -1    0.18    0.16
  43   3  -1    0.26    0.08
  41  -3  -1    1.72    0.34
  41  -3  -1    1.62    0.21
 -41  -3   1    1.87    0.22
  41  -3  -1    1.60    0.30
 -41  -3   1    1.59    0.29
 -41   3   1    1.56    0.30
  41   3  -1    1.85    0.15
 -41   3   1    1.99    0.26
 -41   3   1    2.07    0.16
 -41   3   1    2.13    0.32
  41   3  -1    1.91    0.23
  41   3  -1    1.60    0.36
 -41   3   1    1.91    0.24
  41   3  -1    1.24    0.22
  41   3  -1    1.82    0.24
 -39  -3   1    6.66    0.57
  39  -3  -1    7.24    0.57
  39  -3  -1    7.28    0.40
  39  -3  -1    5.96    0.50
 -39  -3   1    7.31    0.36
 -39  -3   1    7.38    0.40
  39   3  -1    6.75    0.52
 -39   3   1    6.67    0.42
 -39   3   1    7.29    0.51
 -39   3   1    6.63    0.41
  39   3  -1    7.81    0.44
  39   3  -1    8.34    0.66
  39   3  -1    7.54    0.34
 -39   3   1    7.09    0.33
 -39   3   1    6.79    0.60
  39   3  -1    6.66    0.43
 -37  -3   1    1.12    0.14
  37  -3  -1    1.32    0.18
  37  -3  -1    0.75    0.22
 -37  -3   1    1.10    0.17
  37  -3  -1    1.24    0.15
  37  -3  -1    0.89    0.21
 -37  -3   1    0.91    0.26
 -37   3   1    0.94    0.21
 -37   3   1    0.98    0.10
  37   3  -1    1.02    0.17
  37   3  -1    0.96    0.17
 -37   3   1    1.10    0.19
  37   3  -1    1.04    0.11
 -37   3   1    0.99    0.17
  37   3  -1    1.64    0.36
 -37   3   1    1.09    0.27
  37   3  -1    1.10    0.23
 -35  -3   1    7.63    0.40
  35  -3  -1    8.16    0.41
  35  -3  -1    7.06    0.50
 -35  -3   1    6.99    0.50
 -35  -3   1    7.49    0.56
  35  -3  -1    8.45    0.58
 -35  -3   1    8.12    0.37
  35  -3  -1    7.49    0.33
  35  -3  -1    6.93    0.39
 -35   3   1    7.84    0.42
  35   3  -1    7.07    0.42
 -35   3   1    8.02    0.60
  35   3  -1    8.02    0.35
 -35   3   1    7.82    0.43
  35   3  -1    7.93    0.44
 -35   3   1    8.57    0.52
  35   3  -1    8.46    0.54
  35   3  -1    7.66    0.60
 -35   3   1    7.91    0.34
 -33  -3   1    0.72    0.12
  33  -3  -1    1.00    0.13
  33  -3  -1    1.11    0.11
  33  -3  -1    0.67    0.18
 -33  -3   1    0.88    0.21
  33  -3  -1    1.25    0.22
 -33  -3   1    0.93    0.23
  33  -3  -1    0.63    0.11
 -33  -3   1    0.96    0.12
 -33   3   1    1.22    0.26
 -33   3   1    0.89    0.14
 -33   3   1    1.11    0.17
  33   3  -1    0.82    0.14
  33   3  -1    0.86    0.14
  33   3  -1    1.21    0.28
 -33   3   1    0.75    0.08
  33   3  -1    1.05    0.10
 -33   3   1    0.72    0.15
  33   3  -1    1.10    0.22
  31  -3  -1    7.53    0.32
 -31  -3   1    7.12    0.34
  31  -3  -1    7.29    0.50
  31  -3  -1    6.94    0.32
  31  -3  -1    7.38    0.35
 -31  -3   1    8.45    0.42
  31  -3  -1    6.78    0.45
 -31  -3   1    6.89    0.46
 -31  -3   1    7.04    0.50
 -31   3   1    7.31    0.32
 -31   3   1    7.31    0.38
  31   3  -1    7.60    0.39
  31   3  -1    7.33    0.53
  31   3  -1    7.52    0.40
 -31   3   1    7.63    0.45
 -31   3   1    7.37    0.38
  31   3  -1    6.94    0.45
 -31   3   1    7.53    0.52
  29  -3  -1   16.00    0.79
  29  -3  -1   17.04    0.70
  29  -3  -1   16.08    0.68
 -29  -3   1   16.13    0.79
 -29  -3   1   16.87    0.68
  29  -3  -1   17.41    0.66
  29  -3  -1   18.15    0.70
 -29  -3   1   17.49    0.70
  29   3  -1   17.25    0.71
 -29   3   1   17.29    0.70
 -29   3   1   14.03    0.74
  29   3  -1   16.52    0.71
 -29   3   1   16.87    0.70
 -29   3   1   17.16    0.64
  29   3  -1   17.02    0.64
 -29   3   1   16.42    0.84
  29   3  -1   16.31    0.86
  27  -3  -1    0.34    0.12
  27  -3  -1    0.38    0.07
 -27  -3   1    0.30    0.12
  27  -3  -1    0.33    0.08
 -27  -3   1    0.34    0.12
  27  -3  -1    0.38    0.08
 -27  -3   1    0.33    0.08
 -27  -3   1    0.25    0.08
  27  -3  -1    0.24    0.11
  27  -3  -1    0.40    0.07
 -27   3   1    0.30    0.08
  27   3  -1    0.28    0.08
 -27   3   1    0.33    0.14
 -27   3   1    0.19    0.04
  27   3  -1    0.38    0.06
  27   3  -1    0.25    0.11
  27   3  -1    0.21    0.14
 -27   3   1    0.25    0.10
 -27   3   1    0.43    0.10
  27   3  -1    0.53    0.11
  25  -3  -1    3.88    0.22
  25  -3  -1    3.79    0.19
 -25  -3   1    4.28    0.22
  25  -3  -1    4.06    0.22
 -25  -3   1    3.84    0.29
  25  -3  -1    3.69    0.30
 -25  -3   1    3.79    0.32
  25  -3  -1    3.84    0.28
  25  -3  -1    4.34    0.21
 -25  -3   1    3.83    0.21
 -25   3   1    3.74    0.32
  25   3  -1    3.62    0.22
 -25   3   1    5.03    0.33
  25   3  -1    4.44    0.24
  25   3  -1    3.99    0.28
 -25   3   1    3.78    0.22
 -25   3   1    3.67    0.22
 -25   3   1    4.02    0.18
  25   3  -1    4.02    0.18
  25   3  -1    3.88    0.34
  23  -3  -1    6.12    0.27
  23  -3  -1    5.72    0.28
 -23  -3   1    6.00    0.28
 -23  -3   1    6.34    0.28
  23  -3  -1    6.46    0.28
  23  -3  -1    5.16    0.35
  23  -3  -1    5.70    0.26
 -23  -3   1    5.91    0.38
  23  -3  -1    5.28    0.47
 -23   3   1    5.70    0.32
  23   3  -1    5.86    0.34
  23   3  -1    5.31    0.39
  23   3  -1    5.73    0.29
 -23   3   1    5.81    0.38
 -23   3   1    5.86    0.28
 -23   3   1    6.21    0.29
 -23   3   1    6.17    0.24
  23   3  -1    6.17    0.25
  23   3  -1    6.43    0.30
  21  -3  -1   12.08    0.57
 -21  -3   1   11.35    0.55
  21  -3  -1   11.86    0.47
 -21  -3   1   12.40    0.49
  21  -3  -1   11.82    0.49
  21  -3  -1   12.74    0.48
 -21  -3   1   11.02    0.58
  21   3  -1   12.36    0.55
 -21   3   1   12.72    0.54
  21   3  -1   12.48    0.51
 -21   3   1   12.81    0.50
  21   3  -1   10.78    0.59
 -21   3   1   12.22    0.49
  21   3  -1   11.57    0.50
  21   3  -1   11.43    0.49
 -21   3   1   11.54    0.59
 -19  -3   1   10.90    0.54
 -19  -3   1   11.02    0.45
 -19  -3   1   10.83    0.51
 -19  -3   1   11.23    0.45
  19  -3  -1   10.93    0.46
  19  -3  -1   11.34    0.45
  19  -3  -1   11.08    0.53
  19  -3  -1   11.34    0.45
 -19   3   1   11.25    0.46
 -19   3   1   11.43    0.45
  19   3  -1   11.53    0.50
 -19   3   1   11.15    0.49
 -19   3   1   11.04    0.42
  19   3  -1   10.57    0.47
  19   3  -1   10.51    0.55
  19   3  -1   11.33    0.42
 -19   3   1   10.43    0.58
 -17  -3   1    9.92    0.46
  17  -3  -1    9.65    0.45
 -17  -3   1    9.89    0.40
  17  -3  -1    9.87    0.41
  17  -3  -1    9.90    0.40
 -17   3   1    9.99    0.38
  17   3  -1   10.58    0.46
  17   3  -1   10.14    0.38
  17   3  -1    9.05    0.49
 -17   3   1    9.93    0.41
 -17   3   1    9.52    0.48
 -17   3   1   10.28    0.44
  17   3  -1   10.13    0.45
 -15  -3   1    0.35    0.06
  15  -3  -1    0.29    0.06
  15  -3  -1    0.23    0.05
  15  -3  -1    0.36    0.08
 -15  -3   1    0.28    0.05
  15  -3  -1    0.42    0.10
 -15  -3   1    0.25    0.08
  15  -3  -1    0.36    0.06
 -15  -3   1    0.37    0.09
  15   3  -1    0.30    0.09
  15   3  -1    0.34    0.03
  15   3  -1    0.36    0.05
 -15   3   1    0.31    0.03
  15   3  -1    0.33    0.07
 -15   3   1    0.27    0.10
  15   3  -1    0.29    0.07
 -15   3   1    0.33    0.07
 -15   3   1    0.37    0.07
  13  -3  -1    0.25    0.05
 -13  -3   1    0.34    0.06
 -13  -3   1    0.21    0.07
 -13  -3   1    0.23    0.05
  13  -3  -1    0.18    0.05
  13  -3  -1    0.27    0.06
  13  -3  -1    0.24    0.07
 -13  -3   1    0.28    0.08
  13  -3  -1    0.19    0.06
  13   3  -1    0.28    0.07
 -13   3   1    0.25    0.06
  13   3  -1    0.27    0.09
 -13   3   1    0.23    0.08
  13   3  -1    0.29    0.06
 -13   3   1    0.23    0.05
  13   3  -1    0.21    0.03
 -13   3   1    0.22    0.03
 -11  -3   1    6.69    0.32
 -11  -3   1    7.28    0.34
 -11  -3   1    7.15    0.30
 -11  -3   1    7.58    0.29
  11  -3  -1    7.13    0.30
  11  -3  -1    6.84    0.32
  11  -3  -1    7.17    0.28
  11  -3  -1    7.29    0.33
  11  -3  -1    7.15    0.30
  11   3  -1    7.63    0.29
 -11   3   1    7.46    0.31
 -11   3   1    7.04    0.34
  11   3  -1    7.16    0.36
 -11   3   1    7.21    0.27
  11   3  -1    6.80    0.31
 -11   3   1    7.34    0.29
  11   3  -1    7.35    0.27
   9  -3  -1   49.19    1.83
   9  -3  -1   50.53    1.82
  -9  -3   1   50.76    1.82
   9  -3  -1   51.33    1.86
   9  -3  -1   51.77    1.83
  -9  -3   1   51.53    1.87
  -9  -3   1   50.75    1.83
   9  -3  -1   48.06    1.84
  -9  -3   1   49.94    1.86
  -9   3   1   48.46    1.81
   9   3  -1   52.25    1.82
  -9   3   1   49.70    1.87
   9   3  -1   48.67    1.88
  -9   3   1   52.54    1.82
  -9   3   1   51.52    1.84
   9   3  -1   50.04    1.81
   7  -3  -1   63.13    2.26
  -7  -3   1   61.94    2.24
  -7  -3   1   62.01    2.27
   7  -3  -1   61.85    2.25
  -7  -3   1   63.25    2.24
   7  -3  -1   60.64    2.23
   7  -3  -1   61.62    2.24
   7   3  -1   59.49    2.27
  -7   3   1   64.94    2.23
  -7   3   1   61.08    2.23
   7   3  -1   63.79    2.20
   7   3  -1   57.09    2.23
   7   3  -1   65.35    2.24
  -7   3   1   58.09    2.21
  -7   3   1   63.71    2.22
  -7   3   1   61.25    2.25
  -5  -3   1    5.51    0.26
   5  -3  -1    5.30    0.23
   5  -3  -1    5.65    0.24
  -5  -3   1    6.18    0.24
  -5  -3   1    5.38    0.23
   5  -3  -1    5.64    0.24
   5  -3  -1    5.38    0.22
  -5  -3   1    5.62    0.23
   5  -3  -1    5.78    0.24
   5   3  -1    5.77    0.23
  -5   3   1    5.58    0.23
  -5   3   1    5.32    0.26
   5   3  -1    5.24    0.27
   3  -3  -1   11.61    0.45
  -3  -3   1   12.75    0.48
   3  -3  -1   12.22    0.46
   3  -3  -1   12.34    0.45
   3  -3  -1   11.61    0.45
  -3  -3   1   12.15    0.46
  -3  -3   1   11.48    0.45
   3  -3  -1   11.64    0.44
   3  -3  -1   11.70    0.46
  -3   3   1   12.14    0.44
  -3   3   1   11.71    0.46
   3   3  -1   12.01    0.49
   3   3  -1   12.14    0.46
  -1  -3   1   91.83    3.45
   1  -3  -1   97.75    3.46
  -1  -3   1   97.67    3.46
  -1  -3   1   95.28    3.46
   1  -3  -1   98.69    3.46
   1  -3  -1   97.03    3.46
   1   3  -1   88.54    3.29
   1   3  -1   98.86    3.28
   1   3  -1   86.19    3.28
   1  -3   1   33.98    1.28
  -1  -3  -1   36.03    1.30
  -1  -3  -1   36.32    1.29
   1  -3   1   35.82    1.29
  -1  -3  -1   35.60    1.29
   1  -3   1   35.13    1.30
  -1   3  -1   34.96    1.31
  -1   3  -1   36.43    1.31
   3  -3   1    6.29    0.26
  -3  -3  -1    6.39    0.26
  -3  -3  -1    5.92    0.25
  -3  -3  -1    6.54    0.25
   3  -3   1    6.44    0.26
  -3   3  -1    6.44    0.28
  -3   3  -1    6.19    0.28
   3   3   1    6.84    0.29
   5  -3   1    7.11    0.28
  -5  -3  -1    7.01    0.28
  -5  -3  -1    7.34    0.29
   5  -3   1    7.49    0.30
   5  -3   1    6.98    0.28
  -5  -3  -1    6.78    0.26
   5  -3   1    6.00    0.33
  -5  -3  -1    7.17    0.28
   5  -3   1    6.95    0.27
   5   3   1    7.24    0.28
  -5   3  -1    7.09    0.31
  -5   3  -1    7.36    0.30
  -5   3  -1    7.04    0.27
   5   3   1    5.92    0.34
  -5   3  -1    6.83    0.27
   7  -3   1   26.69    0.98
  -7  -3  -1   27.79    0.99
  -7  -3  -1   25.67    0.96
   7  -3   1   28.10    1.00
   7  -3   1   27.09    0.98
  -7  -3  -1   24.49    1.01
  -7  -3  -1   25.48    0.97
   7  -3   1   27.16    0.97
  -7   3  -1   27.86    1.00
   7   3   1   27.16    1.00
   7   3   1   27.71    0.99
  -7   3  -1   28.33    1.02
   7   3   1   24.04    1.02
  -7   3  -1   26.68    0.98
   7   3   1   27.30    0.99
  -7   3  -1   27.32    1.03
   9  -3   1   22.09    0.83
   9  -3   1   21.95    0.84
  -9  -3  -1   22.27    0.85
   9  -3   1   22.55    0.85
   9  -3   1   23.98    0.87
  -9  -3  -1   23.52    0.87
  -9  -3  -1   22.05    0.83
   9   3   1   23.83    0.85
  -9   3  -1   23.31    0.90
   9   3   1   23.47    0.87
   9   3   1   21.87    0.84
  -9   3  -1   23.45    0.88
   9   3   1   23.13    0.90
  -9   3  -1   23.58    0.86
 -11  -3  -1   16.13    0.65
  11  -3   1   16.63    0.63
 -11  -3  -1   15.97    0.63
  11  -3   1   15.88    0.60
  11  -3   1   15.42    0.61
  11  -3   1   16.81    0.65
 -11  -3  -1   16.02    0.60
  11   3   1   16.42    0.60
  11   3   1   16.90    0.62
 -11   3  -1   16.02    0.60
  11   3   1   16.52    0.67
 -11   3  -1   17.46    0.63
 -11   3  -1   15.54    0.69
  11   3   1   14.35    0.63
 -11   3  -1   16.09    0.62
 -11   3  -1   17.83    0.65
  11   3   1   16.98    0.64
  13  -3   1    5.30    0.24
  13  -3   1    5.47    0.23
 -13  -3  -1    5.53    0.27
  13  -3   1    5.13    0.26
 -13  -3  -1    5.40    0.28
 -13  -3  -1    5.57    0.23
  13  -3   1    5.55    0.28
  13   3   1    5.67    0.27
 -13   3  -1    5.19    0.29
  13   3   1    5.70    0.23
  13   3   1    5.37    0.25
  13   3   1    5.35    0.21
 -13   3  -1    5.50    0.24
  13   3   1    5.44    0.32
 -13   3  -1    5.39    0.26
 -13   3  -1    5.57    0.24
  15   3   1    6.18    0.28
  15   3   1    6.46    0.27
 -15   3  -1    6.60    0.28
 -15   3  -1    6.20    0.34
 -15   3  -1    6.41    0.30
  15   3   1    6.40    0.34
 -15   3  -1    6.51    0.25
  15   3   1    6.51    0.25
  15   3   1    6.67    0.30
 -17  -3  -1   12.72    0.56
 -17  -3  -1   13.24    0.49
  17  -3   1   12.35    0.53
  17  -3   1   12.80    0.49
 -17  -3  -1   12.29    0.54
  17  -3   1   10.68    0.50
 -17   3  -1   12.81    0.48
  17   3   1   13.25    0.48
 -17   3  -1   12.61    0.54
 -17   3  -1   13.32    0.51
  17   3   1   12.98    0.59
  17   3   1   13.15    0.55
  17   3   1   12.55    0.51
 -17   3  -1   13.21    0.53
 -17   3  -1   12.33    0.58
 -19  -3  -1   13.46    0.52
  19  -3   1   12.91    0.57
  19  -3   1   12.86    0.52
 -19  -3  -1   12.50    0.57
  19  -3   1   13.40    0.59
 -19  -3  -1   13.24    0.60
  19  -3   1   13.39    0.52
 -19   3  -1   13.45    0.50
  19   3   1   13.94    0.51
 -19   3  -1   13.91    0.58
  19   3   1   13.28    0.58
  19   3   1   13.37    0.55
  19   3   1   13.29    0.54
  19   3   1   12.82    0.63
 -19   3  -1   13.16    0.62
 -19   3  -1   14.07    0.54
 -21  -3  -1    7.57    0.40
 -21  -3  -1    7.84    0.33
  21  -3   1    7.90    0.33
  21  -3   1    7.94    0.33
  21  -3   1    7.66    0.41
 -21  -3  -1    7.41    0.42
 -21   3  -1    7.36    0.34
 -21   3  -1    7.51    0.42
  21   3   1    7.16    0.43
  21   3   1    7.44    0.38
  21   3   1    7.46    0.35
  21   3   1    8.03    0.34
 -21   3  -1    8.02    0.30
  21   3   1    8.14    0.30
 -21   3  -1    7.36    0.37
 -21   3  -1    7.79    0.34
 -23  -3  -1   15.91    0.75
  23  -3   1   16.71    0.75
  23  -3   1   15.96    0.72
  23  -3   1   16.63    0.65
  23  -3   1   17.36    0.65
 -23  -3  -1   16.22    0.65
 -23   3  -1   17.27    0.68
 -23   3  -1   17.68    0.64
 -23   3  -1   17.45    0.68
  23   3   1   16.10    0.79
  23   3   1   17.11    0.69
 -23   3  -1   16.51    0.78
  23   3   1   17.49    0.69
 -23   3  -1   16.24    0.72
  23   3   1   16.60    0.64
  25  -3   1    7.23    0.32
  25  -3   1    7.01    0.32
  25  -3   1    7.19    0.30
 -25  -3  -1    6.08    0.41
  25  -3   1    6.79    0.41
  25  -3   1    6.96    0.31
  25  -3   1    6.58    0.39
 -25  -3  -1    7.10    0.32
 -25  -3  -1    6.88    0.39
 -25  -3  -1    6.74    0.32
 -25   3  -1    7.16    0.28
  25   3   1    6.24    0.43
 -25   3  -1    6.56    0.37
 -25   3  -1    7.26    0.33
  25   3   1    7.02    0.39
  25   3   1    7.14    0.28
  25   3   1    6.80    0.34
 -25   3  -1    6.88    0.44
  27  -3   1    4.71    0.22
  27  -3   1    4.52    0.22
 -27  -3  -1    4.33    0.31
  27  -3   1    4.48    0.24
 -27  -3  -1    4.67    0.24
 -27  -3  -1    4.29    0.24
 -27  -3  -1    4.49    0.34
  27  -3   1    3.97    0.23
  27  -3   1    4.21    0.34
  27  -3   1    5.02    0.36
  27   3   1    4.43    0.25
 -27   3  -1    4.31    0.24
  27   3   1    3.84    0.29
 -27   3  -1    4.44    0.36
  27   3   1    4.37    0.20
 -27   3  -1    4.27    0.29
 -27   3  -1    4.61    0.20
 -27   3  -1    4.34    0.25
  27   3   1    4.16    0.35
  29  -3   1    3.93    0.20
  29  -3   1    4.17    0.34
 -29  -3  -1    3.83    0.22
 -29  -3  -1    4.19    0.23
 -29  -3  -1    4.24    0.35
 -29  -3  -1    3.53    0.31
  29  -3   1    3.65    0.30
  29  -3   1    3.83    0.23
  29  -3   1    3.91    0.23
 -29   3  -1    4.03    0.36
 -29   3  -1    3.85    0.24
  29   3   1    3.82    0.25
  29   3   1    3.84    0.36
  29   3   1    4.20    0.25
 -29   3  -1    4.10    0.19
  29   3   1    3.88    0.30
  29   3   1    3.93    0.19
 -29   3  -1    3.89    0.24
 -29   3  -1    3.99    0.29
  31  -3   1    5.09    0.38
  31  -3   1    5.06    0.29
 -31  -3  -1    5.53    0.30
 -31  -3  -1    6.08    0.44
  31  -3   1    5.36    0.25
  31  -3   1    5.54    0.42
 -31  -3  -1    5.73    0.29
 -31  -3  -1    5.43    0.39
  31  -3   1    5.45    0.29
 -31   3  -1    5.09    0.30
 -31   3  -1    5.69    0.32
  31   3   1    5.37    0.32
  31   3   1    5.47    0.45
  31   3   1    6.20    0.40
 -31   3  -1    5.46    0.44
  31   3   1    5.27    0.25
  31   3   1    5.86    0.33
 -31   3  -1    5.79    0.38
 -31   3  -1    5.63    0.25
  33  -3   1    2.53    0.19
  33  -3   1    2.55    0.31
  33  -3   1    2.83    0.20
  33  -3   1    1.94    0.26
  33  -3   1    2.89    0.21
 -33  -3  -1    2.73    0.19
 -33  -3  -1    2.13    0.29
 -33  -3  -1    2.72    0.31
 -33  -3  -1    2.56    0.20
 -33   3  -1    2.84    0.22
  33   3   1    3.12    0.17
  33   3   1    2.92    0.24
 -33   3  -1    4.35    0.39
 -33   3  -1    2.98    0.17
  33   3   1    3.12    0.24
  33   3   1    2.65    0.36
 -33   3  -1    2.42    0.35
 -33   3  -1    2.91    0.23
  33   3   1    2.10    0.25
  35  -3   1    1.63    0.18
 -35  -3  -1    1.86    0.30
  35  -3   1    1.98    0.18
 -35  -3  -1    2.11    0.18
  35  -3   1    1.82    0.27
 -35  -3  -1    1.35    0.17
  35  -3   1    1.97    0.30
 -35   3  -1    2.20    0.22
 -35   3  -1    1.95    0.25
  35   3   1    1.82    0.21
  35   3   1    2.84    0.33
 -35   3  -1    2.04    0.34
 -35   3  -1    2.04    0.24
  35   3   1    2.88    0.44
 -35   3  -1    2.09    0.15
  35   3   1    2.39    0.23
  37  -3   1    0.16    0.10
 -37  -3  -1    0.13    0.17
  37  -3   1    0.05    0.13
 -37  -3  -1    0.00    0.08
  37  -3   1    0.22    0.19
  37  -3   1   -0.01    0.08
 -37  -3  -1    0.06    0.09
  37   3   1    0.05    0.20
 -37   3  -1   -0.02    0.18
  37   3   1   -0.03    0.09
  37   3   1    0.03    0.06
 -37   3  -1    0.00    0.10
 -37   3  -1    0.00    0.11
  37   3   1    0.15    0.12
  37   3   1   -0.13    0.15
 -37   3  -1   -0.02    0.12
 -37   3  -1    0.01    0.06
 -39  -3  -1    0.67    0.22
  39  -3   1    0.93    0.24
  39  -3   1    0.68    0.23
  39  -3   1    0.32    0.11
 -39  -3  -1    0.67    0.14
 -39  -3  -1    0.40    0.11
  39   3   1    0.83    0.18
  39   3   1    0.44    0.08
  39   3   1    0.52    0.24
 -39   3  -1    0.41    0.16
  39   3   1    0.60    0.21
 -39   3  -1    0.27    0.13
 -39   3  -1    0.44    0.09
  39   3   1    0.64    0.15
 -39   3  -1    0.52    0.24
 -39   3  -1    0.62    0.15
  41  -3   1    1.05    0.16
  41  -3   1    1.33    0.28
  41  -3   1    1.25    0.32
 -41  -3  -1    1.87    0.17
 -41  -3  -1    1.69    0.35
 -41  -3  -1    1.34    0.18
  41   3   1    1.20    0.20
  41   3   1    1.44    0.13
 -41   3  -1    2.24    0.54
 -41   3  -1    1.53    0.20
  41   3   1    1.13    0.44
 -41   3  -1    1.59    0.27
  41   3   1    1.58    0.31
  41   3   1    1.49    0.22
 -41   3  -1    1.59    0.14
 -43  -3  -1    0.54    0.14
  43  -3   1    0.70    0.24
  43  -3   1    0.49    0.13
 -43  -3  -1    0.34    0.21
  43   3   1    0.47    0.09
  43   3   1    0.33    0.15
  43   3   1    0.35    0.16
 -43   3  -1    0.39    0.15
 -43   3  -1    0.25    0.22
  43   3   1    0.39    0.25
 -43   3  -1    0.41    0.19
  43   3   1    0.25    0.15
 -45  -3  -1    0.65    0.26
  45  -3   1    0.85    0.27
 -45  -3  -1    0.68    0.14
  45  -3   1    0.87    0.16
 -45   3  -1    0.56    0.20
  45   3   1    0.74    0.36
 -45   3  -1    0.57    0.21
  45   3   1    0.57    0.18
  45   3   1    0.86    0.11
 -45   3  -1    0.82    0.38
  47  -3   1    1.75    0.36
 -47  -3  -1    2.65    0.25
  47  -3   1    2.66    0.26
 -47   3  -1    1.90    0.32
  47   3   1    2.02    0.33
 -47   3  -1    1.83    0.23
 -47   3  -1    1.18    0.36
 -49  -3  -1    2.51    0.42
 -49  -3  -1    2.49    0.22
  49  -3   1    2.68    0.41
  49  -3   1    2.78    0.23
 -49   3  -1    2.87    0.28
 -49   3  -1    1.94    0.57
  49   3   1    3.59    0.44
  51  -3   1    1.33    0.18
 -51  -3  -1    1.03    0.15
 -51  -3  -1    1.20    0.32
  51  -3   1    1.70    0.38
  51   3   1    2.12    0.51
 -53  -3  -1    0.33    0.11
  53  -3   1    0.51    0.12
 -54  -4   1    0.05    0.17
  52  -4  -1    0.51    0.53
  52  -4  -1    0.58    0.12
 -52  -4   1    0.36    0.11
 -50  -4   1    0.24    0.11
  50  -4  -1    0.47    0.14
  50  -4  -1    0.41    0.24
 -50  -4   1    0.19    0.22
  50   4  -1   -0.06    0.20
 -50   4   1   -0.10    0.27
  48  -4  -1    0.29    0.12
  48  -4  -1    0.50    0.23
 -48  -4   1    0.45    0.21
 -48  -4   1    0.42    0.12
 -48   4   1    0.44    0.21
  48   4  -1    0.44    0.22
 -46  -4   1    0.91    0.16
  46  -4  -1    1.29    0.31
 -46  -4   1    0.83    0.24
  46  -4  -1    0.89    0.16
  46   4  -1    0.88    0.11
 -46   4   1    0.67    0.26
 -46   4   1    1.11    0.32
 -46   4   1    0.89    0.36
  46   4  -1    0.87    0.25
  44  -4  -1    0.67    0.14
 -44  -4   1    1.21    0.27
  44  -4  -1    0.83    0.24
 -44  -4   1    1.11    0.18
 -44   4   1    0.83    0.20
 -44   4   1    1.08    0.25
  44   4  -1    0.66    0.17
 -44   4   1    1.10    0.37
  44   4  -1    0.70    0.18
 -44   4   1    0.82    0.11
  44   4  -1    0.75    0.10
 -42  -4   1    1.08    0.14
  42  -4  -1    0.89    0.16
 -42  -4   1    0.87    0.16
 -42  -4   1    1.00    0.29
  42  -4  -1    1.07    0.30
 -42   4   1    0.57    0.17
 -42   4   1    0.70    0.32
  42   4  -1    1.15    0.44
  42   4  -1    0.78    0.10
 -42   4   1    0.74    0.22
 -42   4   1    1.06    0.12
  42   4  -1    0.78    0.19
 -42   4   1    0.84    0.18
  42   4  -1    0.64    0.16
 -40  -4   1    1.59    0.19
 -40  -4   1    1.71    0.21
  40  -4  -1    1.60    0.29
 -40  -4   1    1.46    0.32
 -40   4   1    0.87    0.28
  40   4  -1    1.33    0.13
  40   4  -1    1.54    0.21
 -40   4   1    1.41    0.14
  40   4  -1    1.45    0.30
 -40   4   1    1.33    0.20
  40   4  -1    1.38    0.40
 -40   4   1    1.80    0.25
 -40   4   1    1.72    0.30
 -38  -4   1    1.23    0.16
 -38  -4   1    0.88    0.24
 -38  -4   1    1.52    0.16
  38  -4  -1    1.02    0.24
  38  -4  -1    1.17    0.17
  38  -4  -1    1.28    0.15
 -38   4   1    0.96    0.26
 -38   4   1    1.28    0.25
  38   4  -1    1.37    0.21
  38   4  -1    1.54    0.27
 -38   4   1    1.67    0.14
 -38   4   1    2.03    0.24
  38   4  -1    1.34    0.14
  38   4  -1    1.16    0.30
  38   4  -1    1.40    0.26
 -38   4   1    1.31    0.19
  36  -4  -1    2.73    0.36
  36  -4  -1    2.80    0.17
 -36  -4   1    2.69    0.38
 -36  -4   1    2.76    0.21
  36  -4  -1    2.71    0.21
 -36  -4   1    2.67    0.23
  36  -4  -1    3.09    0.23
 -36   4   1    3.11    0.27
 -36   4   1    2.81    0.26
  36   4  -1    3.10    0.27
  36   4  -1    3.02    0.18
  36   4  -1    3.17    0.28
 -36   4   1    3.22    0.18
  36   4  -1    2.46    0.32
  36   4  -1    2.34    0.42
 -36   4   1    2.79    0.41
 -36   4   1    3.52    0.38
 -34  -4   1    0.08    0.15
  34  -4  -1    0.09    0.15
  34  -4  -1   -0.13    0.13
 -34  -4   1    0.17    0.09
  34  -4  -1    0.04    0.08
  34  -4  -1    0.20    0.07
 -34  -4   1    0.10    0.09
  34  -4  -1    0.08    0.08
 -34   4   1    0.04    0.12
  34   4  -1    0.03    0.12
  34   4  -1    0.08    0.17
 -34   4   1    0.15    0.11
 -34   4   1   -0.02    0.16
  34   4  -1    0.13    0.15
 -34   4   1    0.19    0.07
 -34   4   1    0.15    0.10
  34   4  -1    0.16    0.06
  32  -4  -1    7.77    0.33
  32  -4  -1    7.68    0.34
 -32  -4   1    7.68    0.36
 -32  -4   1    7.75    0.54
  32  -4  -1    7.48    0.42
  32  -4  -1    7.10    0.37
  32  -4  -1    7.13    0.48
 -32  -4   1    7.18    0.38
  32  -4  -1    8.25    0.54
  32   4  -1    8.15    0.43
 -32   4   1    8.21    0.48
  32   4  -1    8.27    0.51
 -32   4   1    8.06    0.41
  32   4  -1    7.80    0.58
 -32   4   1    7.23    0.33
 -32   4   1    7.72    0.41
 -32   4   1    8.04    0.58
  32   4  -1    7.66    0.42
  30  -4  -1    1.80    0.25
  30  -4  -1    2.09    0.30
 -30  -4   1    1.82    0.16
  30  -4  -1    1.91    0.16
 -30  -4   1    1.95    0.17
  30  -4  -1    1.86    0.14
  30  -4  -1    1.70    0.14
  30  -4  -1    1.97    0.16
 -30  -4   1    2.38    0.33
 -30   4   1    2.02    0.18
  30   4  -1    2.06    0.13
  30   4  -1    2.08    0.28
  30   4  -1    2.23    0.19
  30   4  -1    2.43    0.36
  30   4  -1    1.76    0.20
 -30   4   1    1.96    0.12
 -30   4   1    1.58    0.26
 -30   4   1    2.27    0.26
 -30   4   1    1.82    0.19
 -28  -4   1    3.25    0.21
  28  -4  -1    3.08    0.20
  28  -4  -1    3.04    0.28
 -28  -4   1    3.22    0.32
 -28  -4   1    2.88    0.27
  28  -4  -1    3.33    0.20
 -28  -4   1    3.12    0.20
  28  -4  -1    3.13    0.19
  28  -4  -1    3.23    0.18
  28  -4  -1    3.20    0.31
 -28   4   1    2.91    0.16
 -28   4   1    3.29    0.23
  28   4  -1    3.16    0.16
  28   4  -1    3.43    0.23
 -28   4   1    3.19    0.21
  28   4  -1    3.38    0.28
  28   4  -1    3.27    0.23
 -28   4   1    3.41    0.27
  28   4  -1    3.34    0.34
 -28   4   1    2.72    0.32
  26  -4  -1    2.82    0.18
 -26  -4   1    2.64    0.18
 -26  -4   1    1.91    0.26
  26  -4  -1    2.27    0.24
 -26  -4   1    2.60    0.17
  26  -4  -1    2.73    0.17
  26  -4  -1    2.67    0.16
  26  -4  -1    2.86    0.18
  26  -4  -1    1.78    0.23
  26   4  -1    2.57    0.19
 -26   4   1    2.60    0.19
 -26   4   1    2.58    0.18
  26   4  -1    2.70    0.21
  26   4  -1    2.70    0.14
 -26   4   1    2.64    0.32
  26   4  -1    2.22    0.23
 -26   4   1    2.71    0.13
  26   4  -1    3.01    0.36
 -26   4   1    2.40    0.22
 -24  -4   1    3.03    0.19
  24  -4  -1    3.00    0.17
 -24  -4   1    3.22    0.19
 -24  -4   1    2.75    0.28
  24  -4  -1    3.28    0.18
 -24  -4   1    2.75    0.27
  24  -4  -1    2.79    0.26
  24  -4  -1    3.17    0.20
  24  -4  -1    3.24    0.18
 -24   4   1    3.32    0.20
  24   4  -1    2.86    0.30
  24   4  -1    3.12    0.25
  24   4  -1    3.18    0.22
  24   4  -1    3.02    0.19
 -24   4   1    3.20    0.15
 -24   4   1    3.03    0.19
 -24   4   1    2.82    0.28
 -24   4   1    3.08    0.23
  24   4  -1    3.22    0.15
  22  -4  -1    2.77    0.23
  22  -4  -1    3.02    0.29
  22  -4  -1    2.85    0.17
 -22  -4   1    2.41    0.22
 -22  -4   1    2.88    0.17
 -22  -4   1    2.65    0.17
  22  -4  -1    2.75    0.16
  22  -4  -1    3.00    0.18
  22   4  -1    3.00    0.23
  22   4  -1    2.85    0.13
 -22   4   1    2.60    0.26
  22   4  -1    2.86    0.29
  22   4  -1    2.81    0.20
 -22   4   1    2.87    0.13
 -22   4   1    2.64    0.18
  20  -4  -1   15.44    0.60
 -20  -4   1   15.78    0.61
  20  -4  -1   15.19    0.69
 -20  -4   1   14.72    0.70
  20  -4  -1   15.02    0.61
  20  -4  -1   16.15    0.61
  20  -4  -1   15.34    0.67
 -20  -4   1   14.55    0.67
 -20  -4   1   15.47    0.62
 -20   4   1   15.53    0.59
  20   4  -1   15.92    0.68
  20   4  -1   15.32    0.75
 -20   4   1   15.89    0.62
 -20   4   1   16.88    0.67
 -20   4   1   15.74    0.64
  20   4  -1   14.97    0.65
 -18  -4   1   28.90    1.06
  18  -4  -1   27.79    1.06
 -18  -4   1   27.82    1.11
  18  -4  -1   28.28    1.05
 -18  -4   1   28.58    1.15
 -18  -4   1   27.53    1.05
  18  -4  -1   27.18    1.05
  18  -4  -1   27.76    1.11
  18  -4  -1   28.90    1.13
  18   4  -1   29.38    1.07
  18   4  -1   28.46    1.04
 -18   4   1   29.80    1.17
 -18   4   1   28.68    1.10
 -18   4   1   29.82    1.07
  18   4  -1   29.32    1.20
 -18   4   1   27.24    1.08
 -18   4   1   28.32    1.04
  18   4  -1   26.20    1.09
  18   4  -1   27.89    1.12
  16  -4  -1    5.19    0.29
 -16  -4   1    5.18    0.32
 -16  -4   1    5.62    0.26
  16  -4  -1    5.93    0.26
 -16  -4   1    5.86    0.25
  16  -4  -1    5.43    0.26
 -16  -4   1    5.43    0.30
  16  -4  -1    5.44    0.31
  16  -4  -1    6.06    0.25
 -16   4   1    5.74    0.25
  16   4  -1    5.91    0.25
 -16   4   1    5.67    0.34
 -16   4   1    5.74    0.23
  16   4  -1    5.43    0.35
 -16   4   1    5.76    0.28
 -16   4   1    5.59    0.27
  16   4  -1    6.05    0.23
  16   4  -1    5.64    0.29
  14  -4  -1    8.06    0.35
 -14  -4   1    8.63    0.35
  14  -4  -1    8.12    0.38
  14  -4  -1    8.74    0.36
 -14  -4   1    7.94    0.37
 -14   4   1    8.93    0.38
 -14   4   1    8.71    0.35
  14   4  -1    9.14    0.39
  14   4  -1    8.50    0.44
 -14   4   1    8.39    0.33
 -14   4   1    8.67    0.46
  14   4  -1    8.47    0.35
  12  -4  -1   11.13    0.46
  12  -4  -1   11.30    0.43
 -12  -4   1   10.06    0.43
 -12  -4   1   10.80    0.48
 -12  -4   1   10.05    0.40
 -12  -4   1    9.21    0.42
  12  -4  -1   10.64    0.43
  12  -4  -1   10.07    0.44
 -12  -4   1   11.01    0.42
  12  -4  -1   10.80    0.41
 -12   4   1   11.34    0.44
  12   4  -1   11.06    0.52
  12   4  -1   11.59    0.47
 -12   4   1   10.72    0.50
  12   4  -1   11.22    0.41
 -12   4   1   11.15    0.42
  12   4  -1   11.42    0.44
 -10  -4   1   16.91    0.65
 -10  -4   1   17.81    0.70
  10  -4  -1   16.20    0.64
  10  -4  -1   18.14    0.69
 -10   4   1   17.33    0.65
 -10   4   1   17.12    0.64
  10   4  -1   18.27    0.68
 -10   4   1   17.46    0.67
  10   4  -1   17.76    0.65
  10   4  -1   16.85    0.63
 -10   4   1   17.78    0.71
   8  -4  -1   12.91    0.51
   8  -4  -1   13.61    0.51
   8  -4  -1   12.35    0.57
   8  -4  -1   14.46    0.54
  -8  -4   1   13.38    0.52
  -8  -4   1   15.18    0.57
   8  -4  -1   13.93    0.53
   8  -4  -1   14.58    0.55
  -8  -4   1   14.43    0.53
  -8  -4   1   14.00    0.52
  -8  -4   1   12.75    0.56
  -8   4   1   14.59    0.58
   8   4  -1   14.58    0.61
   8   4  -1   13.67    0.55
   8   4  -1   15.02    0.56
  -8   4   1   13.49    0.52
   8   4  -1   14.58    0.53
  -8   4   1   14.85    0.54
  -8   4   1   13.92    0.55
  -8   4   1   14.42    0.55
   6  -4  -1    0.21    0.05
  -6  -4   1    0.25    0.05
  -6  -4   1    0.21    0.07
   6  -4  -1    0.24    0.04
  -6  -4   1    0.22    0.05
   6  -4  -1    0.17    0.05
   6  -4  -1    0.18    0.04
   6  -4  -1    0.25    0.06
  -6  -4   1    0.19    0.05
   6   4  -1    0.26    0.09
  -6   4   1    0.15    0.06
  -6   4   1    0.23    0.04
   6   4  -1    0.28    0.05
  -4  -4   1   11.10    0.44
  -4  -4   1   11.65    0.45
   4  -4  -1   11.42    0.45
  -4  -4   1   11.25    0.46
  -4  -4   1   11.61    0.44
  -4  -4   1   11.75    0.44
   4  -4  -1   12.14    0.44
  -4  -4   1   11.42    0.45
   4  -4  -1   11.98    0.46
   4   4  -1   12.26    0.45
  -4   4   1   11.43    0.49
  -4   4   1   11.71    0.44
   4   4  -1   11.12    0.49
   2  -4  -1   15.56    0.57
  -2  -4   1   15.04    0.55
  -2  -4   1   13.98    0.56
   2  -4  -1   14.83    0.56
  -2  -4   1   15.29    0.56
  -2  -4   1   13.91    0.54
  -2  -4   1   15.23    0.56
   2  -4  -1   14.08    0.56
   2   4  -1   14.35    0.62
   2   4  -1   14.65    0.60
   2   4  -1   15.78    0.57
   0  -4  -1    4.02    0.18
   0  -4  -1    4.08    0.19
   0  -4  -1    4.20    0.18
   0  -4   1    4.01    0.17
   0  -4   1    3.55    0.18
   0  -4   1    3.96    0.16
   0  -4   1    3.94    0.18
   0   4  -1    4.11    0.18
   0   4  -1    3.23    0.18
  -2  -4  -1   18.40    0.69
   2  -4   1   17.34    0.68
  -2  -4  -1   18.17    0.68
  -2  -4  -1   18.91    0.68
   2  -4   1   17.07    0.71
   2  -4   1   18.67    0.67
   2  -4   1   17.60    0.68
  -2   4  -1   18.27    0.68
  -2   4  -1   17.27    0.68
  -4  -4  -1    2.70    0.13
  -4  -4  -1    2.76    0.14
   4  -4   1    2.83    0.15
   4  -4   1    2.58    0.14
   4  -4   1    2.62    0.13
  -4  -4  -1    2.59    0.14
   4   4   1    2.62    0.11
   4   4   1    2.53    0.13
  -4   4  -1    2.44    0.15
  -4   4  -1    2.66    0.15
   6  -4   1   14.93    0.57
  -6  -4  -1   14.37    0.55
   6  -4   1   14.36    0.54
  -6  -4  -1   13.93    0.56
   6  -4   1   14.46    0.56
  -6  -4  -1   14.93    0.56
  -6  -4  -1   14.24    0.55
   6  -4   1   14.96    0.55
  -6  -4  -1   14.23    0.53
   6   4   1   13.66    0.58
   6   4   1   15.09    0.55
  -6   4  -1   14.45    0.55
  -6   4  -1   14.00    0.53
  -6   4  -1   14.69    0.58
  -6   4  -1   14.85    0.57
   8  -4   1    6.87    0.27
  -8  -4  -1    6.17    0.29
  -8  -4  -1    6.93    0.28
  -8  -4  -1    7.22    0.31
  -8  -4  -1    6.68    0.27
   8  -4   1    7.03    0.29
   8  -4   1    7.39    0.31
   8   4   1    6.99    0.27
  -8   4  -1    6.94    0.27
   8   4   1    7.06    0.33
  -8   4  -1    6.95    0.32
   8   4   1    6.26    0.30
  -8   4  -1    7.08    0.29
  -8   4  -1    7.03    0.30
   8   4   1    6.96    0.29
 -10  -4  -1    3.40    0.15
 -10  -4  -1    3.65    0.17
 -10  -4  -1    3.72    0.20
  10  -4   1    3.30    0.17
 -10  -4  -1    3.21    0.15
  10  -4   1    3.72    0.20
  10  -4   1    3.55    0.18
 -10   4  -1    3.57    0.15
 -10   4  -1    3.60    0.22
  10   4   1    3.71    0.18
  10   4   1    3.70    0.16
  10   4   1    3.45    0.14
 -10   4  -1    3.73    0.19
  10   4   1    3.64    0.22
  12  -4   1    3.99    0.19
  12  -4   1    3.74    0.17
  12  -4   1    3.61    0.20
 -12  -4  -1    3.59    0.21
 -12  -4  -1    3.91    0.17
  12  -4   1    3.89    0.22
 -12   4  -1    4.02    0.21
  12   4   1    3.93    0.22
  12   4   1    3.90    0.18
  12   4   1    4.11    0.16
 -12   4  -1    3.96    0.19
  12   4   1    3.55    0.24
 -12   4  -1    3.72    0.19
  14  -4   1    6.94    0.31
  14  -4   1    7.09    0.33
  14   4   1    7.15    0.28
 -14   4  -1    7.32    0.29
  14   4   1    7.30    0.38
  14   4   1    7.67    0.34
 -14   4  -1    7.58    0.34
  14   4   1    7.59    0.31
 -14   4  -1    8.11    0.32
 -14   4  -1    6.65    0.32
 -14   4  -1    8.03    0.38
  16  -4   1   15.29    0.66
 -16  -4  -1   15.71    0.66
 -16  -4  -1   16.23    0.62
 -16  -4  -1   16.04    0.69
  16  -4   1   16.76    0.63
  16  -4   1   15.95    0.61
  16  -4   1   16.49    0.68
  16   4   1   16.81    0.64
 -16   4  -1   15.39    0.66
 -16   4  -1   16.56    0.64
  16   4   1   16.14    0.72
  16   4   1   16.37    0.61
 -16   4  -1   16.47    0.67
 -16   4  -1   16.73    0.72
  16   4   1   16.65    0.67
 -16   4  -1   17.07    0.61
  18  -4   1   11.77    0.54
 -18  -4  -1   11.24    0.54
 -18  -4  -1   10.51    0.53
  18  -4   1   11.27    0.52
 -18  -4  -1   12.27    0.47
  18  -4   1   12.54    0.48
 -18   4  -1   12.13    0.48
 -18   4  -1   12.08    0.45
  18   4   1   11.85    0.45
 -18   4  -1   11.80    0.57
  18   4   1   11.70    0.58
  18   4   1   12.14    0.52
  18   4   1   12.22    0.48
 -18   4  -1   11.49    0.49
 -18   4  -1   11.91    0.52
  20  -4   1    2.82    0.21
 -20  -4  -1    2.75    0.23
 -20  -4  -1    2.75    0.17
  20  -4   1    2.46    0.16
  20  -4   1    2.54    0.15
  20  -4   1    2.64    0.22
 -20  -4  -1    2.57    0.15
 -20  -4  -1    2.59    0.21
 -20   4  -1    2.77    0.16
  20   4   1    2.80    0.20
 -20   4  -1    2.72    0.13
 -20   4  -1    2.79    0.20
  20   4   1    2.63    0.21
  20   4   1    2.98    0.26
 -20   4  -1    3.02    0.25
  20   4   1    2.59    0.13
  20   4   1    2.65    0.16
 -22  -4  -1    5.84    0.35
  22  -4   1    6.11    0.37
  22  -4   1    6.18    0.30
 -22  -4  -1    5.88    0.29
 -22  -4  -1    6.05    0.38
  22  -4   1    6.43    0.29
  22  -4   1    6.19    0.28
 -22  -4  -1    6.73    0.29
  22   4   1    6.51    0.32
 -22   4  -1    6.22    0.30
 -22   4  -1    6.48    0.26
  22   4   1    6.20    0.30
  22   4   1    5.83    0.40
 -22   4  -1    6.35    0.34
 -22   4  -1    6.59    0.31
 -22   4  -1    6.17    0.40
  22   4   1    6.66    0.26
 -24  -4  -1    7.49    0.34
  24  -4   1    7.62    0.33
  24  -4   1    6.64    0.42
  24  -4   1    7.18    0.41
 -24  -4  -1    6.88    0.43
  24  -4   1    7.39    0.34
  24  -4   1    7.27    0.33
 -24  -4  -1    7.87    0.34
 -24   4  -1    7.22    0.39
 -24   4  -1    7.62    0.46
  24   4   1    7.22    0.40
 -24   4  -1    7.67    0.30
 -24   4  -1    7.20    0.34
  24   4   1    7.70    0.47
 -24   4  -1    7.72    0.35
  24   4   1    6.91    0.34
  24   4   1    7.21    0.36
  24   4   1    7.64    0.30
  26  -4   1   14.18    0.59
  26  -4   1   13.45    0.69
  26  -4   1   14.77    0.58
  26  -4   1   13.98    0.67
  26  -4   1   14.75    0.56
 -26  -4  -1   13.71    0.58
  26  -4   1   14.82    0.57
 -26  -4  -1   12.71    0.69
 -26  -4  -1   14.51    0.59
 -26  -4  -1   12.99    0.67
 -26   4  -1   14.72    0.55
  26   4   1   14.34    0.76
 -26   4  -1   14.99    0.61
  26   4   1   13.73    0.61
 -26   4  -1   14.35    0.66
  26   4   1   14.15    0.68
 -26   4  -1   14.67    0.61
 -26   4  -1   14.63    0.74
  26   4   1   14.62    0.63
  26   4   1   14.80    0.56
 -28  -4  -1   17.11    0.83
  28  -4   1   17.09    0.66
  28  -4   1   16.75    0.82
 -28  -4  -1   16.50    0.68
  28  -4   1   16.24    0.69
  28  -4   1   16.94    0.67
 -28  -4  -1   17.28    0.69
  28  -4   1   16.33    0.68
  28  -4   1   16.89    0.85
  28   4   1   17.28    0.92
 -28   4  -1   17.40    0.87
 -28   4  -1   16.87    0.72
 -28   4  -1   16.73    0.65
  28   4   1   17.74    0.80
 -28   4  -1   17.81    0.72
 -28   4  -1   16.73    0.78
  28   4   1   16.77    0.66
  28   4   1   18.52    0.73
  30  -4   1    1.47    0.25
 -30  -4  -1    1.40    0.16
  30  -4   1    1.61    0.13
  30  -4   1    1.14    0.13
 -30  -4  -1    1.17    0.20
  30  -4   1    1.50    0.14
 -30  -4  -1    1.45    0.26
  30  -4   1    1.47    0.16
  30  -4   1    1.38    0.22
  30   4   1    1.66    0.20
  30   4   1    1.53    0.23
 -30   4  -1    1.45    0.11
  30   4   1    1.38    0.10
 -30   4  -1    1.42    0.16
 -30   4  -1    1.20    0.17
 -30   4  -1    1.25    0.15
 -30   4  -1    1.22    0.25
  30   4   1    1.34    0.16
  30   4   1    1.90    0.32
  32  -4   1    5.69    0.27
  32  -4   1    5.29    0.26
  32  -4   1    5.42    0.30
 -32  -4  -1    5.36    0.30
 -32  -4  -1    5.20    0.29
  32  -4   1    5.37    0.30
  32  -4   1    5.32    0.43
 -32  -4  -1    5.27    0.44
 -32   4  -1    5.68    0.26
  32   4   1    5.80    0.35
 -32   4  -1    6.04    0.33
 -32   4  -1    5.64    0.40
  32   4   1    5.98    0.41
  32   4   1    5.99    0.34
  32   4   1    5.36    0.26
 -32   4  -1    5.69    0.33
 -32   4  -1    5.48    0.47
  32   4   1    5.89    0.52
  34  -4   1    6.88    0.50
 -34  -4  -1    5.88    0.31
  34  -4   1    5.50    0.43
  34  -4   1    5.62    0.31
  34  -4   1    5.48    0.32
 -34  -4  -1    5.47    0.47
 -34  -4  -1    5.92    0.33
  34  -4   1    6.15    0.28
 -34   4  -1    6.40    0.45
 -34   4  -1    6.07    0.36
  34   4   1    6.54    0.46
  34   4   1    6.22    0.56
  34   4   1    6.39    0.38
 -34   4  -1    6.80    0.38
 -34   4  -1    6.96    0.60
  34   4   1    7.58    0.56
 -34   4  -1    6.19    0.29
  36  -4   1    5.20    0.31
 -36  -4  -1    5.17    0.29
  36  -4   1    5.62    0.31
 -36  -4  -1    5.67    0.32
 -36  -4  -1    4.47    0.45
  36  -4   1    4.52    0.45
 -36   4  -1    5.10    0.41
  36   4   1    5.72    0.44
  36   4   1    4.81    0.52
  36   4   1    5.79    0.27
 -36   4  -1    4.87    0.34
 -36   4  -1    5.79    0.36
 -36   4  -1    4.96    0.51
 -36   4  -1    5.61    0.26
  36   4   1    4.76    0.34
  38  -4   1    1.34    0.16
  38  -4   1    1.03    0.16
 -38  -4  -1    1.46    0.32
  38  -4   1    1.29    0.28
 -38  -4  -1    1.29    0.15
 -38  -4  -1    1.06    0.15
 -38   4  -1    1.33    0.24
  38   4   1    1.63    0.14
  38   4   1    1.16    0.36
 -38   4  -1    1.10    0.18
 -38   4  -1    1.31    0.20
  38   4   1    1.30    0.19
  38   4   1    0.91    0.21
 -38   4  -1    1.33    0.13
 -38   4  -1    1.43    0.31
 -40  -4  -1    4.06    0.26
  40  -4   1    4.24    0.45
 -40  -4  -1    4.40    0.29
  40  -4   1    4.12    0.29
 -40  -4  -1    4.62    0.46
 -40   4  -1    4.15    0.23
 -40   4  -1    4.53    0.34
 -40   4  -1    3.85    0.34
 -40   4  -1    4.67    0.41
  40   4   1    4.45    0.41
  40   4   1    4.23    0.23
 -40   4  -1    4.91    0.73
  40   4   1    4.13    0.33
  40   4   1    3.76    0.66
 -42  -4  -1    9.60    0.67
  42  -4   1    9.79    0.69
  42  -4   1    9.94    0.50
 -42  -4  -1   10.47    0.50
 -42  -4  -1    9.87    0.46
 -42   4  -1    9.48    0.62
  42   4   1    9.83    0.43
 -42   4  -1    9.54    0.75
 -42   4  -1    9.32    0.66
  42   4   1    9.93    0.64
 -42   4  -1    9.89    0.42
  42   4   1    9.23    0.54
 -42   4  -1   10.68    0.54
 -44  -4  -1    1.73    0.31
 -44  -4  -1    1.83    0.20
  44  -4   1    2.24    0.35
  44  -4   1    1.61    0.19
 -44   4  -1    2.23    0.25
  44   4   1    1.87    0.30
  44   4   1    1.93    0.16
 -44   4  -1    2.49    0.43
  44   4   1    1.86    0.34
 -44   4  -1    1.86    0.20
 -44   4  -1    2.42    0.34
  46  -4   1    2.25    0.36
 -46  -4  -1    2.86    0.27
  46  -4   1    1.70    0.21
 -46  -4  -1    2.06    0.33
 -46   4  -1    2.16    0.29
 -46   4  -1    1.50    0.75
  46   4   1    2.25    0.17
  46   4   1    1.74    0.27
 -46   4  -1    2.02    0.33
 -48  -4  -1    2.92    0.23
 -48  -4  -1    1.96    0.44
  48  -4   1    2.69    0.24
  48  -4   1    3.28    0.53
 -48   4  -1    2.87    0.37
  48   4   1    2.40    0.47
  50  -4   1    0.99    0.34
  50  -4   1    1.02    0.15
 -50  -4  -1    0.81    0.28
 -50  -4  -1    0.80    0.14
 -50   4  -1    1.32    0.40
  50   4   1    1.23    0.30
  52  -4   1    0.30    0.12
 -52  -4  -1    0.27    0.12
 -53  -5   1    1.43    0.16
 -51  -5   1    0.07    0.09
  51  -5  -1    0.15    0.10
  51   5  -1    0.01    0.29
  49  -5  -1    1.02    0.15
  49  -5  -1    0.82    0.26
 -49  -5   1    0.92    0.14
 -49  -5   1    1.50    0.48
 -49   5   1    0.79    0.33
  49   5  -1    0.85    0.24
 -47  -5   1    1.57    0.18
  47  -5  -1    1.91    0.21
  47  -5  -1    1.25    0.29
 -47  -5   1    1.42    0.29
  47   5  -1    1.73    0.32
 -47   5   1    1.72    0.29
  47   5  -1    1.48    0.14
  45  -5  -1    0.19    0.19
  45  -5  -1    0.21    0.11
 -45  -5   1    0.39    0.12
  45   5  -1    0.28    0.08
  45   5  -1    0.36    0.17
 -45   5   1    0.20    0.08
 -45   5   1    0.13    0.19
  45   5  -1    0.33    0.15
 -43  -5   1    0.88    0.16
  43  -5  -1    1.21    0.18
  43  -5  -1    1.42    0.31
 -43  -5   1    1.33    0.29
 -43  -5   1    1.24    0.18
 -43   5   1    1.42    0.28
 -43   5   1    1.27    0.21
  43   5  -1    1.36    0.22
  43   5  -1    1.42    0.28
 -43   5   1    1.36    0.13
  43   5  -1    1.14    0.12
 -41  -5   1    0.73    0.12
  41  -5  -1    0.77    0.23
  41  -5  -1    0.69    0.14
  41  -5  -1    0.78    0.14
 -41  -5   1    0.83    0.16
 -41  -5   1    0.65    0.22
  41   5  -1    0.43    0.15
 -41   5   1    0.86    0.24
 -41   5   1    0.58    0.31
  41   5  -1    0.55    0.09
  41   5  -1    0.71    0.17
 -41   5   1    0.65    0.10
 -41   5   1    0.72    0.16
 -39  -5   1    3.60    0.44
 -39  -5   1    4.20    0.29
  39  -5  -1    4.12    0.27
 -39  -5   1    3.91    0.25
  39  -5  -1    4.34    0.29
  39  -5  -1    3.52    0.45
 -39   5   1    4.14    0.40
  39   5  -1    4.30    0.42
 -39   5   1    3.81    0.50
  39   5  -1    4.25    0.33
 -39   5   1    4.61    0.24
  39   5  -1    4.21    0.24
 -39   5   1    4.28    0.32
  37  -5  -1    7.16    0.37
  37  -5  -1    7.26    0.39
 -37  -5   1    6.33    0.54
  37  -5  -1    7.26    0.33
 -37  -5   1    7.48    0.40
  37  -5  -1    7.05    0.55
 -37  -5   1    6.89    0.36
  37   5  -1    6.92    0.52
  37   5  -1    7.39    0.44
 -37   5   1    7.42    0.34
  37   5  -1    7.71    0.34
 -37   5   1    7.63    0.43
 -37   5   1    6.93    0.64
 -37   5   1    7.28    0.51
  35  -5  -1    0.97    0.14
  35  -5  -1    1.05    0.15
 -35  -5   1    1.08    0.15
  35  -5  -1    1.31    0.25
 -35  -5   1    1.02    0.25
 -35  -5   1    1.18    0.14
  35  -5  -1    1.35    0.14
  35  -5  -1    1.24    0.12
 -35   5   1    1.16    0.17
  35   5  -1    1.15    0.22
 -35   5   1    1.58    0.36
 -35   5   1    1.22    0.22
 -35   5   1    1.42    0.12
 -35   5   1    1.03    0.21
  35   5  -1    1.46    0.13
  35   5  -1    1.10    0.18
  33  -5  -1    5.84    0.32
  33  -5  -1    6.11    0.29
 -33  -5   1    6.12    0.50
 -33  -5   1    5.98    0.34
  33  -5  -1    5.88    0.29
 -33  -5   1    5.93    0.32
  33  -5  -1    5.73    0.47
  33  -5  -1    6.05    0.33
 -33   5   1    5.70    0.28
 -33   5   1    6.53    0.36
 -33   5   1    5.03    0.38
 -33   5   1    6.50    0.44
 -33   5   1    6.42    0.56
  33   5  -1    6.82    0.38
  33   5  -1    6.46    0.59
  33   5  -1    6.42    0.46
 -31  -5   1    6.23    0.34
  31  -5  -1    6.66    0.48
 -31  -5   1    5.86    0.32
  31  -5  -1    5.88    0.33
  31  -5  -1    6.46    0.31
 -31  -5   1    6.87    0.49
  31  -5  -1    6.28    0.33
  31  -5  -1    6.63    0.30
 -31   5   1    6.31    0.38
 -31   5   1    6.73    0.43
 -31   5   1    7.12    0.37
 -31   5   1    6.43    0.29
  31   5  -1    7.05    0.57
  31   5  -1    7.36    0.47
  31   5  -1    7.50    0.39
  31   5  -1    6.13    0.29
 -31   5   1    7.10    0.55
 -29  -5   1    3.71    0.23
 -29  -5   1    3.20    0.34
  29  -5  -1    3.58    0.22
  29  -5  -1    3.45    0.34
  29  -5  -1    3.33    0.22
  29  -5  -1    3.73    0.21
  29  -5  -1    3.36    0.20
 -29  -5   1    3.31    0.26
 -29   5   1    3.58    0.24
 -29   5   1    3.52    0.17
 -29   5   1    3.20    0.25
  29   5  -1    3.70    0.25
  29   5  -1    3.31    0.17
 -29   5   1    3.33    0.28
 -29   5   1    3.34    0.38
  29   5  -1    3.57    0.31
  29   5  -1    3.42    0.48
  27  -5  -1    3.93    0.24
  27  -5  -1    4.20    0.24
 -27  -5   1    4.07    0.24
 -27  -5   1    4.51    0.25
  27  -5  -1    4.23    0.23
  27  -5  -1    4.71    0.37
 -27  -5   1    4.78    0.37
  27  -5  -1    4.28    0.22
 -27   5   1    4.57    0.26
 -27   5   1    4.27    0.39
  27   5  -1    4.69    0.33
  27   5  -1    4.23    0.20
  27   5  -1    4.59    0.27
  27   5  -1    4.45    0.41
 -27   5   1    4.07    0.28
 -27   5   1    4.40    0.20
 -27   5   1    4.52    0.31
 -25  -5   1    2.48    0.18
  25  -5  -1    2.57    0.26
 -25  -5   1    2.37    0.17
  25  -5  -1    2.56    0.18
  25  -5  -1    2.46    0.17
 -25  -5   1    2.15    0.27
  25  -5  -1    2.65    0.16
  25  -5  -1    2.47    0.17
  25   5  -1    2.35    0.23
 -25   5   1    2.20    0.21
 -25   5   1    2.46    0.13
  25   5  -1    2.51    0.18
  25   5  -1    2.43    0.13
 -25   5   1    3.05    0.35
 -25   5   1    2.71    0.18
  25   5  -1    2.89    0.37
 -23  -5   1    1.31    0.20
 -23  -5   1    1.41    0.13
  23  -5  -1    1.55    0.15
  23  -5  -1    1.87    0.14
  23  -5  -1    1.70    0.13
 -23  -5   1    1.71    0.14
  23  -5  -1    1.34    0.21
 -23   5   1    1.72    0.10
 -23   5   1    1.32    0.16
  23   5  -1    1.66    0.27
 -23   5   1    1.72    0.24
  23   5  -1    1.79    0.10
  23   5  -1    1.34    0.18
 -23   5   1    1.69    0.13
  23   5  -1    1.45    0.14
 -21  -5   1    3.99    0.22
  21  -5  -1    3.99    0.23
  21  -5  -1    4.45    0.30
  21  -5  -1    3.82    0.21
 -21  -5   1    4.01    0.22
 -21  -5   1    3.99    0.31
  21  -5  -1    4.03    0.21
 -21   5   1    4.40    0.38
 -21   5   1    4.22    0.26
  21   5  -1    4.04    0.22
 -21   5   1    3.81    0.17
  21   5  -1    4.15    0.35
  21   5  -1    4.94    0.33
  21   5  -1    3.94    0.17
 -21   5   1    3.83    0.21
 -19  -5   1   37.90    1.44
  19  -5  -1   39.08    1.52
  19  -5  -1   37.25    1.45
 -19  -5   1   38.92    1.44
  19  -5  -1   39.86    1.43
 -19  -5   1   38.84    1.54
  19  -5  -1   37.98    1.44
 -19   5   1   39.15    1.41
  19   5  -1   40.41    1.52
  19   5  -1   36.39    1.59
 -19   5   1   38.49    1.57
  19   5  -1   40.53    1.42
 -19   5   1   38.88    1.45
 -19   5   1   38.55    1.49
  17  -5  -1   14.94    0.60
 -17  -5   1   15.40    0.70
 -17  -5   1   15.44    0.61
  17  -5  -1   15.33    0.68
  17  -5  -1   14.83    0.61
 -17  -5   1   15.64    0.63
  17  -5  -1   17.54    0.68
  17   5  -1   14.77    0.56
 -17   5   1   15.29    0.63
 -17   5   1   14.55    0.69
  17   5  -1   14.84    0.73
  17   5  -1   14.99    0.59
 -17   5   1   15.11    0.59
 -17   5   1   15.58    0.56
  17   5  -1   15.63    0.65
 -15  -5   1    0.82    0.09
  15  -5  -1    0.65    0.09
  15  -5  -1    0.80    0.12
 -15  -5   1    0.84    0.10
  15  -5  -1    0.72    0.08
 -15  -5   1    0.96    0.15
  15  -5  -1    0.68    0.10
  15   5  -1    0.85    0.08
  15   5  -1    1.12    0.19
 -15   5   1    0.92    0.11
  15   5  -1    1.08    0.13
 -15   5   1    0.67    0.07
 -15   5   1    0.65    0.06
 -15   5   1    0.80    0.15
  15   5  -1    0.77    0.06
  13  -5  -1    0.43    0.08
 -13  -5   1    0.56    0.07
  13  -5  -1    0.61    0.09
  13   5  -1    0.58    0.04
 -13   5   1    0.57    0.07
 -13   5   1    0.51    0.05
 -13   5   1    0.70    0.09
  13   5  -1    0.56    0.14
  13   5  -1    0.63    0.10
 -13   5   1    0.57    0.13
  13   5  -1    0.54    0.06
  11  -5  -1    1.17    0.12
 -11  -5   1    1.02    0.13
 -11  -5   1    1.10    0.09
 -11  -5   1    1.13    0.09
  11  -5  -1    1.17    0.11
  11  -5  -1    1.19    0.08
  11   5  -1    1.11    0.06
 -11   5   1    1.12    0.09
  11   5  -1    1.16    0.08
 -11   5   1    1.00    0.15
  11   5  -1    1.04    0.17
 -11   5   1    1.15    0.07
 -11   5   1    0.96    0.10
  -9  -5   1    0.49    0.11
   9  -5  -1    0.52    0.06
  -9  -5   1    0.70    0.07
   9  -5  -1    0.49    0.08
  -9  -5   1    0.47    0.06
  -9  -5   1    0.44    0.06
   9  -5  -1    0.55    0.05
  -9   5   1    0.47    0.10
  -9   5   1    0.52    0.06
   9   5  -1    0.39    0.07
   9   5  -1    0.49    0.04
  -9   5   1    0.51    0.04
  -9   5   1    0.50    0.07
   7  -5  -1    8.79    0.35
   7  -5  -1    8.35    0.32
  -7  -5   1    8.46    0.34
   7  -5  -1    8.54    0.33
  -7  -5   1    8.09    0.34
  -7  -5   1    8.49    0.36
   7  -5  -1    7.44    0.36
  -7  -5   1    8.29    0.33
  -7  -5   1    8.68    0.34
  -7  -5   1    9.15    0.35
   7   5  -1    8.53    0.36
  -7   5   1    8.70    0.35
  -5  -5   1    0.60    0.07
   5  -5  -1    0.70    0.08
  -5  -5   1    0.54    0.07
   5  -5  -1    0.48    0.07
   5  -5  -1    0.56    0.06
  -5  -5   1    0.65    0.08
  -5   5   1    0.52    0.05
   5   5  -1    0.61    0.07
  -3  -5   1   29.88    1.09
  -3  -5   1   28.99    1.09
   3  -5  -1   29.69    1.09
  -3  -5   1   29.45    1.10
   3  -5  -1   29.59    1.10
   3   5  -1   30.98    1.15
   1  -5  -1   14.96    0.57
  -1  -5   1   14.73    0.57
  -1  -5   1   14.67    0.57
   1  -5  -1   14.71    0.56
  -1  -5   1   14.60    0.57
   1  -5  -1   14.92    0.57
   1   5  -1   15.16    0.62
  -1  -5  -1   25.15    0.94
  -1  -5  -1   24.47    0.94
  -1  -5  -1   25.85    0.94
   1  -5   1   25.17    0.94
   1  -5   1   25.30    0.95
  -1   5  -1   24.51    0.93
  -3  -5  -1    7.12    0.30
   3  -5   1    6.96    0.28
   3  -5   1    7.39    0.30
  -3  -5  -1    7.09    0.30
  -3  -5  -1    7.34    0.30
   3  -5   1    7.34    0.31
   3  -5   1    6.92    0.27
  -3   5  -1    7.15    0.31
  -5  -5  -1   14.74    0.54
   5  -5   1   13.72    0.55
   5  -5   1   13.92    0.54
   5  -5   1   13.93    0.54
  -5  -5  -1   14.68    0.55
   5  -5   1   13.88    0.52
  -5   5  -1   13.87    0.55
  -5   5  -1   13.40    0.56
   5   5   1   14.23    0.52
  -5   5  -1   13.90    0.52
   7  -5   1    9.75    0.38
   7  -5   1   10.31    0.40
  -7  -5  -1    9.27    0.37
   7  -5   1    9.73    0.37
  -7  -5  -1    9.79    0.38
  -7  -5  -1    9.83    0.38
  -7  -5  -1    9.39    0.39
  -7   5  -1   10.83    0.41
  -7   5  -1   10.36    0.43
   7   5   1   10.51    0.40
  -7   5  -1    9.87    0.44
  -7   5  -1    9.83    0.38
  -9  -5  -1    1.15    0.09
  -9  -5  -1    1.12    0.08
  -9  -5  -1    1.00    0.09
   9  -5   1    1.32    0.11
   9  -5   1    1.14    0.08
   9  -5   1    1.15    0.11
  -9  -5  -1    1.17    0.12
  -9  -5  -1    1.30    0.13
   9   5   1    1.09    0.07
  -9   5  -1    1.43    0.13
   9   5   1    1.21    0.09
  -9   5  -1    1.33    0.08
  -9   5  -1    1.16    0.10
 -11  -5  -1   26.66    1.01
 -11  -5  -1   28.02    1.07
  11  -5   1   28.19    1.04
 -11  -5  -1   27.78    1.02
 -11   5  -1   29.38    1.09
 -11   5  -1   27.10    1.12
  11   5   1   29.48    1.05
  11   5   1   29.53    1.09
 -11   5  -1   28.34    1.07
  11   5   1   27.60    1.03
 -13  -5  -1   42.47    1.58
  13  -5   1   44.19    1.56
  13  -5   1   40.98    1.61
  13  -5   1   43.77    1.59
 -13   5  -1   43.25    1.59
 -13   5  -1   44.74    1.64
 -13   5  -1   43.19    1.69
  13   5   1   44.85    1.64
 -13   5  -1   43.26    1.62
  13   5   1   44.48    1.60
  15  -5   1   21.64    0.91
 -15  -5  -1   23.52    0.87
  15  -5   1   23.24    0.94
  15  -5   1   23.36    0.89
  15  -5   1   24.07    0.87
 -15  -5  -1   24.02    0.90
 -15  -5  -1   23.04    0.95
 -15   5  -1   23.78    0.98
  15   5   1   24.00    0.93
  15   5   1   23.95    0.86
 -15   5  -1   23.14    0.93
  15   5   1   24.32    0.89
 -15   5  -1   24.19    0.87
 -15   5  -1   24.53    0.90
  15   5   1   20.82    0.99
 -17  -5  -1   13.47    0.59
  17  -5   1   11.36    0.53
 -17  -5  -1   13.27    0.52
  17  -5   1   12.38    0.50
  17  -5   1   13.58    0.58
  17   5   1   13.32    0.57
 -17   5  -1   12.83    0.61
  17   5   1   12.86    0.52
 -17   5  -1   12.82    0.56
 -17   5  -1   13.46    0.53
  17   5   1   13.55    0.49
  19  -5   1    1.60    0.14
  19  -5   1    1.58    0.18
 -19  -5  -1    1.54    0.13
 -19  -5  -1    1.30    0.18
  19  -5   1    1.67    0.11
 -19  -5  -1    1.63    0.12
  19  -5   1    1.46    0.14
  19   5   1    1.64    0.09
 -19   5  -1    1.44    0.14
 -19   5  -1    1.44    0.22
  19   5   1    1.49    0.22
 -19   5  -1    1.37    0.16
  19   5   1    1.39    0.12
 -19   5  -1    1.48    0.09
  21  -5   1    5.77    0.28
  21  -5   1    5.51    0.35
  21  -5   1    5.79    0.27
  21  -5   1    5.48    0.33
 -21  -5  -1    5.90    0.27
  21  -5   1    5.72    0.29
 -21  -5  -1    5.64    0.36
 -21  -5  -1    5.99    0.28
 -21   5  -1    5.68    0.32
  21   5   1    5.88    0.41
 -21   5  -1    6.32    0.39
 -21   5  -1    5.89    0.24
  21   5   1    5.90    0.33
  21   5   1    5.72    0.24
 -21   5  -1    5.74    0.28
  21   5   1    5.86    0.28
 -23  -5  -1   11.16    0.59
  23  -5   1   10.07    0.55
 -23  -5  -1   12.30    0.48
  23  -5   1   12.30    0.48
  23  -5   1   10.68    0.57
 -23  -5  -1   11.26    0.49
  23  -5   1   11.99    0.48
  23  -5   1   10.87    0.49
  23   5   1   12.07    0.45
 -23   5  -1   11.33    0.61
 -23   5  -1   11.42    0.50
  23   5   1   11.24    0.49
 -23   5  -1   12.31    0.45
 -23   5  -1   11.41    0.49
 -23   5  -1   11.63    0.54
  23   5   1   10.81    0.64
  23   5   1   11.40    0.55
 -25  -5  -1   13.01    0.67
 -25  -5  -1   13.18    0.55
  25  -5   1   13.15    0.56
  25  -5   1   13.16    0.54
 -25  -5  -1   13.40    0.55
  25  -5   1   12.62    0.65
  25  -5   1   12.76    0.54
  25   5   1   13.84    0.51
 -25   5  -1   13.65    0.51
  25   5   1   12.86    0.63
  25   5   1   12.60    0.73
 -25   5  -1   13.09    0.57
 -25   5  -1   13.21    0.56
 -25   5  -1   12.81    0.61
 -25   5  -1   14.23    0.72
  27  -5   1    3.73    0.22
 -27  -5  -1    4.42    0.35
 -27  -5  -1    3.75    0.23
  27  -5   1    3.66    0.24
  27  -5   1    4.02    0.33
  27  -5   1    3.62    0.21
 -27  -5  -1    3.53    0.25
 -27   5  -1    3.27    0.34
 -27   5  -1    4.11    0.24
  27   5   1    3.76    0.24
  27   5   1    3.63    0.38
  27   5   1    4.06    0.30
 -27   5  -1    3.52    0.24
 -27   5  -1    3.63    0.28
  29  -5   1    6.43    0.30
 -29  -5  -1    5.80    0.32
 -29  -5  -1    6.03    0.45
  29  -5   1    6.70    0.31
  29  -5   1    6.42    0.32
  29  -5   1    6.10    0.44
 -29  -5  -1    6.61    0.32
  29  -5   1    5.97    0.33
 -29   5  -1    6.38    0.40
  29   5   1    7.00    0.43
 -29   5  -1    5.70    0.48
  29   5   1    5.48    0.49
  29   5   1    6.41    0.35
 -29   5  -1    6.94    0.37
  29   5   1    6.42    0.28
 -29   5  -1    6.76    0.28
 -29   5  -1    6.75    0.35
  31  -5   1    4.11    0.55
 -31  -5  -1    6.07    0.54
 -31  -5  -1    5.17    0.29
 -31  -5  -1    4.93    0.29
  31  -5   1    4.86    0.28
  31  -5   1    5.24    0.29
  31  -5   1    5.13    0.26
  31   5   1    5.18    0.25
  31   5   1    4.58    0.62
 -31   5  -1    5.00    0.48
 -31   5  -1    5.38    0.25
 -31   5  -1    4.92    0.42
  31   5   1    5.78    0.35
 -31   5  -1    5.51    0.33
 -31   5  -1    5.45    0.32
  33  -5   1    6.35    0.49
  33  -5   1    6.90    0.35
 -33  -5  -1    5.54    0.33
  33  -5   1    5.94    0.34
  33  -5   1    6.38    0.30
 -33  -5  -1    6.79    0.35
 -33  -5  -1    6.50    0.50
  33  -5   1    6.62    0.32
 -33   5  -1    6.61    0.38
  33   5   1    6.24    0.45
 -33   5  -1    5.93    0.55
 -33   5  -1    6.95    0.30
 -33   5  -1    6.96    0.45
  33   5   1    6.45    0.38
 -33   5  -1    6.56    0.39
  33   5   1    7.11    0.31
  35  -5   1   12.75    0.57
 -35  -5  -1   11.93    0.56
  35  -5   1   13.26    0.77
  35  -5   1   13.39    0.53
  35  -5   1   12.75    0.58
 -35  -5  -1   12.46    0.76
 -35  -5  -1   13.70    0.59
 -35   5  -1   11.73    0.62
  35   5   1   13.42    0.74
 -35   5  -1   13.71    0.72
 -35   5  -1   13.52    0.85
  35   5   1   13.26    0.64
 -35   5  -1   13.76    0.54
 -35   5  -1   13.33    0.63
 -37  -5  -1    2.26    0.19
 -37  -5  -1    2.42    0.37
  37  -5   1    1.89    0.19
 -37  -5  -1    1.80    0.20
  37  -5   1    1.90    0.31
  37  -5   1    2.50    0.21
  37  -5   1    2.25    0.21
 -37   5  -1    2.69    0.46
 -37   5  -1    2.30    0.29
 -37   5  -1    1.99    0.25
  37   5   1    1.65    0.26
 -37   5  -1    2.11    0.24
  37   5   1    2.38    0.16
  37   5   1    2.18    0.25
 -37   5  -1    2.20    0.16
 -39  -5  -1    4.16    0.44
 -39  -5  -1    4.52    0.30
  39  -5   1    4.72    0.46
 -39  -5  -1    4.50    0.27
  39  -5   1    4.88    0.30
  39  -5   1    4.89    0.29
  39   5   1    4.65    0.35
  39   5   1    5.46    0.45
  39   5   1    4.85    0.26
 -39   5  -1    4.19    0.54
 -39   5  -1    5.46    0.38
 -39   5  -1    4.81    0.25
 -39   5  -1    4.88    0.42
 -41  -5  -1    4.14    0.28
 -41  -5  -1    4.05    0.25
 -41  -5  -1    3.56    0.43
  41  -5   1    4.20    0.29
  41  -5   1    3.66    0.48
  41   5   1    4.30    0.23
  41   5   1    4.38    0.41
 -41   5  -1    4.11    0.57
 -41   5  -1    4.06    0.22
 -41   5  -1    4.19    0.40
 -41   5  -1    3.88    0.32
  41   5   1    3.43    0.31
 -43  -5  -1    1.88    0.34
  43  -5   1    1.50    0.19
 -43  -5  -1    1.29    0.17
  43  -5   1    1.24    0.27
 -43  -5  -1    1.85    0.17
  43   5   1    1.59    0.23
 -43   5  -1    1.40    0.15
 -43   5  -1    1.17    0.28
 -43   5  -1    1.62    0.27
  43   5   1    1.68    0.30
  43   5   1    1.68    0.14
 -45  -5  -1    2.16    0.35
 -45  -5  -1    2.51    0.22
  45  -5   1    2.14    0.34
  45  -5   1    2.21    0.24
  45   5   1    2.36    0.17
 -45   5  -1    2.11    0.18
  45   5   1    2.34    0.33
  45   5   1    2.14    0.28
 -45   5  -1    2.47    0.34
  47  -5   1    0.37    0.27
 -47  -5  -1    0.25    0.11
  47  -5   1    0.49    0.13
 -47  -5  -1    0.09    0.20
 -47   5  -1    0.42    0.21
  47   5   1    0.26    0.21
  47   5   1    0.18    0.08
  49  -5   1    0.25    0.11
  49  -5   1    0.26    0.28
 -49  -5  -1    0.25    0.10
 -49   5  -1    0.10    0.24
  49   5   1    0.39    0.22
 -51  -5  -1    1.21    0.14
  51  -5   1    0.73    0.18
  52  -6  -1    1.22    0.16
 -50  -6   1    0.15    0.16
  50  -6  -1   -0.01    0.09
  50   6  -1    0.44    0.35
  48  -6  -1    0.80    0.14
 -48   6   1    0.81    0.31
  48   6  -1    0.34    0.20
  48   6  -1    0.67    0.10
 -46  -6   1    2.47    0.21
  46  -6  -1    2.01    0.33
  46  -6  -1    2.54    0.21
 -46  -6   1    2.47    0.42
  46   6  -1    2.55    0.17
 -46   6   1    2.03    0.32
  46   6  -1    2.01    0.28
 -46   6   1    2.23    0.21
  46   6  -1    2.88    0.37
 -44  -6   1    0.47    0.15
 -44  -6   1    0.44    0.11
  44  -6  -1    0.55    0.24
  44  -6  -1    0.43    0.13
 -44  -6   1    0.50    0.21
 -44   6   1    0.35    0.08
  44   6  -1    0.33    0.15
 -44   6   1    0.29    0.28
 -44   6   1    0.56    0.17
  44   6  -1    0.30    0.22
  44   6  -1    0.35    0.12
 -42  -6   1    4.65    0.27
  42  -6  -1    4.35    0.45
 -42  -6   1    4.34    0.45
  42  -6  -1    5.44    0.32
 -42  -6   1    4.89    0.31
  42  -6  -1    4.07    0.31
  42   6  -1    4.72    0.37
 -42   6   1    5.50    0.26
  42   6  -1    4.34    0.44
  42   6  -1    5.21    0.27
 -42   6   1    4.96    0.36
 -42   6   1    5.35    0.46
  40  -6  -1    0.19    0.11
 -40  -6   1    0.28    0.19
 -40  -6   1    0.31    0.11
 -40  -6   1    0.36    0.12
  40  -6  -1    0.26    0.14
  40  -6  -1    0.41    0.13
  40  -6  -1    0.31    0.19
  40   6  -1    0.28    0.18
 -40   6   1    0.54    0.21
 -40   6   1    0.38    0.14
  40   6  -1    0.37    0.08
 -40   6   1    0.37    0.09
  40   6  -1    0.31    0.13
  38  -6  -1    0.66    0.14
 -38  -6   1    0.67    0.22
  38  -6  -1    1.19    0.30
  38  -6  -1    0.62    0.13
 -38  -6   1    0.69    0.12
  38  -6  -1    0.84    0.11
 -38  -6   1    0.63    0.14
 -38   6   1    0.78    0.11
  38   6  -1    1.17    0.19
 -38   6   1    0.66    0.15
  38   6  -1    0.74    0.23
  38   6  -1    0.86    0.11
 -38   6   1    1.18    0.25
  36  -6  -1    0.65    0.14
 -36  -6   1    0.48    0.13
  36  -6  -1    0.71    0.11
 -36  -6   1    0.81    0.13
  36  -6  -1    0.66    0.14
  36  -6  -1    0.56    0.11
 -36  -6   1    0.72    0.22
  36  -6  -1    0.81    0.24
 -36   6   1    0.65    0.15
  36   6  -1    0.61    0.15
 -36   6   1    0.99    0.22
  36   6  -1    0.54    0.17
  36   6  -1    0.56    0.09
 -36   6   1    0.60    0.09
 -34  -6   1   14.40    0.62
  34  -6  -1   13.54    0.56
  34  -6  -1   13.24    0.60
  34  -6  -1   13.43    0.61
  34  -6  -1   13.95    0.79
 -34  -6   1   13.04    0.60
 -34  -6   1   15.50    0.83
  34  -6  -1   13.90    0.58
 -34   6   1   15.01    0.67
 -34   6   1   14.23    0.76
  34   6  -1   14.01    0.79
  34   6  -1   14.46    0.59
  34   6  -1   14.56    0.69
 -34   6   1   14.80    0.58
  32  -6  -1    7.24    0.36
 -32  -6   1    6.92    0.52
  32  -6  -1    6.51    0.32
  32  -6  -1    5.87    0.35
  32  -6  -1    7.00    0.33
 -32  -6   1    6.27    0.35
 -32  -6   1    6.63    0.36
  32  -6  -1    6.51    0.50
  32   6  -1    7.20    0.50
 -32   6   1    7.18    0.40
 -32   6   1    7.28    0.47
  32   6  -1    7.07    0.41
 -32   6   1    7.64    0.32
  30  -6  -1    1.22    0.14
  30  -6  -1    1.19    0.16
  30  -6  -1    1.37    0.14
  30  -6  -1    1.52    0.28
 -30  -6   1    1.20    0.14
  30  -6  -1    1.32    0.13
 -30  -6   1    1.36    0.25
 -30  -6   1    1.33    0.16
  30   6  -1    1.51    0.12
 -30   6   1    1.09    0.27
  30   6  -1    1.75    0.27
  30   6  -1    1.56    0.19
 -30   6   1    1.35    0.17
 -30   6   1    1.40    0.11
  28  -6  -1    7.92    0.41
  28  -6  -1    8.83    0.54
 -28  -6   1    8.53    0.56
 -28  -6   1    8.29    0.41
  28  -6  -1    8.74    0.39
  28  -6  -1    9.30    0.50
 -28  -6   1    9.53    0.42
  28  -6  -1    8.74    0.41
  28   6  -1    9.40    0.46
  28   6  -1    8.95    0.38
 -28   6   1    9.66    0.51
 -28   6   1    9.26    0.44
  28   6  -1    9.01    0.53
 -28   6   1   10.35    0.90
 -28   6   1    9.01    0.37
 -26  -6   1    8.14    0.51
  26  -6  -1    7.49    0.36
  26  -6  -1    7.98    0.35
 -26  -6   1    7.46    0.37
  26  -6  -1    7.67    0.38
 -26  -6   1    7.41    0.38
  26  -6  -1    8.28    0.50
 -26   6   1    7.85    0.43
  26   6  -1    8.25    0.47
 -26   6   1    7.51    0.37
 -26   6   1    7.93    0.56
  26   6  -1    6.96    0.33
  26   6  -1    7.97    0.39
  24  -6  -1    2.32    0.17
 -24  -6   1    1.98    0.26
  24  -6  -1    1.99    0.25
  24  -6  -1    2.10    0.15
 -24  -6   1    2.38    0.17
  24  -6  -1    2.55    0.17
 -24  -6   1    2.19    0.17
  24  -6  -1    2.28    0.18
 -24   6   1    1.73    0.15
 -24   6   1    2.04    0.31
 -24   6   1    2.34    0.12
  24   6  -1    1.89    0.16
  24   6  -1    2.27    0.12
 -24   6   1    2.50    0.21
  24   6  -1    2.47    0.23
 -22  -6   1    0.76    0.11
 -22  -6   1    0.63    0.10
  22  -6  -1    0.51    0.10
  22  -6  -1    0.81    0.10
 -22  -6   1    0.76    0.17
  22  -6  -1    0.63    0.15
  22  -6  -1    0.77    0.11
  22   6  -1    0.75    0.10
 -22   6   1    0.77    0.09
 -22   6   1    0.83    0.07
  22   6  -1    0.88    0.16
 -22   6   1    0.76    0.13
  22   6  -1    0.78    0.07
  20  -6  -1    0.16    0.06
 -20  -6   1    0.04    0.10
  20  -6  -1    0.17    0.07
  20  -6  -1    0.11    0.08
 -20  -6   1    0.07    0.06
  20  -6  -1    0.15    0.10
 -20  -6   1    0.09    0.06
 -20   6   1    0.07    0.05
  20   6  -1    0.11    0.03
 -20   6   1    0.07    0.07
  20   6  -1    0.10    0.08
 -20   6   1    0.07    0.03
 -18  -6   1    3.67    0.19
  18  -6  -1    3.27    0.20
 -18  -6   1    3.59    0.21
  18  -6  -1    3.28    0.18
  18  -6  -1    3.31    0.21
 -18  -6   1    3.74    0.27
  18  -6  -1    3.19    0.25
 -18   6   1    3.45    0.18
  18   6  -1    3.46    0.15
  18   6  -1    3.71    0.25
 -18   6   1    3.32    0.15
 -18   6   1    3.64    0.22
 -16  -6   1    4.32    0.29
  16  -6  -1    4.48    0.21
 -16  -6   1    4.14    0.23
  16  -6  -1    4.39    0.23
  16  -6  -1    3.99    0.27
  16  -6  -1    4.10    0.23
 -16   6   1    4.58    0.18
 -16   6   1    4.22    0.24
  16   6  -1    4.11    0.21
  16   6  -1    4.55    0.27
  16   6  -1    4.24    0.18
 -16   6   1    4.38    0.21
 -14  -6   1   14.73    0.59
 -14  -6   1   15.88    0.61
  14  -6  -1   15.77    0.65
 -14  -6   1   14.69    0.66
  14  -6  -1   15.45    0.62
  14  -6  -1   14.89    0.61
  14  -6  -1   14.81    0.58
 -14   6   1   15.26    0.60
  14   6  -1   14.97    0.57
  14   6  -1   16.58    0.60
 -14   6   1   15.68    0.63
 -14   6   1   15.48    0.58
  14   6  -1   15.22    0.66
  12  -6  -1    1.48    0.10
 -12  -6   1    1.34    0.10
  12   6  -1    1.67    0.10
  12   6  -1    1.57    0.08
 -12   6   1    1.49    0.11
  12   6  -1    1.63    0.14
 -12   6   1    1.63    0.13
 -12   6   1    1.59    0.09
 -10  -6   1    3.19    0.19
  10  -6  -1    3.09    0.16
 -10  -6   1    3.48    0.17
 -10  -6   1    3.26    0.20
  10  -6  -1    3.59    0.20
  10  -6  -1    3.28    0.19
  10  -6  -1    3.31    0.19
 -10  -6   1    3.58    0.17
 -10  -6   1    3.03    0.19
 -10   6   1    3.44    0.17
  10   6  -1    3.18    0.14
  10   6  -1    3.34    0.20
 -10   6   1    3.37    0.14
  10   6  -1    3.37    0.15
 -10   6   1    3.53    0.18
  -8  -6   1    2.45    0.13
  -8  -6   1    2.29    0.14
  -8  -6   1    2.56    0.15
   8  -6  -1    2.47    0.16
   8  -6  -1    2.13    0.15
  -8  -6   1    2.47    0.16
   8  -6  -1    2.31    0.13
  -8   6   1    2.33    0.12
  -8   6   1    2.49    0.14
   8   6  -1    2.38    0.16
   8   6  -1    2.44    0.11
  -6  -6   1    3.73    0.19
   6  -6  -1    3.90    0.20
  -6  -6   1    3.79    0.19
   6  -6  -1    3.73    0.20
   6  -6  -1    3.61    0.18
  -6  -6   1    3.57    0.18
  -6   6   1    3.64    0.17
   6   6  -1    3.61    0.20
  -4  -6   1    1.14    0.10
   4  -6  -1    1.17    0.10
  -4  -6   1    0.99    0.10
  -4   6   1    1.00    0.08
   4   6  -1    1.16    0.11
  -2  -6   1    6.06    0.27
   2   6  -1   15.18    0.60
   0  -6   1   13.30    0.52
   0  -6  -1   12.93    0.52
   0  -6  -1   13.33    0.52
   0  -6   1   12.78    0.52
   0   6  -1   13.22    0.53
   2  -6   1    2.96    0.15
  -2  -6  -1    2.78    0.17
  -2  -6  -1    2.93    0.16
   2  -6   1    2.11    0.15
  -2  -6  -1    2.36    0.15
  -2   6  -1    3.02    0.18
   4  -6   1   14.82    0.58
  -4  -6  -1   14.97    0.58
   4  -6   1   14.95    0.60
  -4  -6  -1   15.31    0.58
  -4   6  -1   15.03    0.60
  -6  -6  -1    2.29    0.13
   6  -6   1    2.28    0.13
   6  -6   1    2.27    0.11
  -6  -6  -1    2.14    0.14
  -6  -6  -1    2.46    0.15
   6  -6   1    2.34    0.13
   6  -6   1    1.84    0.16
   6  -6   1    2.02    0.15
   6  -6   1    2.35    0.16
  -6   6  -1    2.28    0.13
   6   6   1    2.29    0.12
  -6   6  -1    2.21    0.15
   8  -6   1    6.52    0.30
   8  -6   1    6.10    0.29
  -8  -6  -1    6.37    0.27
   8  -6   1    6.51    0.29
  -8  -6  -1    6.44    0.29
   8  -6   1    6.16    0.27
  -8  -6  -1    6.47    0.28
  -8   6  -1    6.42    0.26
  -8   6  -1    6.46    0.30
   8   6   1    6.58    0.28
  -8   6  -1    6.63    0.29
  10  -6   1   17.73    0.67
  10  -6   1   17.44    0.69
  10  -6   1   17.52    0.69
 -10  -6  -1   17.39    0.66
 -10  -6  -1   17.89    0.66
 -10  -6  -1   16.72    0.66
 -10  -6  -1   17.85    0.69
  10   6   1   17.53    0.64
  10   6   1   17.73    0.69
  10   6   1   17.15    0.66
 -10   6  -1   18.21    0.70
 -10   6  -1   17.64    0.69
  12  -6   1    7.74    0.31
  12  -6   1    8.23    0.36
  12  -6   1    7.46    0.35
 -12  -6  -1    7.98    0.35
  12  -6   1    7.84    0.37
 -12  -6  -1    7.52    0.31
 -12   6  -1    7.70    0.31
 -12   6  -1    7.65    0.34
  12   6   1    7.71    0.31
  12   6   1    7.71    0.29
 -12   6  -1    8.17    0.36
  14  -6   1    4.82    0.25
 -14  -6  -1    4.65    0.25
  14  -6   1    5.02    0.28
  14  -6   1    4.94    0.26
 -14  -6  -1    5.29    0.29
 -14  -6  -1    4.90    0.22
  14   6   1    4.90    0.22
 -14   6  -1    4.88    0.24
 -14   6  -1    5.09    0.26
 -14   6  -1    4.86    0.20
  14   6   1    4.78    0.19
 -16  -6  -1    8.52    0.38
  16  -6   1    8.53    0.42
  16  -6   1    8.39    0.35
 -16  -6  -1    8.17    0.42
  16  -6   1    8.71    0.38
 -16  -6  -1    8.59    0.35
  16  -6   1    7.81    0.37
 -16   6  -1    8.17    0.47
 -16   6  -1    8.46    0.40
 -16   6  -1    8.55    0.33
 -16   6  -1    8.42    0.37
  16   6   1    8.86    0.40
  16   6   1    8.26    0.32
  16   6   1    8.41    0.35
  18  -6   1    5.56    0.25
  18  -6   1    5.39    0.28
 -18  -6  -1    5.43    0.33
  18  -6   1    5.90    0.33
 -18  -6  -1    5.36    0.28
  18  -6   1    5.61    0.28
 -18  -6  -1    5.44    0.26
 -18   6  -1    5.76    0.30
 -18   6  -1    5.83    0.38
  18   6   1    5.46    0.23
 -18   6  -1    5.50    0.27
 -18   6  -1    5.71    0.23
  18   6   1    5.56    0.31
  18   6   1    5.48    0.26
  20  -6   1    2.72    0.16
 -20  -6  -1    2.58    0.18
 -20  -6  -1    2.12    0.22
 -20  -6  -1    2.52    0.16
  20  -6   1    2.62    0.17
  20  -6   1    2.45    0.18
  20  -6   1    2.30    0.22
 -20   6  -1    2.63    0.13
  20   6   1    2.87    0.22
  20   6   1    2.75    0.13
 -20   6  -1    2.46    0.20
 -20   6  -1    2.57    0.43
 -20   6  -1    2.46    0.16
  20   6   1    2.43    0.16
  22  -6   1    0.45    0.10
 -22  -6  -1    0.40    0.09
  22  -6   1    0.55    0.08
 -22  -6  -1    0.61    0.10
  22  -6   1    0.51    0.09
 -22  -6  -1    0.33    0.12
  22  -6   1    0.46    0.13
  22   6   1    0.58    0.13
  22   6   1    0.58    0.09
 -22   6  -1    0.42    0.08
  22   6   1    0.53    0.06
 -22   6  -1    0.45    0.11
 -22   6  -1    0.48    0.06
 -22   6  -1    0.56    0.16
  24  -6   1    1.71    0.14
 -24  -6  -1    1.45    0.15
 -24  -6  -1    1.74    0.24
  24  -6   1    1.66    0.22
  24  -6   1    1.45    0.14
 -24  -6  -1    1.67    0.15
  24  -6   1    1.28    0.15
  24   6   1    1.54    0.10
 -24   6  -1    1.56    0.18
 -24   6  -1    1.41    0.24
 -24   6  -1    1.69    0.10
  24   6   1    1.31    0.18
 -24   6  -1    2.04    0.16
  26  -6   1    6.85    0.34
  26  -6   1    6.88    0.34
  26  -6   1    6.75    0.36
 -26  -6  -1    7.93    0.48
 -26  -6  -1    7.01    0.35
 -26  -6  -1    7.24    0.35
  26  -6   1    7.44    0.47
  26   6   1    7.45    0.36
 -26   6  -1    6.85    0.51
 -26   6  -1    6.97    0.41
  26   6   1    6.94    0.30
 -26   6  -1    6.97    0.30
 -26   6  -1    7.66    0.35
  26   6   1    6.86    0.42
  28  -6   1    1.49    0.25
 -28  -6  -1    1.27    0.15
  28  -6   1    1.50    0.14
  28  -6   1    1.23    0.15
  28  -6   1    1.71    0.16
 -28  -6  -1    1.51    0.16
 -28  -6  -1    1.73    0.26
  28  -6   1    1.43    0.15
 -28   6  -1    1.66    0.11
 -28   6  -1    1.82    0.28
 -28   6  -1    1.50    0.16
  28   6   1    1.56    0.21
  28   6   1    1.49    0.11
 -28   6  -1    1.33    0.19
  28   6   1    1.43    0.16
 -30  -6  -1    1.74    0.18
  30  -6   1    1.96    0.28
  30  -6   1    2.01    0.17
  30  -6   1    2.00    0.18
 -30  -6  -1    1.59    0.27
  30  -6   1    2.00    0.16
 -30  -6  -1    2.14    0.18
  30  -6   1    1.53    0.17
  30   6   1    1.98    0.13
  30   6   1    2.21    0.21
  30   6   1    1.97    0.27
 -30   6  -1    2.22    0.20
 -30   6  -1    2.03    0.13
 -30   6  -1    2.09    0.37
 -30   6  -1    2.10    0.27
  32  -6   1    1.82    0.16
  32  -6   1    1.55    0.27
 -32  -6  -1    1.79    0.18
  32  -6   1    1.40    0.14
 -32  -6  -1    1.37    0.16
  32  -6   1    1.43    0.17
 -32  -6  -1    1.72    0.29
  32  -6   1    1.97    0.18
 -32   6  -1    1.99    0.46
  32   6   1    1.83    0.13
 -32   6  -1    1.74    0.13
 -32   6  -1    1.72    0.19
  32   6   1    1.84    0.28
 -32   6  -1    1.47    0.21
  32   6   1    1.51    0.19
  34  -6   1    4.25    0.24
  34  -6   1    3.89    0.27
 -34  -6  -1    4.55    0.28
 -34  -6  -1    4.00    0.29
  34  -6   1    4.73    0.26
  34  -6   1    4.43    0.27
  34  -6   1    4.45    0.42
 -34  -6  -1    4.04    0.41
 -34   6  -1    4.70    0.39
 -34   6  -1    4.47    0.31
  34   6   1    4.34    0.23
  34   6   1    4.53    0.40
  34   6   1    4.80    0.32
 -34   6  -1    4.58    0.23
  36  -6   1    1.85    0.31
 -36  -6  -1    1.83    0.31
  36   6   1    1.40    0.23
 -36   6  -1    2.01    0.27
 -36   6  -1    1.95    0.22
  36   6   1    2.36    0.24
  38  -6   1    1.52    0.17
  38  -6   1    1.23    0.17
 -38  -6  -1    1.49    0.16
  38  -6   1    1.63    0.15
 -38  -6  -1    1.30    0.17
  38  -6   1    1.14    0.34
 -38  -6  -1    1.09    0.27
 -38   6  -1    1.59    0.14
  38   6   1    1.27    0.30
 -38   6  -1    0.85    0.27
 -38   6  -1    1.66    0.33
  38   6   1    1.53    0.14
  38   6   1    2.27    0.49
 -40  -6  -1    1.28    0.15
 -40  -6  -1    1.26    0.27
  40  -6   1    1.30    0.28
  40  -6   1    1.10    0.16
  40  -6   1    1.27    0.16
 -40  -6  -1    1.38    0.17
  40   6   1    1.32    0.13
  40   6   1    1.17    0.20
 -40   6  -1    1.40    0.20
 -40   6  -1    1.19    0.12
  40   6   1    1.71    0.31
 -40   6  -1    1.23    0.26
 -42  -6  -1    1.13    0.16
  42  -6   1    1.18    0.17
 -42  -6  -1    1.39    0.28
 -42  -6  -1    1.39    0.17
  42  -6   1    1.61    0.24
  42  -6   1    1.29    0.28
 -42   6  -1    1.23    0.12
 -42   6  -1    1.08    0.21
 -42   6  -1    1.55    0.29
  42   6   1    1.81    0.33
  42   6   1    1.39    0.21
  42   6   1    1.20    0.13
 -44  -6  -1    0.29    0.11
 -44  -6  -1    0.23    0.10
  44  -6   1    0.21    0.11
  44  -6   1    0.10    0.20
 -44  -6  -1   -0.04    0.16
 -44   6  -1    0.15    0.11
 -44   6  -1    0.33    0.19
  44   6   1    0.25    0.08
  44   6   1    0.08    0.13
  44   6   1    0.20    0.18
 -46  -6  -1    0.09    0.10
  46  -6   1    0.21    0.21
  46  -6   1    0.15    0.10
  46   6   1    0.02    0.26
  46   6   1    0.24    0.07
 -46   6  -1    0.30    0.24
  46   6   1    0.09    0.20
  48  -6   1    0.54    0.37
 -48  -6  -1    0.76    0.13
  48  -6   1    0.82    0.13
  48   6   1    0.71    0.24
  48   6   1    0.50    0.10
 -48   6  -1    0.70    0.24
 -50  -6  -1    0.67    0.20
  50  -6   1    0.70    0.12
  49  -7  -1    1.87    0.21
  49   7  -1    2.10    0.18
  47  -7  -1    0.69    0.13
 -47  -7   1    0.79    0.12
 -47   7   1    0.54    0.29
 -47   7   1    0.63    0.11
  47   7  -1    0.45    0.09
  47   7  -1    0.46    0.37
  45  -7  -1    0.17    0.10
 -45  -7   1    0.30    0.16
 -45  -7   1    0.24    0.10
  45  -7  -1   -0.09    0.27
  45   7  -1    0.38    0.16
 -45   7   1    0.38    0.19
 -45   7   1    0.15    0.08
  45   7  -1    0.14    0.07
  45   7  -1    0.20    0.18
  43  -7  -1    0.06    0.12
 -43  -7   1    0.60    0.24
  43  -7  -1    0.20    0.11
  43  -7  -1    0.22    0.21
 -43  -7   1    0.20    0.10
 -43  -7   1    0.07    0.09
  43   7  -1    0.17    0.07
 -43   7   1    0.32    0.08
 -43   7   1   -0.03    0.16
 -43   7   1    0.23    0.14
  43   7  -1    0.15    0.13
  43   7  -1    0.35    0.20
  41  -7  -1    0.52    0.14
  41  -7  -1    0.71    0.23
 -41  -7   1    0.60    0.13
 -41  -7   1    0.23    0.21
 -41  -7   1    0.64    0.12
  41  -7  -1    0.60    0.13
 -41   7   1    0.69    0.16
  41   7  -1    0.63    0.10
 -41   7   1    0.55    0.09
  41   7  -1    0.70    0.22
  41   7  -1    0.79    0.18
 -41   7   1    0.81    0.22
  39  -7  -1    0.45    0.12
 -39  -7   1    0.48    0.20
  39  -7  -1    0.30    0.11
 -39  -7   1    0.22    0.10
  39  -7  -1    0.29    0.19
  39  -7  -1    0.43    0.09
 -39  -7   1    0.38    0.12
 -39   7   1    0.35    0.13
 -39   7   1    0.40    0.18
  39   7  -1    0.44    0.09
  39   7  -1    0.30    0.18
  39   7  -1    0.31    0.13
 -39   7   1    0.35    0.08
  37  -7  -1    1.39    0.14
  37  -7  -1    1.62    0.42
 -37  -7   1    1.36    0.28
  37  -7  -1    1.73    0.16
 -37  -7   1    1.70    0.19
 -37  -7   1    1.40    0.16
  37  -7  -1    1.35    0.17
  37  -7  -1    1.25    0.17
  37   7  -1    1.70    0.15
 -37   7   1    1.64    0.27
 -37   7   1    1.79    0.14
  37   7  -1    1.32    0.23
  35  -7  -1    1.07    0.25
 -35  -7   1    1.85    0.30
  35   7  -1    1.77    0.22
 -35   7   1    1.13    0.17
  35   7  -1    1.24    0.24
 -35   7   1    1.67    0.26
 -33  -7   1    2.42    0.22
  33  -7  -1    2.97    0.22
  33  -7  -1    2.66    0.20
 -33  -7   1    2.84    0.36
  33  -7  -1    2.35    0.18
 -33  -7   1    2.58    0.22
  33  -7  -1    2.82    0.38
  33  -7  -1    2.72    0.24
 -33   7   1    2.71    0.17
 -33   7   1    3.42    0.37
  33   7  -1    2.25    0.24
  33   7  -1    2.66    0.32
  33   7  -1    2.89    0.18
 -33   7   1    2.99    0.24
  31  -7  -1    0.47    0.10
  31  -7  -1    0.31    0.12
  31  -7  -1    0.43    0.11
  31  -7  -1    0.28    0.16
 -31  -7   1    0.27    0.10
  31  -7  -1    0.40    0.10
 -31  -7   1    0.32    0.17
 -31  -7   1    0.46    0.12
  31   7  -1    0.33    0.12
 -31   7   1    0.42    0.07
  31   7  -1    0.47    0.19
 -31   7   1    0.28    0.11
 -31   7   1    0.49    0.14
  29  -7  -1   20.60    0.81
  29  -7  -1   19.80    0.79
 -29  -7   1   20.06    1.01
 -29  -7   1   19.72    0.82
  29  -7  -1   19.11    0.82
  29  -7  -1   20.27    0.98
 -29  -7   1   19.07    0.82
  29  -7  -1   19.89    0.80
  29   7  -1   19.64    0.80
  29   7  -1   20.65    0.99
 -29   7   1   21.46    0.86
  29   7  -1   21.84    0.89
 -29   7   1   21.32    0.95
 -29   7   1   20.22    0.79
 -27  -7   1    7.56    0.38
  27  -7  -1    7.78    0.35
  27  -7  -1    7.97    0.50
  27  -7  -1    7.56    0.37
  27  -7  -1    7.26    0.36
  27  -7  -1    7.34    0.39
 -27  -7   1    7.39    0.37
 -27  -7   1    7.75    0.51
  27   7  -1    8.86    0.43
 -27   7   1    8.50    0.48
  27   7  -1    7.42    0.34
  27   7  -1    8.40    0.51
 -27   7   1    9.06    0.41
 -27   7   1    8.00    0.34
  25  -7  -1    0.34    0.10
  25  -7  -1    0.45    0.09
 -25  -7   1    0.32    0.09
  25  -7  -1    0.38    0.09
 -25  -7   1    0.47    0.10
  25  -7  -1    0.49    0.16
  25  -7  -1    0.35    0.09
 -25  -7   1    0.61    0.18
  25   7  -1    0.40    0.14
  25   7  -1    0.41    0.06
 -25   7   1    0.47    0.09
 -25   7   1    0.36    0.06
 -25   7   1    0.52    0.13
  25   7  -1    0.45    0.10
  23  -7  -1    0.08    0.07
  23  -7  -1    0.06    0.10
 -23  -7   1    0.02    0.07
  23  -7  -1    0.07    0.07
  23  -7  -1    0.10    0.11
  23  -7  -1    0.06    0.06
 -23  -7   1    0.19    0.12
  23   7  -1    0.08    0.04
  23   7  -1    0.14    0.11
  23   7  -1    0.07    0.06
 -23   7   1    0.07    0.06
 -23   7   1    0.08    0.09
 -23   7   1    0.03    0.04
  21  -7  -1    4.20    0.24
 -21  -7   1    4.49    0.33
  21  -7  -1    4.24    0.31
  21  -7  -1    4.41    0.23
 -21  -7   1    4.22    0.25
 -21  -7   1    4.57    0.24
  21  -7  -1    4.52    0.26
 -21   7   1    4.86    0.20
 -21   7   1    4.32    0.28
  21   7  -1    4.91    0.20
 -21   7   1    4.54    0.24
  21   7  -1    4.38    0.25
  21   7  -1    4.66    0.32
 -19  -7   1    5.96    0.28
  19  -7  -1    5.27    0.35
 -19  -7   1    5.26    0.35
  19  -7  -1    5.82    0.31
  19  -7  -1    6.20    0.27
 -19  -7   1    6.07    0.30
  19  -7  -1    5.82    0.29
 -19   7   1    5.56    0.32
  19   7  -1    5.90    0.28
  19   7  -1    5.94    0.24
  19   7  -1    5.65    0.35
 -19   7   1    5.63    0.27
 -19   7   1    6.16    0.24
 -17  -7   1    3.68    0.22
 -17  -7   1    3.87    0.20
  17  -7  -1    3.40    0.21
  17  -7  -1    3.59    0.22
 -17  -7   1    3.63    0.26
  17  -7  -1    3.50    0.19
 -17   7   1    3.69    0.16
  17   7  -1    3.33    0.28
 -17   7   1    3.62    0.19
 -17   7   1    3.85    0.23
  17   7  -1    3.61    0.16
  15  -7  -1    8.23    0.38
  15  -7  -1    7.91    0.40
  15  -7  -1    8.05    0.34
 -15  -7   1    8.04    0.40
 -15  -7   1    8.50    0.35
  15  -7  -1    8.71    0.38
 -15  -7   1    7.87    0.37
  15   7  -1    8.38    0.42
 -15   7   1    8.57    0.39
  15   7  -1    8.32    0.35
  15   7  -1    8.39    0.32
  13  -7  -1    0.44    0.06
  13  -7  -1    0.29    0.09
 -13  -7   1    0.37    0.07
  13  -7  -1    0.36    0.08
  13  -7  -1    0.32    0.08
 -13  -7   1    0.50    0.09
 -13   7   1    0.48    0.05
  13   7  -1    0.38    0.10
 -13   7   1    0.26    0.06
 -13   7   1    0.40    0.08
  13   7  -1    0.42    0.04
  13   7  -1    0.43    0.06
 -11  -7   1    7.42    0.32
  11  -7  -1    7.60    0.34
  11  -7  -1    7.60    0.35
 -11  -7   1    7.49    0.34
  11  -7  -1    7.28    0.30
  11   7  -1    7.54    0.31
 -11   7   1    7.56    0.30
 -11   7   1    7.49    0.32
 -11   7   1    7.43    0.34
  11   7  -1    7.73    0.29
  11   7  -1    7.67    0.37
   9  -7  -1   10.95    0.47
   9  -7  -1   10.43    0.43
   9  -7  -1   11.10    0.46
  -9  -7   1   11.48    0.47
  -9  -7   1   11.10    0.44
  -9   7   1   11.79    0.48
  -9   7   1   11.49    0.46
   9   7  -1   11.74    0.51
   9   7  -1   11.88    0.45
   7  -7  -1   36.65    1.44
  -7  -7   1   37.09    1.39
   7  -7  -1   37.62    1.41
  -7  -7   1   39.68    1.43
  -5  -7   1    4.60    0.22
  -5  -7   1    4.38    0.22
   5  -7  -1    4.42    0.23
   5  -7  -1    4.39    0.21
  -5  -7   1    4.38    0.23
   5   7  -1    4.35    0.23
  -5   7   1    4.10    0.19
  -3  -7   1   12.79    0.52
   3  -7  -1   12.71    0.53
  -3  -7   1   12.99    0.52
   3  -7  -1   13.38    0.53
   3   7  -1   12.55    0.52
   1  -7  -1   24.16    0.90
  -1  -7   1   23.46    0.90
   1  -7  -1   22.77    0.90
  -1  -7   1   23.71    0.90
   1   7  -1   23.06    0.89
  -1  -7  -1   34.47    1.31
  -1  -7  -1   34.80    1.31
   1  -7   1   34.59    1.31
   1  -7   1   35.56    1.31
   1  -7   1   35.82    1.31
  -1   7  -1   34.65    1.30
  -3  -7  -1   12.84    0.52
   3  -7   1   12.65    0.52
  -3  -7  -1   12.57    0.51
   3  -7   1   13.02    0.53
  -3   7  -1   12.93    0.53
   5  -7   1    2.13    0.15
  -5  -7  -1    1.73    0.13
   5  -7   1    1.88    0.15
  -5  -7  -1    2.03    0.14
  -5   7  -1    2.04    0.14
  -5   7  -1    2.21    0.13
  -7  -7  -1   20.92    0.80
   7  -7   1   19.23    0.77
   7  -7   1   20.74    0.80
   7  -7   1   20.89    0.80
   7   7   1   20.95    0.78
  -7   7  -1   19.77    0.75
  -7   7  -1   20.40    0.79
  -7   7  -1   20.36    0.78
   9  -7   1    7.05    0.29
  -9  -7  -1    7.09    0.31
  -9  -7  -1    8.02    0.34
   9  -7   1    7.31    0.34
   9  -7   1    7.33    0.34
   9   7   1    7.21    0.29
  -9   7  -1    7.33    0.33
  -9   7  -1    7.79    0.30
   9   7   1    7.62    0.34
  -9   7  -1    7.62    0.34
  11  -7   1    6.10    0.30
  11  -7   1    6.59    0.26
  11  -7   1    6.07    0.31
 -11  -7  -1    6.44    0.28
  11  -7   1    6.44    0.31
 -11  -7  -1    6.62    0.31
  11   7   1    6.42    0.27
  11   7   1    6.42    0.31
  11   7   1    6.39    0.25
 -11   7  -1    6.64    0.26
 -11   7  -1    6.43    0.31
 -11   7  -1    6.59    0.30
  13  -7   1    4.73    0.26
 -13  -7  -1    5.00    0.26
  13  -7   1    5.08    0.22
  13  -7   1    4.69    0.27
 -13  -7  -1    4.91    0.22
  13  -7   1    5.46    0.26
 -13   7  -1    4.75    0.24
 -13   7  -1    5.01    0.21
  13   7   1    5.09    0.20
  13   7   1    5.03    0.27
  13   7   1    4.92    0.22
 -13   7  -1    5.08    0.27
  15  -7   1    0.72    0.12
 -15  -7  -1    0.82    0.09
  15  -7   1    0.65    0.12
 -15  -7  -1    0.60    0.09
  15  -7   1    0.66    0.09
  15  -7   1    0.72    0.08
 -15   7  -1    0.60    0.09
 -15   7  -1    0.74    0.07
  15   7   1    0.68    0.11
  15   7   1    0.76    0.06
  17  -7   1    1.91    0.13
  17  -7   1    1.56    0.15
  17  -7   1    1.72    0.16
  17  -7   1    1.68    0.19
 -17  -7  -1    1.76    0.13
 -17  -7  -1    1.99    0.16
 -17  -7  -1    1.69    0.18
  17   7   1    2.00    0.19
 -17   7  -1    1.60    0.16
  17   7   1    1.85    0.09
 -17   7  -1    1.75    0.10
  17   7   1    1.75    0.12
 -17   7  -1    1.64    0.13
  19  -7   1    2.15    0.18
 -19  -7  -1    1.86    0.21
  19  -7   1    2.13    0.22
 -19  -7  -1    2.22    0.15
  19  -7   1    2.03    0.16
 -19  -7  -1    2.18    0.17
  19  -7   1    1.98    0.14
  19   7   1    2.21    0.15
 -19   7  -1    2.11    0.15
  19   7   1    2.28    0.11
 -19   7  -1    2.24    0.12
  19   7   1    2.04    0.19
 -19   7  -1    1.94    0.18
  21  -7   1    3.35    0.21
 -21  -7  -1    3.10    0.27
 -21  -7  -1    3.37    0.20
  21  -7   1    3.54    0.23
 -21  -7  -1    3.43    0.22
  21  -7   1    3.51    0.19
  21  -7   1    3.52    0.28
  21   7   1    3.44    0.16
 -21   7  -1    3.46    0.16
 -21   7  -1    3.79    0.21
 -21   7  -1    2.80    0.24
  21   7   1    3.91    0.21
  21   7   1    3.13    0.25
 -23  -7  -1   10.21    0.60
 -23  -7  -1   11.92    0.53
  23  -7   1   12.19    0.54
  23  -7   1   12.13    0.54
  23  -7   1   13.63    0.55
 -23  -7  -1   11.86    0.51
  23  -7   1   12.81    0.63
 -23   7  -1   13.48    0.50
  23   7   1   12.61    0.50
 -23   7  -1   12.62    0.60
  23   7   1   13.52    0.64
 -23   7  -1   12.60    0.55
 -25  -7  -1    6.28    0.35
  25  -7   1    6.72    0.34
  25  -7   1    7.16    0.45
  25  -7   1    7.23    0.33
 -25  -7  -1    6.41    0.44
 -25  -7  -1    7.24    0.34
  25  -7   1    6.26    0.35
  25   7   1    7.17    0.30
 -25   7  -1    7.12    0.35
  25   7   1    7.22    0.36
 -25   7  -1    7.03    0.30
  25   7   1    6.73    0.44
 -25   7  -1    7.32    0.42
  27  -7   1    7.64    0.54
  27  -7   1    6.48    0.32
  27  -7   1    6.17    0.33
  27  -7   1    5.97    0.35
 -27  -7  -1    5.97    0.34
 -27  -7  -1    6.86    0.34
  27  -7   1    6.30    0.32
 -27  -7  -1    6.76    0.46
  27   7   1    6.43    0.28
  27   7   1    7.28    0.44
 -27   7  -1    6.35    0.28
 -27   7  -1    6.74    0.44
 -29  -7  -1    7.51    0.51
  29  -7   1    7.98    0.52
 -29  -7  -1    6.47    0.37
 -29  -7  -1    7.88    0.39
  29  -7   1    8.21    0.38
  29  -7   1    7.37    0.35
  29  -7   1    6.96    0.39
  29  -7   1    7.55    0.37
 -29   7  -1    7.94    0.48
  29   7   1    8.72    0.52
 -29   7  -1    8.32    0.35
  29   7   1    8.02    0.43
  29   7   1    8.37    0.35
 -29   7  -1    8.23    0.42
 -31  -7  -1    2.08    0.20
  31  -7   1    2.12    0.18
  31  -7   1    2.12    0.19
  31  -7   1    1.89    0.17
  31  -7   1    1.61    0.18
 -31  -7  -1    2.44    0.20
 -31  -7  -1    2.04    0.30
  31  -7   1    2.06    0.32
  31   7   1    2.06    0.14
  31   7   1    1.86    0.27
 -31   7  -1    2.03    0.14
 -31   7  -1    2.20    0.29
 -31   7  -1    2.32    0.21
  31   7   1    1.68    0.19
  33  -7   1    3.19    0.23
  33  -7   1    3.29    0.22
  33  -7   1    2.76    0.20
 -33  -7  -1    3.46    0.24
  33  -7   1    2.96    0.36
 -33  -7  -1    2.94    0.23
 -33  -7  -1    2.45    0.34
  33  -7   1    2.60    0.24
 -33   7  -1    3.44    0.18
  33   7   1    2.52    0.30
  33   7   1    3.20    0.18
 -33   7  -1    3.23    0.32
  33   7   1    2.88    0.26
 -33   7  -1    3.12    0.25
  35  -7   1    0.02    0.10
 -35  -7  -1    0.32    0.11
 -35  -7  -1    0.06    0.16
  35  -7   1    0.06    0.15
  35  -7   1    0.04    0.09
  35  -7   1    0.13    0.09
 -35  -7  -1    0.20    0.10
  35  -7   1    0.18    0.08
 -35   7  -1    0.14    0.07
  35   7   1    0.25    0.14
  35   7   1    0.10    0.10
 -35   7  -1    0.15    0.11
 -35   7  -1    0.19    0.16
 -37  -7  -1    6.29    0.33
  37  -7   1    5.41    0.32
  37  -7   1    5.02    0.46
  37  -7   1    5.37    0.28
  37  -7   1    5.62    0.32
 -37  -7  -1    4.61    0.43
 -37  -7  -1    5.66    0.32
  37   7   1    5.24    0.38
  37   7   1    6.27    0.29
 -37   7  -1    5.83    0.37
 -37   7  -1    5.73    0.45
  37   7   1    5.82    0.47
 -37   7  -1    6.45    0.29
 -39  -7  -1    1.48    0.16
  39  -7   1    1.16    0.16
 -39  -7  -1    1.26    0.16
  39  -7   1    1.17    0.26
 -39  -7  -1    1.50    0.27
  39  -7   1    1.46    0.17
  39   7   1    1.19    0.24
 -39   7  -1    1.49    0.13
  39   7   1    1.61    0.14
 -39   7  -1    1.12    0.24
  39   7   1    1.58    0.21
 -39   7  -1    1.23    0.19
 -41  -7  -1    0.20    0.09
 -41  -7  -1    0.09    0.18
  41  -7   1    0.43    0.12
 -41  -7  -1    0.54    0.13
  41  -7   1    0.38    0.11
  41   7   1    0.41    0.08
  41   7   1    0.34    0.16
 -41   7  -1    0.38    0.09
  41   7   1    0.21    0.12
 -41   7  -1    0.54    0.20
 -41   7  -1    0.39    0.14
 -43  -7  -1    0.62    0.11
 -43  -7  -1    0.51    0.11
  43  -7   1    0.58    0.22
  43  -7   1    0.56    0.12
  43   7   1    0.72    0.16
  43   7   1    0.58    0.21
  43   7   1    0.64    0.10
 -43   7  -1    0.61    0.20
 -43   7  -1    0.45    0.22
 -43   7  -1    0.76    0.10
 -45  -7  -1    0.19    0.17
  45  -7   1   -0.04    0.08
  45   7   1   -0.22    0.16
 -45   7  -1   -0.09    0.07
 -45   7  -1    0.10    0.17
  45   7   1    0.26    0.22
  45   7   1    0.13    0.07
  47  -7   1    0.42    0.11
  47   7   1    0.52    0.24
  47   7   1    0.62    0.14
 -47   7  -1    0.33    0.23
  48   8  -1    0.47    0.12
  46  -8  -1    0.97    0.13
 -46   8   1    0.97    0.28
  46   8  -1    0.79    0.30
  46   8  -1    1.07    0.11
 -44  -8   1    0.63    0.11
  44  -8  -1    0.57    0.12
 -44   8   1    0.19    0.19
 -44   8   1    0.41    0.26
  44   8  -1    0.59    0.17
  44   8  -1    0.49    0.23
  44   8  -1    0.58    0.09
 -44   8   1    0.42    0.08
  42  -8  -1    0.48    0.11
  42  -8  -1    0.46    0.12
 -42  -8   1    0.44    0.10
  42  -8  -1    0.35    0.25
 -42  -8   1    0.41    0.11
  42   8  -1    0.34    0.15
 -42   8   1    0.57    0.20
 -42   8   1    0.51    0.09
  42   8  -1    0.39    0.18
  42   8  -1    0.62    0.09
 -42   8   1    0.42    0.14
  40  -8  -1    0.37    0.09
  40  -8  -1    0.40    0.12
  40  -8  -1    0.45    0.12
 -40  -8   1    0.39    0.11
  40  -8  -1    0.19    0.19
  40   8  -1    0.48    0.29
 -40   8   1    0.65    0.19
  40   8  -1    0.42    0.09
 -40   8   1    0.27    0.17
 -40   8   1    0.40    0.09
  40   8  -1    0.36    0.14
  38  -8  -1    5.64    0.33
  38  -8  -1    5.83    0.29
 -38  -8   1    6.17    0.33
 -38  -8   1    5.61    0.32
  38  -8  -1    5.34    0.46
  38  -8  -1    6.52    0.34
  38   8  -1    6.17    0.30
 -38   8   1    6.14    0.47
  38   8  -1    6.30    0.50
 -38   8   1    5.51    0.37
 -38   8   1    6.59    0.30
  38   8  -1    6.29    0.41
  36  -8  -1    0.63    0.12
  36  -8  -1    0.56    0.13
 -36  -8   1    0.39    0.11
  36  -8  -1    0.53    0.12
 -36  -8   1    0.66    0.13
  36  -8  -1    0.49    0.20
  36  -8  -1    0.46    0.09
  36   8  -1    0.64    0.20
 -36   8   1    0.61    0.19
  36   8  -1    0.53    0.14
 -36   8   1    0.56    0.09
  36   8  -1    0.69    0.10
 -36   8   1    0.61    0.14
  34  -8  -1    0.76    0.14
 -34  -8   1    0.75    0.14
 -34  -8   1    1.06    0.32
 -34  -8   1    0.66    0.12
  34  -8  -1    0.83    0.22
  34  -8  -1    0.49    0.11
  34  -8  -1    0.80    0.15
  34  -8  -1    0.82    0.12
  34   8  -1    0.80    0.16
  34   8  -1    0.59    0.09
 -34   8   1    0.63    0.18
 -34   8   1    0.73    0.09
 -34   8   1    0.79    0.15
  34   8  -1    0.62    0.18
 -32  -8   1    3.09    0.23
  32  -8  -1    3.01    0.23
  32  -8  -1    3.02    0.22
 -32  -8   1    2.79    0.23
  32  -8  -1    2.44    0.24
  32  -8  -1    2.56    0.20
  32  -8  -1    2.45    0.33
 -32  -8   1    2.83    0.33
  32   8  -1    3.17    0.18
  32   8  -1    2.46    0.25
 -32   8   1    3.06    0.17
 -32   8   1    3.00    0.35
 -32   8   1    2.73    0.24
  32   8  -1    1.98    0.31
 -30  -8   1    8.61    0.42
  30  -8  -1    9.26    0.56
  30  -8  -1    7.93    0.43
 -30  -8   1    8.71    0.43
  30  -8  -1    8.25    0.40
 -30  -8   1    8.59    0.53
  30  -8  -1    8.37    0.39
  30  -8  -1    8.84    0.42
 -30   8   1    9.89    0.48
  30   8  -1    9.70    0.50
 -30   8   1    9.45    0.40
 -30   8   1    9.93    0.56
  30   8  -1    9.31    0.60
 -28  -8   1    2.41    0.21
  28  -8  -1    2.83    0.21
  28  -8  -1    2.15    0.29
  28  -8  -1    2.38    0.23
  28  -8  -1    2.85    0.21
 -28  -8   1    2.59    0.21
  28  -8  -1    2.30    0.19
 -28  -8   1    2.48    0.30
 -28   8   1    2.82    0.15
 -28   8   1    2.28    0.27
  28   8  -1    2.85    0.23
 -28   8   1    2.66    0.22
  28   8  -1    2.76    0.36
  28   8  -1    2.54    0.16
  26  -8  -1    0.97    0.13
 -26  -8   1    1.07    0.14
  26  -8  -1    0.81    0.12
  26  -8  -1    0.66    0.13
 -26  -8   1    1.00    0.20
 -26  -8   1    0.70    0.12
  26  -8  -1    0.68    0.11
  26  -8  -1    0.81    0.21
 -26   8   1    0.73    0.08
  26   8  -1    1.03    0.28
  26   8  -1    0.86    0.09
 -26   8   1    0.71    0.12
 -26   8   1    0.86    0.17
  26   8  -1    0.76    0.13
 -24  -8   1    1.45    0.15
  24  -8  -1    1.15    0.13
  24  -8  -1    1.24    0.21
  24  -8  -1    1.25    0.14
  24  -8  -1    1.20    0.13
 -24  -8   1    1.46    0.21
  24  -8  -1    0.96    0.15
 -24  -8   1    1.19    0.16
 -24   8   1    1.22    0.13
  24   8  -1    1.60    0.17
 -24   8   1    1.40    0.10
  24   8  -1    1.30    0.10
 -24   8   1    1.41    0.20
  24   8  -1    1.38    0.22
  22  -8  -1    4.53    0.26
  22  -8  -1    4.13    0.27
 -22  -8   1    4.48    0.27
  22  -8  -1    4.52    0.24
 -22  -8   1    4.29    0.25
 -22  -8   1    4.53    0.30
  22  -8  -1    4.87    0.34
  22  -8  -1    4.08    0.24
 -22   8   1    4.74    0.31
 -22   8   1    4.97    0.26
 -22   8   1    4.87    0.21
  22   8  -1    4.66    0.21
  22   8  -1    4.22    0.26
  22   8  -1    4.89    0.35
  20  -8  -1    2.71    0.24
  20  -8  -1    2.54    0.20
  20  -8  -1    2.68    0.17
  20  -8  -1    2.71    0.21
 -20  -8   1    2.79    0.18
 -20  -8   1    2.50    0.20
  20   8  -1    2.81    0.26
 -20   8   1    2.74    0.22
  20   8  -1    2.76    0.14
 -20   8   1    2.90    0.14
 -20   8   1    2.85    0.18
  20   8  -1    2.81    0.19
  18  -8  -1    3.18    0.18
 -18  -8   1    3.32    0.18
  18  -8  -1    2.91    0.23
  18  -8  -1    3.36    0.23
  18  -8  -1    3.07    0.21
 -18  -8   1    3.25    0.21
 -18   8   1    2.63    0.17
  18   8  -1    2.86    0.25
  18   8  -1    3.07    0.19
 -18   8   1    3.33    0.23
  18   8  -1    3.16    0.14
 -18   8   1    3.29    0.15
 -16  -8   1    0.58    0.08
 -16  -8   1    0.36    0.09
  16  -8  -1    0.64    0.11
  16  -8  -1    0.23    0.08
  16  -8  -1    0.60    0.08
  16   8  -1    0.56    0.08
  16   8  -1    0.54    0.13
 -16   8   1    0.59    0.10
 -16   8   1    0.36    0.07
  16   8  -1    0.54    0.05
 -16   8   1    0.48    0.05
  14  -8  -1    1.74    0.12
  14  -8  -1    1.77    0.15
 -14  -8   1    1.76    0.15
  14  -8  -1    1.81    0.16
 -14   8   1    2.07    0.25
 -14   8   1    2.00    0.10
  14   8  -1    1.96    0.10
  14   8  -1    1.99    0.19
 -14   8   1    1.80    0.13
 -12  -8   1   11.03    0.45
  12  -8  -1   11.10    0.49
  12  -8  -1   10.54    0.47
 -12  -8   1   11.22    0.48
  12   8  -1   11.39    0.44
  12   8  -1   11.68    0.54
 -12   8   1   12.19    0.50
 -12   8   1   11.60    0.44
  10  -8  -1   17.83    0.73
 -10  -8   1   18.48    0.71
 -10  -8   1   18.88    0.74
  10  -8  -1   18.06    0.74
 -10   8   1   18.98    0.69
  10   8  -1   18.86    0.69
 -10   8   1   18.48    0.72
  10   8  -1   18.30    0.71
  10   8  -1   18.52    0.78
 -10   8   1   19.43    0.74
   8  -8  -1    7.27    0.34
  -8  -8   1    7.22    0.32
   8  -8  -1    7.35    0.35
  -8  -8   1    7.54    0.34
   8   8  -1    6.97    0.35
  -8   8   1    7.53    0.32
  -8   8   1    7.01    0.30
   8   8  -1    7.12    0.28
   6  -8  -1    6.62    0.32
  -6  -8   1    6.59    0.32
   6  -8  -1    6.49    0.32
  -6  -8   1    7.11    0.33
   6  -8  -1    6.90    0.32
  -6   8   1    6.61    0.28
   6   8  -1    6.53    0.33
  -4  -8   1    0.47    0.09
  -4  -8   1    0.60    0.09
   4  -8  -1    0.66    0.09
   4  -8  -1    0.72    0.10
  -4  -8   1    0.58    0.09
   4  -8  -1    0.71    0.10
   4   8  -1    0.72    0.12
  -2  -8   1   21.92    0.85
   2  -8  -1   21.26    0.83
  -2  -8   1   21.47    0.84
   2  -8  -1   21.71    0.85
  -2  -8   1   21.63    0.84
   2  -8  -1   22.10    0.85
   2   8  -1   21.30    0.84
   0  -8  -1    2.87    0.18
   0  -8   1    2.88    0.18
   0  -8   1    2.88    0.17
   2  -8   1    2.30    0.16
  -2  -8  -1    2.68    0.17
  -2  -8  -1    2.32    0.16
  -2  -8  -1    2.98    0.17
   2  -8   1    2.68    0.18
   2  -8   1    2.70    0.17
  -2   8  -1    2.50    0.16
  -4  -8  -1   14.63    0.62
   4  -8   1   15.57    0.63
   4  -8   1   15.13    0.63
  -4  -8  -1   15.31    0.61
   4  -8   1   15.69    0.61
  -4  -8  -1   15.85    0.61
  -4   8  -1   15.67    0.62
  -4   8  -1   15.59    0.61
   6  -8   1   23.96    0.94
   6  -8   1   23.28    0.91
  -6  -8  -1   24.61    0.92
  -6  -8  -1   24.00    0.93
  -6  -8  -1   24.91    0.93
   6  -8   1   22.88    0.93
  -6   8  -1   23.47    0.91
  -6   8  -1   24.44    0.92
   8  -8   1    3.01    0.16
   8  -8   1    2.68    0.19
   8  -8   1    3.14    0.20
  -8  -8  -1    2.89    0.17
  -8  -8  -1    2.86    0.19
   8   8   1    2.86    0.18
  -8   8  -1    2.94    0.14
  -8   8  -1    2.95    0.18
  -8   8  -1    2.92    0.17
 -10  -8  -1    4.61    0.22
 -10  -8  -1    4.98    0.25
  10  -8   1    4.39    0.26
  10  -8   1    4.43    0.25
 -10   8  -1    4.83    0.20
  10   8   1    4.61    0.20
 -10   8  -1    3.59    0.30
  10   8   1    4.98    0.26
 -10   8  -1    4.59    0.24
  12  -8   1    4.41    0.20
  12  -8   1    4.31    0.25
 -12  -8  -1    4.39    0.25
  12  -8   1    4.34    0.25
  12   8   1    4.23    0.26
  12   8   1    4.08    0.20
 -12   8  -1    4.53    0.24
 -12   8  -1    4.62    0.19
 -12   8  -1    4.45    0.23
  12   8   1    4.41    0.18
  14  -8   1    2.31    0.13
  14  -8   1    1.95    0.18
  14  -8   1    1.70    0.16
  14  -8   1    2.50    0.18
 -14  -8  -1    2.33    0.17
 -14   8  -1    2.17    0.17
  14   8   1    2.11    0.13
  14   8   1    2.26    0.10
  14   8   1    2.08    0.18
 -14   8  -1    2.01    0.15
 -14   8  -1    2.05    0.11
  16  -8   1    5.10    0.28
  16  -8   1    5.27    0.29
  16  -8   1    4.86    0.29
 -16  -8  -1    4.76    0.27
  16  -8   1    4.92    0.23
  16   8   1    4.89    0.30
 -16   8  -1    5.19    0.22
  16   8   1    5.21    0.21
  16   8   1    5.00    0.24
 -16   8  -1    5.17    0.26
 -16   8  -1    4.96    0.29
  18  -8   1    3.02    0.17
  18  -8   1    3.23    0.22
 -18  -8  -1    2.94    0.17
  18  -8   1    2.80    0.24
  18   8   1    2.71    0.23
 -18   8  -1    2.93    0.22
  18   8   1    2.86    0.17
  18   8   1    3.24    0.14
 -18   8  -1    3.13    0.19
 -18   8  -1    3.01    0.15
  20  -8   1    2.00    0.17
  20  -8   1    1.93    0.22
  20  -8   1    1.53    0.17
  20  -8   1    2.04    0.17
 -20  -8  -1    1.91    0.15
 -20  -8  -1    2.10    0.18
  20   8   1    2.13    0.24
 -20   8  -1    2.15    0.16
  20   8   1    1.99    0.15
 -20   8  -1    2.55    0.15
  20   8   1    2.03    0.11
 -20   8  -1    2.13    0.20
  22  -8   1    1.82    0.17
  22  -8   1    1.65    0.14
  22  -8   1    1.34    0.17
  22  -8   1    1.55    0.22
 -22  -8  -1    1.42    0.16
 -22   8  -1    1.87    0.16
  22   8   1    1.62    0.23
 -22   8  -1    1.76    0.31
  22   8   1    1.78    0.11
 -22   8  -1    1.84    0.11
 -24  -8  -1    0.77    0.15
 -24  -8  -1    0.93    0.15
  24  -8   1    0.85    0.12
  24  -8   1    0.77    0.17
  24  -8   1    0.73    0.14
  24  -8   1    0.72    0.12
 -24  -8  -1    0.85    0.12
  24   8   1    0.99    0.18
 -24   8  -1    0.94    0.18
  24   8   1    0.94    0.09
  24   8   1    1.06    0.21
 -24   8  -1    0.84    0.08
 -24   8  -1    0.88    0.17
  26  -8   1    6.92    0.35
 -26  -8  -1    7.55    0.37
  26  -8   1    6.96    0.38
  26  -8   1    5.74    0.33
  26  -8   1    6.65    0.34
  26  -8   1    6.68    0.45
 -26  -8  -1    6.85    0.41
 -26  -8  -1    7.20    0.35
 -26   8  -1    7.52    0.37
  26   8   1    7.48    0.47
  26   8   1    7.36    0.38
  26   8   1    6.15    0.30
 -26   8  -1    7.23    0.43
 -26   8  -1    7.36    0.30
  28  -8   1    0.70    0.13
 -28  -8  -1    0.91    0.14
 -28  -8  -1    0.76    0.14
  28  -8   1    0.74    0.12
  28  -8   1    0.55    0.12
  28  -8   1    0.77    0.20
 -28  -8  -1    0.60    0.17
  28  -8   1    0.64    0.11
  28   8   1    0.77    0.13
  28   8   1    0.91    0.09
 -28   8  -1    0.74    0.09
 -28   8  -1    0.67    0.16
  28   8   1    0.87    0.19
 -28   8  -1    0.74    0.13
  30  -8   1    6.34    0.33
 -30  -8  -1    6.08    0.34
  30  -8   1    6.29    0.33
  30  -8   1    6.16    0.36
 -30  -8  -1    7.01    0.34
  30  -8   1    6.00    0.46
 -30  -8  -1    5.71    0.40
  30  -8   1    6.06    0.31
  30   8   1    6.53    0.47
 -30   8  -1    6.84    0.45
  30   8   1    7.11    0.31
 -30   8  -1    7.04    0.38
 -30   8  -1    7.17    0.31
  30   8   1    6.75    0.39
  32  -8   1    0.52    0.14
  32  -8   1    0.58    0.19
  32  -8   1    0.31    0.11
  32  -8   1    0.52    0.12
 -32  -8  -1    0.39    0.12
 -32  -8  -1    0.65    0.17
  32  -8   1    0.45    0.12
 -32  -8  -1    0.41    0.14
 -32   8  -1    0.47    0.13
  32   8   1    0.35    0.08
 -32   8  -1    0.54    0.17
 -32   8  -1    0.40    0.07
  32   8   1    0.34    0.12
  32   8   1    0.49    0.17
  34  -8   1    3.65    0.38
 -34  -8  -1    3.92    0.27
 -34  -8  -1    4.68    0.27
  34  -8   1    4.49    0.27
  34  -8   1    4.02    0.24
  34  -8   1    4.33    0.26
  34  -8   1    4.02    0.28
 -34   8  -1    4.30    0.49
 -34   8  -1    4.13    0.42
 -34   8  -1    4.21    0.22
  34   8   1    4.32    0.40
  36  -8   1    0.56    0.10
 -36  -8  -1    0.79    0.14
  36  -8   1    0.50    0.20
  36  -8   1    0.83    0.12
  36  -8   1    0.89    0.14
 -36  -8  -1    0.51    0.12
  36  -8   1    0.48    0.13
 -36   8  -1    0.53    0.18
  36   8   1    0.65    0.15
 -36   8  -1    0.54    0.14
  36   8   1    0.77    0.11
  36   8   1    0.63    0.20
 -36   8  -1    0.73    0.10
  38  -8   1    1.47    0.27
 -38  -8  -1    1.64    0.16
  38  -8   1    1.21    0.16
  38  -8   1    1.51    0.15
  38  -8   1    1.73    0.18
 -38  -8  -1    1.34    0.16
  38   8   1    1.33    0.13
  38   8   1    1.41    0.26
 -38   8  -1    1.45    0.25
 -38   8  -1    1.42    0.19
  38   8   1    1.46    0.20
 -38   8  -1    1.70    0.14
  40  -8   1    2.81    0.21
 -40  -8  -1    2.53    0.19
 -40  -8  -1    2.25    0.19
  40  -8   1    2.28    0.21
  40  -8   1    2.61    0.34
  40   8   1    2.54    0.26
 -40   8  -1    2.58    0.31
  40   8   1    2.60    0.36
 -40   8  -1    2.65    0.17
 -40   8  -1    2.45    0.26
 -42  -8  -1    0.29    0.09
  42  -8   1    0.25    0.10
  42  -8   1    0.20    0.11
  42   8   1    0.50    0.27
 -42   8  -1    0.14    0.17
 -42   8  -1    0.30    0.08
  42   8   1    0.39    0.08
 -42   8  -1    0.27    0.14
  42   8   1    0.51    0.15
  44  -8   1    1.44    0.15
 -44  -8  -1    1.65    0.15
  44   8   1    1.97    0.21
 -44   8  -1    1.60    0.14
  44   8   1    1.15    0.34
  46  -8   1    1.26    0.14
 -46   8  -1    1.20    0.18
  47   9  -1    0.53    0.10
  45   9  -1    0.26    0.07
 -45   9   1    0.38    0.09
  43  -9  -1    0.23    0.14
 -43  -9   1    0.42    0.10
  43   9  -1    0.36    0.19
 -43   9   1    0.10    0.16
  43   9  -1    0.29    0.08
 -43   9   1    0.27    0.23
 -43   9   1    0.31    0.08
  43   9  -1    0.30    0.23
 -41  -9   1    2.93    0.20
  41  -9  -1    2.81    0.19
  41  -9  -1    2.92    0.23
  41  -9  -1    2.87    0.23
  41   9  -1    3.43    0.20
 -41   9   1    2.36    0.39
 -41   9   1    2.96    0.41
 -41   9   1    3.26    0.19
  41   9  -1    3.69    0.42
  41   9  -1    3.07    0.28
  39  -9  -1    3.57    0.25
 -39  -9   1    3.81    0.24
  39  -9  -1    3.92    0.24
  39  -9  -1    3.84    0.22
 -39   9   1    4.28    0.23
  39   9  -1    4.04    0.41
 -39   9   1    4.20    0.31
  39   9  -1    4.05    0.32
  39   9  -1    4.36    0.23
 -39   9   1    4.26    0.40
  37  -9  -1    1.57    0.19
 -37  -9   1    1.19    0.15
  37  -9  -1    1.63    0.15
  37  -9  -1    1.45    0.18
  37  -9  -1    1.37    0.17
  37   9  -1    1.56    0.21
  37   9  -1    1.46    0.26
  37   9  -1    1.52    0.13
 -37   9   1    1.36    0.12
 -37   9   1    1.34    0.26
 -37   9   1    1.50    0.20
  35  -9  -1    3.83    0.25
  35  -9  -1    3.87    0.22
  35  -9  -1    3.43    0.26
  35  -9  -1    3.81    0.23
 -35  -9   1    3.32    0.24
 -35   9   1    3.50    0.36
  35   9  -1    3.85    0.41
 -35   9   1    3.82    0.29
  35   9  -1    4.09    0.22
 -35   9   1    4.17    0.21
  35   9  -1    3.54    0.30
  33  -9  -1    1.41    0.18
  33  -9  -1    1.95    0.17
  33  -9  -1    1.87    0.18
 -33  -9   1    1.90    0.20
  33  -9  -1    1.85    0.18
 -33   9   1    2.02    0.28
 -33   9   1    1.92    0.15
  33   9  -1    2.18    0.16
 -33   9   1    2.09    0.22
  33   9  -1    2.45    0.34
  33   9  -1    2.08    0.23
  31  -9  -1    3.05    0.22
 -31  -9   1    2.97    0.23
  31  -9  -1    2.72    0.20
  31  -9  -1    2.95    0.25
  31  -9  -1    3.38    0.23
  31   9  -1    3.17    0.27
 -31   9   1    3.37    0.18
  31   9  -1    3.15    0.19
  31   9  -1    3.34    0.39
 -31   9   1    2.80    0.25
 -31   9   1    3.42    0.33
  29  -9  -1    3.09    0.20
 -29  -9   1    2.45    0.22
  29  -9  -1    2.50    0.21
  29  -9  -1    2.46    0.20
  29  -9  -1    2.71    0.25
 -29   9   1    2.93    0.17
  29   9  -1    2.84    0.17
 -29   9   1    3.09    0.24
 -29   9   1    2.89    0.33
  29   9  -1    3.13    0.26
  29   9  -1    2.80    0.34
  27  -9  -1    0.49    0.13
  27  -9  -1    0.59    0.11
  27  -9  -1    0.63    0.12
  27  -9  -1    0.58    0.11
 -27  -9   1    0.46    0.12
  27   9  -1    0.73    0.19
 -27   9   1    0.67    0.08
  27   9  -1    0.56    0.13
 -27   9   1    0.52    0.11
 -27   9   1    0.42    0.16
  25  -9  -1    2.60    0.24
  25  -9  -1    3.07    0.20
  25  -9  -1    2.89    0.20
 -25  -9   1    2.90    0.23
  25  -9  -1    2.77    0.22
 -25   9   1    2.97    0.21
  25   9  -1    3.40    0.33
  25   9  -1    3.12    0.24
 -25   9   1    2.86    0.16
  25   9  -1    3.12    0.17
 -25   9   1    3.36    0.29
  23  -9  -1    0.82    0.11
  23  -9  -1    0.60    0.12
  23  -9  -1    0.57    0.11
 -23  -9   1    0.51    0.12
  23  -9  -1    0.43    0.12
 -23   9   1    0.68    0.07
  23   9  -1    0.55    0.11
 -23   9   1    0.76    0.11
  23   9  -1    0.72    0.08
 -23   9   1    0.88    0.16
  21  -9  -1    1.15    0.12
 -21  -9   1    1.22    0.16
  21  -9  -1    0.79    0.12
  21  -9  -1    0.89    0.11
  21  -9  -1    0.80    0.14
  21   9  -1    1.36    0.15
 -21   9   1    1.48    0.15
 -21   9   1    1.26    0.17
  21   9  -1    1.29    0.10
  21   9  -1    1.44    0.23
 -21   9   1    1.19    0.09
  19  -9  -1    7.53    0.40
 -19  -9   1    7.67    0.39
  19  -9  -1    8.01    0.38
  19   9  -1    8.27    0.49
 -19   9   1    8.49    0.44
 -19   9   1    8.44    0.34
  19   9  -1    8.03    0.40
 -19   9   1    8.75    0.38
  19   9  -1    8.80    0.35
 -17  -9   1    7.25    0.36
  17  -9  -1    6.44    0.36
  17  -9  -1    6.68    0.34
  17   9  -1    7.05    0.28
  17   9  -1    6.78    0.41
  17   9  -1    7.04    0.34
 -17   9   1    7.16    0.37
 -17   9   1    7.13    0.28
 -17   9   1    6.51    0.32
 -15  -9   1    1.27    0.15
  15  -9  -1    1.03    0.13
  15  -9  -1    1.09    0.15
  15   9  -1    1.18    0.08
  15   9  -1    1.09    0.11
 -15   9   1    1.40    0.16
 -15   9   1    1.18    0.11
 -15   9   1    1.17    0.08
  15   9  -1    1.31    0.19
  13  -9  -1    1.45    0.17
 -13  -9   1    1.35    0.12
 -13  -9   1    1.03    0.13
 -13   9   1    1.39    0.11
  13   9  -1    1.29    0.08
 -13   9   1    1.40    0.08
  13   9  -1    1.23    0.11
  13   9  -1    1.40    0.18
 -13   9   1    1.46    0.15
  11  -9  -1    1.04    0.13
 -11  -9   1    1.59    0.13
 -11  -9   1    1.85    0.16
  11  -9  -1    1.55    0.17
 -11   9   1    1.41    0.13
 -11   9   1    1.44    0.09
  11   9  -1    1.40    0.11
 -11   9   1    1.45    0.11
  11   9  -1    1.62    0.19
  -9  -9   1    1.26    0.12
   9  -9  -1    1.28    0.14
  -9  -9   1    1.27    0.13
   9  -9  -1    1.47    0.15
   9  -9  -1    1.40    0.12
  -9   9   1    1.22    0.10
   9   9  -1    1.36    0.10
  -9   9   1    1.41    0.12
   9   9  -1    1.41    0.17
  -7  -9   1    0.61    0.09
   7  -9  -1    0.44    0.09
   7  -9  -1    0.43    0.10
  -7  -9   1    0.59    0.09
  -7  -9   1    0.64    0.10
   7  -9  -1    0.64    0.09
   7   9  -1    0.58    0.06
  -7   9   1    0.58    0.08
  -7   9   1    0.61    0.07
   7   9  -1    0.66    0.11
  -5  -9   1    9.90    0.43
   5  -9  -1    9.63    0.42
   5  -9  -1    9.76    0.44
  -5  -9   1   10.25    0.43
   5  -9  -1    9.53    0.44
  -5  -9   1    9.88    0.44
  -3  -9   1    1.38    0.14
  -3  -9   1    1.47    0.15
   3  -9  -1    1.32    0.14
   3  -9  -1    1.38    0.13
  -3  -9   1    1.41    0.14
   3  -9  -1    1.38    0.14
   1  -9  -1    2.42    0.17
  -1  -9   1    2.52    0.17
  -1  -9   1    2.33    0.17
   1  -9  -1    2.45    0.16
  -1  -9   1    2.47    0.17
   1  -9  -1    2.47    0.18
   1  -9   1    5.51    0.28
   1  -9   1    5.27    0.27
   1  -9   1    5.07    0.28
  -1  -9  -1    5.35    0.27
  -1  -9  -1    5.79    0.28
  -1  -9  -1    5.42    0.27
  -1   9  -1    5.03    0.24
  -3  -9  -1    2.87    0.18
   3  -9   1    2.92    0.19
   3  -9   1    2.92    0.18
   3  -9   1    2.90    0.19
  -3  -9  -1    2.68    0.18
  -3  -9  -1    2.89    0.19
  -3   9  -1    2.73    0.16
  -3   9  -1    2.78    0.16
  -5  -9  -1    1.79    0.14
   5  -9   1    2.04    0.14
  -5  -9  -1    1.89    0.16
  -5  -9  -1    1.90    0.14
   5  -9   1    1.83    0.16
   5  -9   1    2.05    0.17
  -5   9  -1    1.70    0.13
  -5   9  -1    1.93    0.14
  -7  -9  -1    6.94    0.33
   7  -9   1    6.61    0.31
  -7  -9  -1    6.39    0.31
   7  -9   1    7.32    0.34
   7  -9   1    7.18    0.35
  -7  -9  -1    6.74    0.31
  -7   9  -1    6.74    0.31
  -7   9  -1    6.79    0.28
  -7   9  -1    6.81    0.32
   9  -9   1    0.10    0.08
  -9  -9  -1    0.17    0.06
  -9  -9  -1    0.09    0.07
   9  -9   1    0.06    0.08
  -9   9  -1    0.13    0.06
  -9   9  -1    0.22    0.07
   9   9   1    0.30    0.10
  -9   9  -1    0.23    0.05
   9   9   1    0.15    0.04
  11  -9   1    0.62    0.11
  11  -9   1    0.61    0.11
 -11  -9  -1    0.68    0.09
 -11  -9  -1    0.57    0.10
 -11   9  -1    0.78    0.11
  11   9   1    0.75    0.07
 -11   9  -1    0.73    0.10
 -11   9  -1    0.81    0.08
  11   9   1    0.85    0.13
  13  -9   1    4.92    0.28
  13   9   1    5.12    0.24
 -13   9  -1    4.49    0.26
 -13   9  -1    5.34    0.28
  13   9   1    5.17    0.21
  13   9   1    4.92    0.31
 -13   9  -1    5.41    0.22
  15  -9   1    2.84    0.23
  15  -9   1    3.37    0.22
 -15  -9  -1    3.13    0.22
 -15   9  -1    3.48    0.23
 -15   9  -1    3.25    0.16
  15   9   1    3.57    0.18
 -15   9  -1    3.08    0.20
  15   9   1    3.45    0.15
  15   9   1    3.42    0.26
  17  -9   1    1.21    0.11
  17  -9   1    1.10    0.16
  17  -9   1    0.82    0.12
 -17  -9  -1    1.13    0.15
  17   9   1    1.45    0.12
 -17   9  -1    1.26    0.13
  17   9   1    1.54    0.20
  17   9   1    1.28    0.08
 -17   9  -1    1.41    0.10
 -17   9  -1    1.50    0.18
  19  -9   1    1.22    0.16
  19  -9   1    1.84    0.18
 -19  -9  -1    1.81    0.19
  19  -9   1    1.78    0.13
  19   9   1    1.97    0.11
 -19   9  -1    2.04    0.12
 -19   9  -1    1.87    0.19
  19   9   1    2.18    0.26
 -19   9  -1    2.12    0.16
  21  -9   1    1.72    0.18
  21  -9   1    1.81    0.14
  21  -9   1    1.36    0.17
 -21  -9  -1    2.08    0.20
  21   9   1    1.97    0.26
  21   9   1    1.95    0.12
 -21   9  -1    2.13    0.24
  21   9   1    2.09    0.25
 -21   9  -1    2.00    0.12
 -21   9  -1    2.04    0.17
 -23  -9  -1    4.51    0.29
  23  -9   1    4.28    0.24
  23  -9   1    4.46    0.30
  23  -9   1    4.55    0.27
 -23   9  -1    4.72    0.21
  23   9   1    3.74    0.20
  23   9   1    4.22    0.35
 -23   9  -1    4.86    0.33
 -23   9  -1    4.71    0.26
  23   9   1    4.61    0.27
  25  -9   1    2.21    0.25
  25  -9   1    2.05    0.19
 -25  -9  -1    2.28    0.21
  25  -9   1    2.43    0.18
  25  -9   1    1.68    0.16
  25  -9   1    1.65    0.20
  25   9   1    2.32    0.20
  25   9   1    2.21    0.13
 -25   9  -1    2.11    0.13
  25   9   1    2.30    0.29
 -25   9  -1    2.25    0.19
 -25   9  -1    2.23    0.26
  27  -9   1    2.61    0.19
  27  -9   1    2.16    0.26
  27  -9   1    1.72    0.20
 -27  -9  -1    2.42    0.22
  27  -9   1    2.01    0.18
  27  -9   1    2.39    0.20
  27   9   1    2.16    0.28
 -27   9  -1    2.06    0.27
 -27   9  -1    2.43    0.20
  27   9   1    2.30    0.14
 -27   9  -1    2.66    0.15
  27   9   1    2.18    0.21
  29  -9   1    3.30    0.31
  29  -9   1    4.03    0.33
 -29  -9  -1    3.57    0.29
  29  -9   1    3.62    0.32
  29  -9   1    2.99    0.26
  29  -9   1    3.23    0.30
  29   9   1    3.61    0.21
  29   9   1    3.55    0.27
 -29   9  -1    3.91    0.34
 -29   9  -1    3.89    0.23
 -29   9  -1    4.09    0.27
  29   9   1    3.37    0.35
  31  -9   1    0.79    0.12
  31  -9   1    0.89    0.13
  31  -9   1    0.65    0.14
  31  -9   1    0.95    0.14
 -31  -9  -1    0.89    0.15
  31  -9   1    0.72    0.19
  31   9   1    0.80    0.27
 -31   9  -1    0.87    0.15
  31   9   1    0.91    0.16
 -31   9  -1    0.91    0.10
  33  -9   1    8.53    0.55
  33  -9   1    9.82    0.44
  33  -9   1    9.70    0.48
  33  -9   1   10.74    0.46
  33  -9   1   10.34    0.45
 -33  -9  -1    9.68    0.47
  33   9   1    9.86    0.63
  33   9   1    9.69    0.53
 -33   9  -1   11.42    0.44
 -33   9  -1    9.57    0.59
 -33   9  -1   10.69    0.52
  33   9   1   10.88    0.45
  35  -9   1    1.45    0.15
 -35  -9  -1    1.56    0.17
  35  -9   1    1.29    0.17
  35  -9   1    1.67    0.15
  35  -9   1    1.58    0.17
 -35   9  -1    1.57    0.27
 -35   9  -1    1.61    0.14
  35   9   1    1.60    0.13
  35   9   1    1.39    0.27
  35   9   1    1.55    0.21
 -35   9  -1    1.22    0.18
 -37  -9  -1    1.89    0.24
  37  -9   1    1.79    0.17
  37  -9   1    1.58    0.16
  37  -9   1    1.81    0.28
  37  -9   1    1.67    0.15
 -37   9  -1    1.60    0.29
 -37   9  -1    1.70    0.14
  37   9   1    1.74    0.14
  37   9   1    1.55    0.28
 -37   9  -1    1.35    0.20
  37   9   1    2.00    0.23
  39  -9   1    5.55    0.31
  39  -9   1    5.32    0.29
 -39  -9  -1    5.74    0.30
 -39   9  -1    6.53    0.28
 -39   9  -1    5.55    0.37
  39   9   1    6.12    0.29
 -39   9  -1    5.56    0.44
  39   9   1    5.71    0.38
  39   9   1    5.28    0.46
 -41  -9  -1    0.03    0.11
  41  -9   1    0.15    0.10
  41  -9   1    0.25    0.10
 -41   9  -1    0.29    0.19
  41   9   1    0.18    0.13
 -41   9  -1    0.17    0.07
  41   9   1    0.13    0.07
  41   9   1    0.13    0.41
 -41   9  -1   -0.06    0.12
 -43  -9  -1   -0.03    0.14
  43   9   1    0.07    0.07
 -43   9  -1   -0.02    0.06
 -43   9  -1    0.02    0.20
  43   9   1    0.14    0.16
 -45   9  -1    0.09    0.09
  45   9   1    0.03    0.07
  44  10  -1    2.03    0.15
  42 -10  -1    0.92    0.13
 -42  10   1    0.54    0.08
  42  10  -1    0.84    0.10
 -42  10   1    0.36    0.24
  42  10  -1    0.56    0.19
  40 -10  -1    0.68    0.12
  40 -10  -1    0.66    0.10
  40  10  -1    0.71    0.17
 -40  10   1    0.60    0.09
  40  10  -1   -0.13    0.28
 -40  10   1    0.44    0.14
  40  10  -1    0.62    0.09
  38 -10  -1    1.45    0.13
  38 -10  -1    1.10    0.15
 -38 -10   1    1.20    0.14
  38 -10  -1    1.26    0.14
  38  10  -1    1.62    0.30
 -38  10   1    1.04    0.17
  38  10  -1    1.22    0.19
 -38  10   1    1.29    0.12
  38  10  -1    1.24    0.12
  36 -10  -1    2.24    0.21
  36 -10  -1    2.42    0.17
 -36 -10   1    2.37    0.20
  36 -10  -1    2.66    0.19
 -36  10   1    2.59    0.32
  36  10  -1    2.31    0.36
  36  10  -1    2.64    0.19
 -36  10   1    2.51    0.24
  36  10  -1    2.79    0.26
  34 -10  -1    2.22    0.17
 -34 -10   1    2.23    0.20
  34 -10  -1    2.04    0.20
  34 -10  -1    2.72    0.19
  34  10  -1    2.34    0.16
 -34  10   1    2.47    0.31
  34  10  -1    2.52    0.45
 -34  10   1    2.16    0.23
 -34  10   1    2.63    0.16
  34  10  -1    2.40    0.26
 -32 -10   1    1.01    0.15
  32 -10  -1    1.75    0.20
  32 -10  -1    1.77    0.17
  32 -10  -1    1.33    0.14
  32  10  -1    1.66    0.29
  32  10  -1    1.85    0.14
 -32  10   1    1.76    0.13
 -32  10   1    1.42    0.25
  32  10  -1    1.61    0.21
 -32  10   1    1.50    0.19
  30 -10  -1    1.10    0.14
  30 -10  -1    1.49    0.19
 -30 -10   1    0.98    0.14
  30 -10  -1    1.01    0.13
 -30  10   1    1.32    0.17
 -30  10   1    1.18    0.11
  30  10  -1    0.98    0.17
  30  10  -1    1.58    0.28
 -30  10   1    1.33    0.24
  30  10  -1    1.19    0.12
  28 -10  -1    0.32    0.13
  28 -10  -1    0.57    0.11
  28 -10  -1    0.50    0.10
 -28 -10   1    0.68    0.14
 -28  10   1    0.64    0.08
 -28  10   1    0.66    0.18
  28  10  -1    0.61    0.14
 -28  10   1    0.49    0.12
  28  10  -1    0.75    0.10
  26  10  -1    1.16    0.17
 -26  10   1    1.01    0.20
  26  10  -1    1.40    0.25
 -26  10   1    1.18    0.15
  24 -10  -1    0.59    0.11
  24 -10  -1    0.51    0.12
  24 -10  -1    0.51    0.15
 -24 -10   1    0.30    0.11
  24  10  -1    0.46    0.17
 -24  10   1    0.43    0.10
 -24  10   1    0.47    0.15
 -24  10   1    0.45    0.07
  24  10  -1    0.42    0.11
  22 -10  -1    2.51    0.24
  22 -10  -1    2.72    0.20
 -22 -10   1    2.52    0.22
  22 -10  -1    2.54    0.21
  22  10  -1    2.33    0.21
 -22  10   1    2.58    0.19
  22  10  -1    2.45    0.31
 -22  10   1    2.82    0.26
 -22  10   1    2.68    0.14
  20 -10  -1    0.16    0.11
  20 -10  -1    0.22    0.09
 -20 -10   1    0.24    0.10
  20 -10  -1    0.17    0.10
  20  10  -1    0.29    0.09
  20  10  -1    0.22    0.06
 -20  10   1    0.27    0.12
 -20  10   1    0.29    0.06
  20  10  -1    0.09    0.13
 -20  10   1    0.27    0.08
  18 -10  -1    0.05    0.09
 -18 -10   1   -0.04    0.08
  18 -10  -1    0.07    0.08
  18 -10  -1   -0.06    0.09
 -18  10   1    0.14    0.05
  18  10  -1    0.18    0.05
  18  10  -1    0.06    0.12
 -18  10   1    0.08    0.06
  18  10  -1    0.19    0.08
 -18  10   1    0.22    0.11
  16 -10  -1    1.13    0.17
 -16 -10   1    0.87    0.13
  16 -10  -1    0.97    0.13
  16  10  -1    0.99    0.13
 -16  10   1    1.34    0.17
  16  10  -1    1.32    0.09
 -16  10   1    1.24    0.12
  16  10  -1    1.43    0.21
 -16  10   1    1.46    0.09
  14 -10  -1    3.33    0.23
 -14 -10   1    3.46    0.24
  14 -10  -1    3.42    0.25
  14  10  -1    3.76    0.29
  14  10  -1    3.97    0.23
 -14  10   1    3.61    0.20
 -14  10   1    4.11    0.26
  14  10  -1    3.81    0.17
 -12 -10   1    5.03    0.30
  12 -10  -1    5.54    0.32
 -12 -10   1    5.31    0.26
  12 -10  -1    5.49    0.30
 -12  10   1    5.93    0.24
 -12  10   1    5.86    0.27
  12  10  -1    5.63    0.28
 -12  10   1    5.44    0.30
  12  10  -1    5.75    0.24
  12  10  -1    5.25    0.34
  10 -10  -1    1.12    0.14
  10 -10  -1    1.38    0.17
 -10 -10   1    1.18    0.14
 -10 -10   1    1.52    0.13
 -10  10   1    1.54    0.12
  10  10  -1    1.27    0.12
 -10  10   1    1.59    0.10
 -10  10   1    1.48    0.14
   8 -10  -1    4.86    0.28
   8 -10  -1    4.73    0.29
  -8 -10   1    5.17    0.26
  -8 -10   1    4.88    0.28
   8  10  -1    4.94    0.24
  -8  10   1    4.95    0.24
   6 -10  -1    1.47    0.13
  -6 -10   1    1.54    0.14
   6 -10  -1    1.28    0.14
  -6 -10   1    1.50    0.15
   6 -10  -1    1.03    0.18
   6  10  -1    1.36    0.11
  -6  10   1    1.35    0.11
   4 -10  -1    1.56    0.14
  -4 -10   1    1.46    0.15
   4 -10  -1    1.22    0.14
  -4 -10   1    1.48    0.14
  -4 -10   1    1.09    0.13
   4  10  -1    1.45    0.11
  -2 -10   1    2.91    0.20
   2 -10  -1    3.00    0.20
   2 -10  -1    2.87    0.19
  -2 -10   1    2.87    0.19
   2 -10  -1    3.06    0.21
  -2 -10   1    2.91    0.20
   2  10  -1    3.04    0.17
   0 -10   1   11.17    0.49
   0 -10  -1   10.85    0.49
   0 -10  -1   11.97    0.49
   0 -10  -1   11.04    0.48
   0 -10   1   10.74    0.49
   0 -10   1   11.53    0.50
   0  10  -1   11.47    0.47
  -2 -10  -1    3.37    0.21
   2 -10   1    3.53    0.23
   2 -10   1    3.32    0.21
   2 -10   1    3.61    0.27
  -2 -10  -1    3.30    0.21
  -2 -10  -1    3.73    0.22
  -2  10  -1    3.51    0.20
  -4 -10  -1    3.15    0.20
   4 -10   1    3.23    0.22
   4 -10   1    3.26    0.20
   4 -10   1    3.59    0.23
  -4 -10  -1    3.12    0.20
  -4 -10  -1    2.90    0.20
  -4  10  -1    3.62    0.21
   6 -10   1   11.38    0.48
  -6 -10  -1   11.90    0.49
   6 -10   1   11.60    0.52
  -6 -10  -1   11.21    0.49
  -6  10  -1   11.93    0.48
  -6  10  -1   12.41    0.52
  -6  10  -1   12.03    0.51
   8 -10   1    0.19    0.09
  -8 -10  -1    0.26    0.06
  -8 -10  -1    0.21    0.07
   8 -10   1    0.37    0.11
  -8 -10  -1    0.19    0.09
   8  10   1    0.15    0.04
  -8  10  -1    0.33    0.08
  -8  10  -1    0.26    0.06
  -8  10  -1    0.18    0.07
  10 -10   1    4.71    0.28
  10 -10   1    4.61    0.29
 -10 -10  -1    4.27    0.23
 -10 -10  -1    4.53    0.27
 -10  10  -1    4.80    0.22
  10  10   1    4.88    0.22
 -10  10  -1    5.01    0.27
 -10  10  -1    4.78    0.25
 -12 -10  -1    3.28    0.23
  12 -10   1    3.11    0.23
  12 -10   1    2.80    0.23
  12  10   1    3.09    0.14
 -12  10  -1    3.48    0.23
 -12  10  -1    3.20    0.16
 -12  10  -1    3.14    0.20
  14 -10   1    0.93    0.16
 -14 -10  -1    0.62    0.12
  14 -10   1    0.93    0.14
 -14  10  -1    1.32    0.16
  14  10   1    1.08    0.18
 -14  10  -1    1.21    0.12
 -14  10  -1    1.14    0.09
  14  10   1    1.02    0.08
  16 -10   1    0.72    0.12
 -16 -10  -1    0.81    0.13
  16 -10   1    0.85    0.14
 -16  10  -1    1.29    0.14
  16  10   1    1.36    0.13
  16  10   1    1.51    0.21
 -16  10  -1    1.16    0.17
 -16  10  -1    1.06    0.09
  16  10   1    1.21    0.08
 -18 -10  -1    0.72    0.14
  18 -10   1    0.64    0.13
  18 -10   1    0.42    0.13
  18  10   1    0.74    0.07
  18  10   1    0.88    0.11
  18  10   1    0.99    0.18
 -18  10  -1    0.76    0.15
 -18  10  -1    0.68    0.08
 -18  10  -1    0.65    0.10
  20 -10   1    4.23    0.28
 -20 -10  -1    4.33    0.29
  20 -10   1    4.71    0.31
  20  10   1    4.27    0.36
 -20  10  -1    4.60    0.26
 -20  10  -1    4.74    0.21
 -20  10  -1    4.95    0.32
  20  10   1    4.77    0.27
  20  10   1    4.77    0.21
  22 -10   1    0.45    0.11
  22 -10   1    0.31    0.13
 -22 -10  -1    0.56    0.13
 -22  10  -1    0.46    0.07
  22  10   1    0.45    0.06
  22  10   1    0.46    0.10
  22  10   1    0.55    0.18
 -22  10  -1    0.47    0.14
 -22  10  -1    0.45    0.10
  24 -10   1    0.24    0.09
  24 -10   1    0.27    0.12
 -24 -10  -1    0.38    0.12
  24 -10   1    0.53    0.12
 -24  10  -1    0.37    0.14
  24  10   1    0.50    0.07
 -24  10  -1    0.52    0.07
 -24  10  -1    0.44    0.10
  24  10   1    0.58    0.19
  24  10   1    0.34    0.10
  26 -10   1    2.75    0.22
 -26 -10  -1    2.89    0.23
  26 -10   1    2.63    0.25
  26 -10   1    2.61    0.20
 -26  10  -1    2.94    0.28
 -26  10  -1    2.81    0.22
  26  10   1    3.00    0.35
  26  10   1    2.52    0.16
 -26  10  -1    2.68    0.15
  26  10   1    2.69    0.22
  28 -10   1    2.53    0.21
 -28 -10  -1    2.48    0.22
  28 -10   1    1.98    0.21
  28 -10   1    2.55    0.19
 -28  10  -1    2.59    0.29
 -28  10  -1    3.01    0.17
  28  10   1    3.21    0.36
  30 -10   1    6.15    0.33
  30 -10   1    6.22    0.32
 -30 -10  -1    6.46    0.35
  30 -10   1    6.62    0.37
  30  10   1    6.46    0.31
  30  10   1    6.57    0.39
 -30  10  -1    7.16    0.30
  30  10   1    6.95    0.50
 -30  10  -1    6.53    0.37
 -30  10  -1    6.56    0.45
  32 -10   1    2.55    0.23
  32 -10   1    2.69    0.19
  32 -10   1    2.61    0.20
 -32 -10  -1    2.52    0.21
 -32  10  -1    2.93    0.17
 -32  10  -1    2.76    0.31
  32  10   1    2.71    0.35
 -32  10  -1    3.09    0.24
  32  10   1    2.64    0.25
  32  10   1    2.66    0.17
  34 -10   1    3.28    0.27
 -34 -10  -1    3.55    0.24
  34 -10   1    3.63    0.26
  34 -10   1    3.85    0.23
 -34  10  -1    3.52    0.35
  34  10   1    4.08    0.30
 -34  10  -1    4.06    0.29
  34  10   1    3.81    0.21
  34  10   1    3.98    0.39
 -34  10  -1    4.34    0.21
  36 -10   1    0.44    0.12
  36 -10   1    0.55    0.09
 -36 -10  -1    0.72    0.12
  36 -10   1    0.48    0.11
 -36  10  -1    0.69    0.09
  36  10   1    0.68    0.15
  36  10   1    0.49    0.28
 -36  10  -1    0.51    0.13
 -36  10  -1    0.13    0.15
  36  10   1    0.53    0.09
 -38 -10  -1    0.20    0.09
  38 -10   1    0.12    0.10
  38 -10   1    0.07    0.08
 -38  10  -1    0.41    0.19
 -38  10  -1    0.16    0.07
  38  10   1    0.26    0.17
  38  10   1    0.13    0.06
 -40 -10  -1    0.60    0.11
  40 -10   1    0.99    0.13
 -40  10  -1    0.73    0.23
 -40  10  -1    0.84    0.10
 -40  10  -1    0.33    0.15
  40  10   1    1.00    0.17
  40  10   1    0.78    0.21
 -42 -10  -1    0.18    0.09
  42 -10   1    0.12    0.13
 -42  10  -1    0.21    0.12
  42  10   1    0.11    0.06
  44  10   1    0.73    0.14
 -43  11   1    1.72    0.17
  43  11  -1    1.48    0.12
 -41 -11   1    1.45    0.19
  41 -11  -1    1.41    0.16
  41  11  -1    1.51    0.17
 -41  11   1    1.70    0.14
 -39 -11   1    2.16    0.17
  39 -11  -1    1.97    0.18
  39 -11  -1    2.14    0.16
  39  11  -1    2.21    0.15
  39  11  -1    2.21    0.25
 -39  11   1    1.73    0.21
 -39  11   1    2.46    0.15
 -37 -11   1    0.04    0.08
  37 -11  -1    0.16    0.07
  37 -11  -1    0.00    0.09
  37 -11  -1   -0.02    0.08
 -37  11   1    0.14    0.11
 -37  11   1   -0.23    0.22
  37  11  -1    0.14    0.07
  37  11  -1   -0.01    0.11
 -37  11   1    0.06    0.06
  35 -11  -1    2.62    0.21
  35 -11  -1    2.65    0.18
 -35 -11   1    2.56    0.20
  35 -11  -1    3.04    0.19
 -35  11   1    2.87    0.25
  35  11  -1    2.85    0.18
 -35  11   1    2.74    0.34
 -35  11   1    3.14    0.17
  35  11  -1    2.74    0.25
  33 -11  -1    3.73    0.22
  33 -11  -1    3.37    0.21
 -33 -11   1    3.51    0.24
  33 -11  -1    3.54    0.26
  33  11  -1    3.77    0.30
 -33  11   1    4.10    0.21
 -33  11   1    3.53    0.27
 -33  11   1    3.96    0.37
  33  11  -1    3.88    0.21
  31 -11  -1    0.30    0.12
  31 -11  -1    0.31    0.09
  31 -11  -1    0.41    0.10
 -31 -11   1    0.18    0.10
  31  11  -1    0.43    0.08
 -31  11   1    0.22    0.17
 -31  11   1    0.41    0.07
 -31  11   1    0.50    0.12
  31  11  -1    0.39    0.12
 -29 -11   1    0.86    0.14
  29 -11  -1    0.49    0.10
  29 -11  -1    0.50    0.13
  29 -11  -1    0.51    0.11
 -29  11   1    0.32    0.17
 -29  11   1    0.56    0.08
  29  11  -1    0.60    0.09
 -29  11   1    0.66    0.12
  29  11  -1    0.80    0.16
  27 -11  -1    8.99    0.42
  27 -11  -1    8.16    0.40
  27 -11  -1    9.07    0.46
 -27 -11   1    9.15    0.44
  27  11  -1    9.34    0.40
  27  11  -1    9.36    0.49
 -27  11   1    9.53    0.38
 -27  11   1    8.80    0.54
  27  11  -1    8.11    0.60
 -27  11   1    8.96    0.45
  25 -11  -1    0.45    0.14
  25 -11  -1    0.41    0.10
  25 -11  -1    0.53    0.12
 -25 -11   1    0.36    0.11
 -25  11   1    0.59    0.15
  25  11  -1    0.44    0.19
  25  11  -1    0.64    0.09
 -25  11   1    0.24    0.15
 -25  11   1    0.54    0.07
  25  11  -1    0.54    0.17
  23 -11  -1    0.96    0.17
 -23 -11   1    0.84    0.14
  23 -11  -1    0.83    0.14
  23 -11  -1    0.91    0.13
  23  11  -1    0.98    0.15
  23  11  -1    1.17    0.11
 -23  11   1    1.03    0.09
 -23  11   1    1.16    0.14
 -23  11   1    1.11    0.21
  21 -11  -1    1.11    0.20
  21 -11  -1    1.14    0.18
  21 -11  -1    0.85    0.14
 -21 -11   1    1.00    0.18
 -21  11   1    1.12    0.10
 -21  11   1    1.17    0.20
  21  11  -1    0.89    0.14
 -21  11   1    1.04    0.13
  21  11  -1    1.04    0.12
 -19 -11   1    0.20    0.11
  19 -11  -1    0.22    0.09
  19 -11  -1    0.10    0.11
  19 -11  -1    0.25    0.11
 -19  11   1    0.15    0.13
  19  11  -1    0.21    0.06
  19  11  -1    0.08    0.08
 -19  11   1    0.18    0.07
 -19  11   1    0.24    0.05
  17 -11  -1    0.42    0.13
  17 -11  -1    0.53    0.11
 -17 -11   1    0.26    0.10
  17 -11  -1    0.63    0.12
 -17  11   1    0.59    0.07
 -17  11   1    0.62    0.10
 -17  11   1    0.64    0.16
  17  11  -1    0.61    0.11
 -15 -11   1    1.25    0.15
  15 -11  -1    1.22    0.14
  15 -11  -1    1.10    0.15
  15 -11  -1    1.07    0.16
 -15  11   1    1.49    0.10
  15  11  -1    1.34    0.15
 -15  11   1    1.34    0.13
  13 -11  -1    8.08    0.40
  13 -11  -1    7.78    0.41
  13 -11  -1    7.39    0.37
 -13 -11   1    7.12    0.39
 -13  11   1    8.01    0.32
  13  11  -1    8.14    0.39
 -13  11   1    8.05    0.36
 -11 -11   1    5.23    0.27
 -11 -11   1    5.20    0.31
  11 -11  -1    6.28    0.32
  11 -11  -1    4.78    0.32
 -11  11   1    6.03    0.25
  -9 -11   1    1.61    0.18
   9 -11  -1    1.13    0.14
  -9 -11   1    1.41    0.14
   9 -11  -1    1.21    0.17
   9  11  -1    1.55    0.15
  -9  11   1    1.63    0.13
   7 -11  -1    0.52    0.11
  -7 -11   1    0.52    0.11
  -7 -11   1    0.75    0.11
   7 -11  -1    0.39    0.11
  -7  11   1    0.69    0.09
   7  11  -1    0.66    0.10
   5 -11  -1    0.37    0.11
  -5 -11   1    0.44    0.10
   5 -11  -1    0.54    0.10
  -5 -11   1    0.55    0.10
   5 -11  -1    0.50    0.11
  -5 -11   1    0.37    0.10
   5  11  -1    0.45    0.09
  -5  11   1    0.43    0.07
  -3 -11   1   -0.05    0.07
  -3 -11   1    0.11    0.08
   3 -11  -1    0.07    0.08
  -3 -11   1   -0.02    0.07
   3 -11  -1    0.03    0.08
   3 -11  -1    0.04    0.07
   3  11  -1    0.06    0.07
   1 -11  -1    0.45    0.10
  -1 -11   1    0.47    0.10
  -1 -11   1    0.48    0.10
   1 -11  -1    0.44    0.10
  -1 -11   1    0.54    0.11
   1 -11  -1    0.42    0.10
   1  11  -1    0.67    0.10
   1 -11   1    0.83    0.13
  -1 -11  -1    0.78    0.11
   1 -11   1    0.88    0.13
   1 -11   1    0.90    0.12
  -1 -11  -1    0.78    0.12
  -1 -11  -1    0.90    0.12
  -1  11  -1    1.22    0.13
  -3 -11  -1    5.97    0.29
  -3 -11  -1    6.25    0.31
   3 -11   1    5.84    0.30
  -3 -11  -1    6.28    0.32
   3 -11   1    6.22    0.34
  -3 -11  -1    6.07    0.32
   3 -11   1    6.47    0.34
  -3  11  -1    6.81    0.33
  -5 -11  -1    3.46    0.23
   5 -11   1    3.30    0.24
  -5 -11  -1    3.35    0.19
   5 -11   1    3.77    0.25
  -5 -11  -1    3.02    0.23
  -5 -11  -1    3.84    0.22
  -5  11  -1    3.59    0.22
   7 -11   1    2.30    0.20
  -7 -11  -1    2.31    0.21
   7 -11   1    1.75    0.19
  -7 -11  -1    2.25    0.16
  -7 -11  -1    1.89    0.14
  -7  11  -1    2.44    0.17
   7  11   1    2.25    0.14
   9 -11   1    0.58    0.13
   9 -11   1    0.61    0.13
  -9 -11  -1    0.78    0.13
  -9 -11  -1    0.87    0.11
   9  11   1    0.93    0.10
  -9  11  -1    1.06    0.09
 -11 -11  -1    0.25    0.10
  11 -11   1    0.32    0.11
  11 -11   1    0.18    0.11
 -11  11  -1    0.27    0.07
 -11  11  -1    0.42    0.06
 -13 -11  -1    0.28    0.11
  13 -11   1    0.12    0.11
  13 -11   1    0.31    0.11
  13  11   1    0.29    0.05
  13  11   1    0.30    0.07
 -13  11  -1    0.38    0.08
 -13  11  -1    0.34    0.06
 -15 -11  -1   -0.03    0.08
  15 -11   1    0.11    0.11
  15 -11   1    0.13    0.10
  15  11   1    0.01    0.05
 -15  11  -1    0.00    0.06
 -15  11  -1   -0.01    0.04
  15  11   1    0.04    0.04
 -15  11  -1    0.00    0.10
  17 -11   1    0.22    0.10
 -17 -11  -1    0.17    0.10
  17 -11   1    0.22    0.12
  17  11   1    0.34    0.06
 -17  11  -1    0.32    0.06
 -17  11  -1    0.31    0.12
  17  11   1    0.37    0.09
 -17  11  -1    0.18    0.07
 -19 -11  -1    8.92    0.46
  19 -11   1    9.69    0.49
  19 -11   1    9.89    0.47
 -19  11  -1   10.15    0.52
  19  11   1    9.74    0.47
 -19  11  -1   10.06    0.45
  19  11   1   10.53    0.41
 -19  11  -1    9.53    0.40
  21 -11   1    1.51    0.18
 -21 -11  -1    1.86    0.19
  21 -11   1    1.60    0.20
  21 -11   1    2.07    0.19
  21  11   1    2.23    0.19
 -21  11  -1    2.09    0.24
 -21  11  -1    2.03    0.13
 -21  11  -1    2.17    0.18
  21  11   1    2.08    0.13
  23 -11   1    0.87    0.13
 -23 -11  -1    0.80    0.14
  23 -11   1    0.75    0.14
  23 -11   1    1.17    0.17
  23  11   1    1.03    0.15
 -23  11  -1    0.82    0.08
 -23  11  -1    0.95    0.13
 -23  11  -1    0.95    0.24
  23  11   1    0.97    0.09
  25 -11   1    0.72    0.12
  25 -11   1    0.74    0.13
 -25 -11  -1    0.56    0.14
  25 -11   1    0.85    0.16
 -25  11  -1    0.65    0.08
  25  11   1    0.60    0.12
 -25  11  -1    0.68    0.17
 -25  11  -1    0.78    0.12
  27 -11   1    0.29    0.09
 -27 -11  -1    0.29    0.11
  27 -11   1    0.24    0.12
  27 -11   1    0.22    0.10
 -27  11  -1    0.28    0.14
  27  11   1    0.27    0.07
 -27  11  -1    0.37    0.07
  27  11   1    0.23    0.10
 -27  11  -1    0.32    0.10
  29 -11   1    0.60    0.11
[truncated: 3,672,575 more chars]
