# Supplementary material for: Structural multiplicity in a solvated hydrate of the anti­retroviral protease inhibitor Lopinavir
Source: Acta Crystallogr E Crystallogr Commun. 2024 Oct 24;80(Pt 11):1206–9. doi: 10.1107/S2056989024004158 (PMC11660481; doi:10.1107/S2056989024004158)
Supplement: Supplementary file 2 [file e-80-01206-Isup2.hkl]

#
# h,k,l, Fc-squared, Fo-squared, sigma(Fo-squared), status flag
#
data_I
_shelx_title ' shelxt_a.res in C2'
_shelx_refln_list_code          4
_shelx_F_calc_maximum      820.16
_exptl_crystal_F_000      5752.00
_reflns_d_resolution_high  0.8056

loop_
 _space_group_symop_operation_xyz
 'x, y, z'
 '-x, y, -z'
 'x+1/2, y+1/2, z'
 '-x+1/2, y+1/2, -z'

_cell_length_a    46.5945
_cell_length_b    13.9309
_cell_length_c    23.4225
_cell_angle_alpha  90.000
_cell_angle_beta  104.053
_cell_angle_gamma  90.000

_shelx_F_squared_multiplier     1.000

loop_
 _refln_index_h
 _refln_index_k
 _refln_index_l
 _refln_F_squared_calc
 _refln_F_squared_meas
 _refln_F_squared_sigma
 _refln_observed_status
   4 -16   0       1780.68       1308.82       115.48 o
   6 -16   0        734.45        795.56       102.65 o
   8 -16   0       4674.54       4491.04       250.21 o
  10 -16   0       1419.41       1342.00        95.27 o
  12 -16   0       1201.13       1093.40       118.69 o
  14 -16   0        302.93        237.38        57.74 o
  16 -16   0       3057.69       3068.55       126.39 o
  18 -16   0        232.89        173.23        57.74 o
  20 -16   0       1019.70       1182.17       189.27 o
   1 -15   0        352.96        312.35        48.12 o
   3 -15   0       1720.97       1619.63        81.28 o
   5 -15   0        904.53        762.24        67.37 o
   7 -15   0        172.97        173.81        38.36 o
   9 -15   0        332.84        393.87        59.57 o
  11 -15   0        764.73        695.72        64.18 o
  13 -15   0         88.37         71.24        28.17 o
  15 -15   0         14.63         11.73        26.36 o
  17 -15   0       2035.45       2110.50        74.21 o
  19 -15   0        220.90        289.22        32.08 o
  21 -15   0         45.16         88.25        31.49 o
  23 -15   0        426.77        395.93        37.97 o
  25 -15   0        142.14         96.26        58.98 o
  27 -15   0        607.71        448.60        67.75 o
   0 -14   0       2250.24       2337.20        99.50 o
   2 -14   0        621.98        649.45        42.24 o
   4 -14   0       8574.10       8163.83       181.22 o
   6 -14   0       1550.23       1339.05        58.36 o
   8 -14   0       2466.30       2566.31        80.00 o
  10 -14   0       3671.86       3437.51       125.94 o
  12 -14   0        758.37        930.79        58.20 o
  14 -14   0       6298.37       6490.77       159.19 o
  16 -14   0       3381.70       3693.29       107.26 o
  18 -14   0        504.98        649.90        44.22 o
  20 -14   0        882.39        975.31        50.93 o
  22 -14   0        886.53        941.10        49.33 o
  24 -14   0        134.71        223.09        38.47 o
  26 -14   0        586.46        592.51        38.86 o
  28 -14   0        433.79        584.96        37.16 o
  30 -14   0        534.21        463.98        38.65 o
  32 -14   0        424.97        418.53        66.89 o
   1 -13   0       4229.48       3953.51        82.79 o
   3 -13   0       1240.54       1298.11        49.00 o
   5 -13   0        620.61        503.80        31.60 o
   7 -13   0       6357.91       6295.39       130.54 o
   9 -13   0       1231.83       1044.52        56.76 o
  11 -13   0        666.72        515.19        41.91 o
  13 -13   0        921.95        949.08        54.64 o
  15 -13   0       2009.52       2038.55        75.94 o
  17 -13   0       1934.96       1845.05        71.91 o
  19 -13   0       1302.78       1348.81        75.93 o
  21 -13   0       1217.48       1066.58        81.49 o
  23 -13   0       3363.58       3084.24       333.62 o
  25 -13   0       1337.78       1337.86        60.32 o
  27 -13   0         97.98         86.83        28.17 o
  29 -13   0       2805.02       2887.44        82.21 o
  31 -13   0        542.08        528.16        36.37 o
  33 -13   0        593.51        462.08        37.42 o
  35 -13   0       1186.66       1043.23        73.50 o
   0 -12   0      15188.29      15150.17       299.87 o
   2 -12   0       4194.56       3924.98        77.44 o
   4 -12   0        414.26        359.90        31.64 o
   6 -12   0      10527.13      10178.12       190.76 o
   8 -12   0       1700.18       1838.70        69.03 o
  10 -12   0       2497.40       2529.63        84.42 o
  12 -12   0       2655.16       2724.49        89.83 o
  16 -12   0        680.45        677.52        49.33 o
  18 -12   0       1008.48        800.95        51.80 o
  20 -12   0        208.41        185.31        34.70 o
  22 -12   0        188.17        204.43        35.78 o
  24 -12   0        946.97        829.17        50.14 o
  26 -12   0          6.97         24.59        28.60 o
  28 -12   0        880.72        920.57        71.18 o
  30 -12   0       3729.25       3632.05        97.33 o
  32 -12   0         14.79         24.55        26.04 o
  34 -12   0       1538.93       1421.80        86.79 o
  36 -12   0       1232.75       1454.04        68.66 o
  38 -12   0        270.90        205.30        57.74 o
   1 -11   0       3420.23       3120.61        71.94 o
   3 -11   0       3533.38       3564.72        78.44 o
   5 -11   0       1622.47       1659.43        56.51 o
   7 -11   0       1885.35       1800.72        58.37 o
   9 -11   0      11098.73      10773.07       275.96 o
  11 -11   0       6349.93       6458.78       227.90 o
  13 -11   0        891.85        898.79        65.37 o
  15 -11   0       2786.87       2720.17       104.91 o
  17 -11   0        394.28        306.82        39.01 o
  19 -11   0       2552.71       2230.39        81.19 o
  23 -11   0       7880.24       7745.04       177.76 o
  25 -11   0        677.23        656.20        47.59 o
  27 -11   0       2793.64       2741.97        87.65 o
  29 -11   0       2849.97       2876.90        88.23 o
  31 -11   0        454.77        397.86        39.83 o
  33 -11   0         93.39        151.97        29.84 o
  35 -11   0        270.02        222.18        36.67 o
  37 -11   0        392.87        293.94        36.89 o
  39 -11   0        865.31        827.42        65.66 o
  41 -11   0       1478.11       1378.06       205.30 o
   0 -10   0       3403.07       3209.02       100.01 o
   2 -10   0      11584.80      11717.78       194.23 o
   4 -10   0       1255.57       1303.66        43.94 o
   6 -10   0       1517.03       1546.65        50.54 o
   8 -10   0      13632.79      12667.96       257.30 o
  10 -10   0       2169.30       2246.11        77.79 o
  12 -10   0        961.52        868.69        76.52 o
  14 -10   0      10678.23      10451.72       259.24 o
  16 -10   0      10537.09      10264.71       256.70 o
  18 -10   0       9620.09       9222.27       236.83 o
  20 -10   0        909.30        890.19        64.59 o
  22 -10   0        458.91        397.12        40.65 o
  24 -10   0       5463.82       5267.88       133.50 o
  26 -10   0       2301.02       2038.05        98.46 o
  28 -10   0       1783.26       1748.88        70.60 o
  30 -10   0      11378.22      10628.02       225.10 o
  32 -10   0       4585.46       4233.44       110.22 o
  34 -10   0        498.72        480.73        42.54 o
  36 -10   0        746.52        669.04        42.10 o
  38 -10   0       2252.00       2222.52        87.29 o
  40 -10   0        160.55        140.63        48.27 o
  42 -10   0        199.10        256.63        64.16 o
   1  -9   0       9332.71       9287.91       156.27 o
   3  -9   0       2076.26       2207.20        53.59 o
   5  -9   0       6909.36       6987.20       122.60 o
   7  -9   0      10993.15      11867.26       194.16 o
   9  -9   0       5153.73       5469.38       126.42 o
  11  -9   0        367.69        392.30        55.83 o
  13  -9   0        185.16        148.48        46.19 o
  15  -9   0       2443.39       2175.30       149.79 o
  17  -9   0       1266.18       1131.67        65.17 o
  19  -9   0       2312.22       2075.55        70.48 o
  21  -9   0       1049.43        908.79        50.57 o
  23  -9   0       3421.91       3338.36       103.08 o
  25  -9   0       6533.86       5868.27       126.88 o
  27  -9   0       1466.16       1340.60        52.03 o
  29  -9   0       6034.82       6509.61       186.50 o
  31  -9   0       6856.99       6808.72       140.42 o
  33  -9   0        321.89        298.87        31.80 o
  35  -9   0       4136.09       4193.59        97.13 o
  37  -9   0       4704.46       4471.36       111.82 o
  39  -9   0        980.57        953.48        47.96 o
  41  -9   0         94.27         66.91        46.19 o
  43  -9   0         42.18        -29.94        44.91 o
   0  -8   0       3009.55       3047.49       153.98 o
   2  -8   0        147.12         87.19        16.87 o
   4  -8   0      24631.36      26608.25       405.09 o
   6  -8   0      11397.01      11967.15       236.50 o
   8  -8   0       9804.38      10401.14       210.83 o
  10  -8   0        188.33        431.44        36.12 o
  12  -8   0       7299.57       7709.93       162.49 o
  14  -8   0        236.80        277.75        26.96 o
  16  -8   0        280.46        186.04        22.62 o
  18  -8   0       1065.60       1018.66        54.04 o
  20  -8   0       4164.48       4057.17        84.59 o
  22  -8   0          9.72         47.75        22.73 o
  24  -8   0       2926.51       2731.36        60.65 o
  26  -8   0       2001.01       2077.01        54.27 o
  28  -8   0       6212.22       5976.03       104.75 o
  30  -8   0       4600.52       4327.75        84.35 o
  32  -8   0       4992.46       5196.07       121.68 o
  34  -8   0       8756.77       8518.53       141.88 o
  36  -8   0        377.47        299.37        27.82 o
  38  -8   0       2406.45       2374.19        67.56 o
  40  -8   0       1330.02       1186.42        52.58 o
  42  -8   0       1079.89       1123.63        72.38 o
  44  -8   0       2415.19       2187.78       141.15 o
   1  -7   0       1751.24       1720.90        56.49 o
   3  -7   0       3290.23       3541.14        84.17 o
   5  -7   0      21096.19      23103.43       384.45 o
   7  -7   0      11699.58      13628.36       235.72 o
   9  -7   0      14726.12      16349.87       277.64 o
  11  -7   0       4749.39       4659.66        91.86 o
  13  -7   0       8388.24       8984.27       138.32 o
  15  -7   0       1775.31       1825.26        44.32 o
  17  -7   0       2448.26       2549.04        55.98 o
  19  -7   0       1855.98       1925.02        48.80 o
  21  -7   0       2472.06       2484.65        58.67 o
  23  -7   0       1128.39       1209.80        44.33 o
  25  -7   0         55.42         44.17        18.70 o
  27  -7   0      12663.68      12115.81       185.47 o
  29  -7   0       4838.98       4362.17        84.57 o
  31  -7   0        293.89        341.44        27.45 o
  33  -7   0       9190.09       9176.61       149.85 o
  35  -7   0        149.95        160.30        24.83 o
  37  -7   0      12626.44      12574.80       192.41 o
  39  -7   0       3226.03       3303.54        77.88 o
  41  -7   0       1258.50       1346.24        66.89 o
  43  -7   0        718.84        784.38        53.70 o
  45  -7   0        525.47        440.77        47.76 o
  47  -7   0        155.84        242.88        51.33 o
  49  -7   0        298.68        230.97        70.57 o
   0  -6   0      22533.80      22706.54       594.30 o
   2  -6   0       8480.87       7281.90       295.13 o
   4  -6   0      10793.47      11642.24       223.64 o
   6  -6   0      13128.83      12677.55       196.30 o
   8  -6   0       8686.35       9302.51       149.13 o
  10  -6   0      17984.48      20110.40       284.36 o
  12  -6   0       2310.15       2343.71        67.68 o
  14  -6   0      10990.39      12317.72       183.25 o
  16  -6   0       7419.47       8320.52       132.49 o
  18  -6   0       8839.68      10160.90       169.66 o
  20  -6   0      10911.53      11727.45       181.68 o
  22  -6   0       4030.49       3761.31        75.28 o
  24  -6   0       8765.71       8936.00       156.70 o
  26  -6   0      13743.89      14645.37       248.64 o
  28  -6   0       1951.10       2114.91        57.45 o
  30  -6   0       4071.34       3745.02        78.25 o
  32  -6   0       8888.35       8689.80       151.31 o
  34  -6   0        874.67        854.92        38.01 o
  36  -6   0       4031.79       4624.94        90.07 o
  38  -6   0       4315.20       4097.26        90.56 o
  40  -6   0       6398.29       6193.25       133.54 o
  42  -6   0       4424.61       4680.49       113.42 o
  44  -6   0       4233.15       3908.36       127.07 o
  46  -6   0         59.59        153.92        52.78 o
  48  -6   0       1465.81       1412.81       108.44 o
  50  -6   0        826.72        778.97        65.66 o
  52  -6   0        321.10        192.47        76.99 o
   1  -5   0      15437.71      16004.59       243.59 o
   3  -5   0       8887.02      10147.53       158.86 o
   5  -5   0        610.02        690.61        18.31 o
   7  -5   0      13207.73      14643.34       181.75 o
   9  -5   0      76460.74      79793.07      1660.66 o
  11  -5   0      20002.19      19598.91       328.04 o
  13  -5   0       6321.51       7005.20       172.23 o
  15  -5   0       4184.88       3933.84        70.68 o
  17  -5   0       3009.81       2892.60        65.16 o
  19  -5   0      21601.52      23716.04       319.18 o
  21  -5   0      10038.99      11075.64       161.71 o
  23  -5   0       2961.77       2830.06        70.56 o
  25  -5   0       5525.77       5498.96        91.45 o
  27  -5   0       3933.17       3961.12        74.30 o
  29  -5   0       7733.68       7846.42       135.33 o
  31  -5   0      23738.99      22733.79       317.20 o
  33  -5   0       6168.45       6213.91       168.18 o
  35  -5   0      21163.34      20391.63       312.86 o
  37  -5   0       3543.33       3410.35        80.20 o
  39  -5   0       2806.96       2666.83        97.55 o
  41  -5   0       1921.87       2067.70        73.72 o
  43  -5   0         36.20        -15.46        36.07 o
  45  -5   0       3308.73       3282.98       124.16 o
  47  -5   0       2069.84       1955.06        93.22 o
  49  -5   0       1193.54       1294.62        84.70 o
  51  -5   0        693.17        777.11        83.40 o
  53  -5   0        281.52        160.39        70.57 o
   0  -4   0       3386.74       2673.97        70.74 o
   2  -4   0      10267.32       9557.46       162.38 o
   4  -4   0      45006.91      43621.88       556.29 o
   6  -4   0      48240.06      46723.78       532.56 o
   8  -4   0      30167.47      28955.47       349.87 o
  10  -4   0       7011.96       6890.04       180.38 o
  12  -4   0       2813.08       2501.48        51.08 o
  14  -4   0      64160.06      62896.27      1145.03 o
  16  -4   0     116064.04     119153.84      2143.65 o
  18  -4   0        191.39        243.70        17.16 o
  20  -4   0       1312.55       1278.86        34.79 o
  22  -4   0      28643.02      27970.50       430.24 o
  24  -4   0      10897.92      11414.22       169.31 o
  26  -4   0       2296.26       2184.18        45.16 o
  28  -4   0      20662.06      19741.23       259.66 o
  30  -4   0       1363.53       1320.47        39.14 o
  32  -4   0       6444.19       6145.06       101.53 o
  34  -4   0        807.62        890.52        39.24 o
  36  -4   0       2241.15       2190.36        60.33 o
  38  -4   0       5012.46       5081.84       116.37 o
  40  -4   0       1171.46       1327.93        87.30 o
  42  -4   0        263.87        251.44        40.05 o
  44  -4   0       6206.09       5768.16       171.53 o
  46  -4   0       1926.26       2363.40       249.10 o
  48  -4   0        228.81        303.83        49.40 o
  50  -4   0        683.00        537.61        69.01 o
  52  -4   0         26.03        -35.29        40.83 o
  54  -4   0        842.69        820.47        74.75 o
   1  -3   0     504867.09     474815.19     10060.28 o
   3  -3   0     201299.03     188166.00      4745.31 o
   5  -3   0      63764.15      58069.92       786.37 o
   7  -3   0      72189.96      65116.52       955.12 o
   9  -3   0      10091.48      11083.02       159.58 o
  11  -3   0       4047.83       3695.54        81.57 o
  13  -3   0       2259.59       2284.63        50.01 o
  15  -3   0      19588.47      19261.67       427.47 o
  17  -3   0       7593.28       8110.82       165.40 o
  19  -3   0      15958.05      16213.77       209.87 o
  21  -3   0      47299.26      51413.54       666.92 o
  23  -3   0       3425.03       3182.55        59.09 o
  25  -3   0       3926.31       3868.39        62.46 o
  27  -3   0        759.22       1029.82        31.34 o
  29  -3   0      13727.81      14054.47       183.36 o
  31  -3   0       4379.51       4538.85        81.60 o
  33  -3   0       2458.98       2575.64        63.63 o
  35  -3   0       7212.09       7448.61       140.92 o
  37  -3   0       4844.00       4596.67       102.69 o
  39  -3   0       7954.89       7793.51       186.74 o
  41  -3   0       1451.74       1682.18        72.46 o
  43  -3   0       6498.25       6836.20       195.02 o
  45  -3   0       2010.32       1846.45       146.31 o
  47  -3   0       1024.53        999.06       243.80 o
  49  -3   0       1202.83       1141.60        86.93 o
  51  -3   0         47.78         34.72        60.57 o
  53  -3   0       1186.31        904.62       121.90 o
  55  -3   0         82.66        224.55       102.65 o
   0  -2   0      50364.12      44506.19      1597.53 o
   2  -2   0      18246.38      16097.47       374.96 o
   4  -2   0     144234.78     127507.34      2277.59 o
   6  -2   0      59177.13      53340.66       868.05 o
   8  -2   0      49600.81      43844.76       697.79 o
  10  -2   0     116321.20     103592.09      2139.76 o
  12  -2   0     290586.06     261538.83      9328.53 o
  14  -2   0       2512.53       3168.63        87.90 o
  16  -2   0      38494.01      36301.39       543.38 o
  18  -2   0      25566.56      25082.46       312.81 o
  20  -2   0      18650.00      18461.20       222.97 o
  22  -2   0       5903.01       7246.67        97.76 o
  24  -2   0       3969.86       4587.01        64.54 o
  26  -2   0       4002.91       3850.39        59.26 o
  28  -2   0       8736.25       7966.49       169.46 o
  30  -2   0         30.15         43.67        15.09 o
  32  -2   0      20361.17      19382.34       300.09 o
  34  -2   0       1311.66       1312.72        49.86 o
  36  -2   0       5379.46       5327.85       134.49 o
  38  -2   0       3205.15       2902.98       102.81 o
  40  -2   0       1635.81       1681.39        78.23 o
  42  -2   0        476.03        459.35        57.36 o
  44  -2   0       1494.47       1521.44       152.80 o
  46  -2   0       2175.39       2113.76       105.82 o
  48  -2   0       1922.26       1823.30       170.39 o
  50  -2   0        306.54        260.72        52.93 o
  52  -2   0        815.79        815.09        81.49 o
  54  -2   0        931.43        772.28        93.03 o
   3  -1   0      90741.47      87580.78      7448.71 o
   5  -1   0      36732.13      35724.83       644.77 o
   7  -1   0      43284.79      41824.50       652.31 o
   9  -1   0      68662.95      64327.91       996.55 o
  11  -1   0      49595.66      47449.23       606.46 o
  13  -1   0      74300.58      69520.94       942.94 o
  15  -1   0      17282.69      16010.30       212.90 o
  17  -1   0      29467.43      27852.36       325.02 o
  19  -1   0       5105.94       4405.46        62.74 o
  21  -1   0      19228.34      20385.61       245.51 o
  23  -1   0       5138.29       5703.16        73.56 o
  25  -1   0      20151.06      22072.54       280.45 o
  27  -1   0       1404.04       1313.94        35.63 o
  29  -1   0        686.99        637.33        22.75 o
  31  -1   0       6138.35       6227.59        95.98 o
  33  -1   0       2523.95       2473.40        65.81 o
  35  -1   0       2357.76       2104.65        67.07 o
  37  -1   0       6442.92       6475.38       239.30 o
  39  -1   0       4144.42       4088.64       117.52 o
  41  -1   0       2573.06       2351.43        95.50 o
  43  -1   0       8876.19       8974.25       468.49 o
  45  -1   0       2991.02       2690.75       121.65 o
  47  -1   0       1868.89       1681.30        91.67 o
  49  -1   0       1853.19       2070.25       103.79 o
  51  -1   0       1321.94       1317.28        86.09 o
  53  -1   0       3189.99       3143.89       140.91 o
  55  -1   0        466.44        461.33        80.61 o
   4   0   0      29561.44      25043.46       588.05 o
   6   0   0      14746.41      13349.09       173.77 o
   8   0   0     424575.28     408847.50      8208.32 o
  10   0   0     203672.84     189486.52      8284.32 o
  12   0   0      47695.82      46981.36       850.75 o
  14   0   0       3202.00       2718.54        41.33 o
  16   0   0       4253.98       3326.74        67.91 o
  18   0   0       3230.96       1826.80        76.08 o
  20   0   0     104684.71     102678.02      1841.31 o
  22   0   0      89609.03      91090.27      1636.80 o
  24   0   0       1732.98       1289.96        49.16 o
  26   0   0      12826.08      12312.08       151.85 o
  28   0   0       4787.41       5301.27        76.55 o
  30   0   0      14969.77      14873.55       183.67 o
  32   0   0       1895.34       1571.96        38.30 o
  34   0   0        116.99         71.52        17.31 o
  36   0   0       2002.01       1907.51        64.56 o
  38   0   0       1709.61       1797.56        64.04 o
  40   0   0       6877.99       6705.04       209.85 o
  42   0   0        157.69        206.97        41.74 o
  44   0   0         56.58        112.57        39.40 o
  46   0   0        853.95        868.87        80.89 o
  48   0   0       2154.16       2231.55       101.13 o
  50   0   0        652.59        426.00        62.97 o
  52   0   0         22.17         52.21        55.56 o
  54   0   0         18.14         84.69        89.82 o
   1   1   0      41441.58      37944.14       553.53 o
   3   1   0      90605.73      81087.64      2048.29 o
   5   1   0      36759.30      35561.46       740.77 o
   7   1   0      43048.93      41073.90       662.15 o
   9   1   0      68983.92      63436.60      1133.98 o
  11   1   0      49623.07      46961.05      1601.61 o
  13   1   0      74429.53      68475.04      2348.35 o
  15   1   0      17300.79      16657.59       198.51 o
  17   1   0      29498.36      27738.28       392.17 o
  19   1   0       5050.84       4418.72       127.45 o
  21   1   0      19373.99      20143.32       271.24 o
  23   1   0       5042.81       5542.22        85.06 o
  25   1   0      20035.77      22018.06       270.35 o
  27   1   0       1387.61       1257.53        31.51 o
  29   1   0        688.15        601.29        36.19 o
  31   1   0       6150.96       6231.12        99.75 o
  33   1   0       2531.65       2524.98        75.00 o
  35   1   0       2361.95       2116.71        51.88 o
  37   1   0       6429.55       6647.59       115.85 o
  39   1   0       4156.31       4057.08       107.08 o
  41   1   0       2587.33       2363.25       106.51 o
  43   1   0       8828.54       8938.00       226.67 o
  45   1   0       2992.41       2948.44       119.55 o
  47   1   0       1878.36       1698.77       106.42 o
  49   1   0       1856.83       2118.73       110.07 o
  51   1   0       1307.30       1418.51       114.78 o
  53   1   0       3177.09       2899.93       211.72 o
   2   2   0      18196.33      15149.89       275.85 o
   4   2   0     144091.86     124582.51      5825.52 o
   6   2   0      59340.71      55922.72      2309.68 o
   8   2   0      49835.66      43591.29       875.37 o
  10   2   0     116056.83     101363.26      3609.53 o
  14   2   0       2553.18       3019.54       111.12 o
  16   2   0      38456.80      39046.55       540.90 o
  18   2   0      25750.21      26253.12       402.53 o
  20   2   0      18713.77      18846.27       254.54 o
  22   2   0       5897.16       7551.13       108.41 o
  24   2   0       3928.74       4576.78        93.48 o
  26   2   0       4028.12       3873.48        63.79 o
  28   2   0       8745.92       8405.59       118.05 o
  30   2   0         30.84         29.51        13.46 o
  32   2   0      20212.41      19789.06       306.59 o
  34   2   0       1330.42       1385.61        44.45 o
  36   2   0       5344.72       5209.55        96.88 o
  38   2   0       3215.36       2964.75        71.60 o
  40   2   0       1645.50       1581.72        53.76 o
  42   2   0        471.61        423.10        37.99 o
  44   2   0       1508.75       1423.71        64.82 o
  46   2   0       2161.69       2015.21       120.89 o
  48   2   0       1945.22       1672.46        87.73 o
  50   2   0        302.64        332.21       132.42 o
  52   2   0        825.40        846.88       128.32 o
   3   3   0     201869.72     186763.14      6515.22 o
   5   3   0      63771.52      61381.03      1274.22 o
   7   3   0      72634.99      63687.98      1928.44 o
   9   3   0      10057.67      11356.02       151.12 o
  11   3   0       4040.25       3717.04        69.78 o
  13   3   0       2341.73       2366.03        39.66 o
  15   3   0      19773.33      20528.26       256.96 o
  17   3   0       7611.44       8010.81       116.71 o
  19   3   0      15847.97      16258.16       208.26 o
  21   3   0      47485.78      52678.08       685.33 o
  23   3   0       3364.73       3126.55        55.24 o
  25   3   0       3881.77       3871.12        65.55 o
  27   3   0        756.67       1011.13        30.13 o
  29   3   0      13781.68      14269.44       188.07 o
  31   3   0       4433.14       4779.20        87.36 o
  33   3   0       2483.77       2590.71        65.70 o
  35   3   0       7281.00       7653.84       127.30 o
  37   3   0       4866.69       4968.30        90.77 o
  39   3   0       8023.89       7890.08       127.71 o
  41   3   0       1464.90       1672.32        60.09 o
  43   3   0       6537.59       6624.94       122.22 o
  45   3   0       2008.18       1751.96        88.71 o
  47   3   0       1024.94       1058.49        91.06 o
  49   3   0       1225.69       1363.25       127.79 o
  51   3   0         45.75         44.91       166.81 o
   2   4   0      10244.64       9248.40       242.68 o
   4   4   0      44668.83      43020.89      1018.64 o
   6   4   0      48217.38      48481.17       715.45 o
   8   4   0      30285.93      30054.91       414.53 o
  10   4   0       7002.49       7303.02       102.25 o
  12   4   0       2842.82       2451.03        41.92 o
  14   4   0      64248.07      66142.11      1205.12 o
  16   4   0     116129.39     123312.96      3151.00 o
  18   4   0        193.89        238.19        14.11 o
  20   4   0       1351.50       1389.20        35.29 o
  22   4   0      28808.52      29414.60       354.18 o
  24   4   0      11005.98      11783.69       154.13 o
  26   4   0       2311.32       2259.36        44.98 o
  28   4   0      20622.95      20220.83       269.61 o
  30   4   0       1363.57       1368.19        37.95 o
  32   4   0       6461.74       6273.92       127.89 o
  34   4   0        833.08        966.00        45.52 o
  36   4   0       2254.30       2355.13        58.41 o
  38   4   0       5018.58       5203.39       101.55 o
  40   4   0       1163.23       1230.03        48.52 o
  42   4   0        266.82        161.07        27.25 o
  44   4   0       6158.48       5978.05       150.94 o
  46   4   0       1907.71       2261.89        96.63 o
  48   4   0        234.26        316.51       112.28 o
  50   4   0        689.66        813.54       157.19 o
   3   5   0       8875.20       9925.20       384.95 o
   5   5   0        607.90        757.06        57.74 o
   7   5   0      13281.82      14810.37       442.42 o
   9   5   0      76258.70      81999.45      5049.21 o
  11   5   0      20001.27      20152.77       294.05 o
  13   5   0       6318.49       7056.19       109.98 o
  15   5   0       4196.24       3975.57        65.16 o
  17   5   0       3012.83       3019.21        55.36 o
  19   5   0      21642.88      24930.29       334.86 o
  21   5   0      10053.63      11287.44       164.34 o
  23   5   0       2914.65       2921.94        59.01 o
  25   5   0       5485.58       5636.18        90.23 o
  27   5   0       3975.16       4122.66        90.38 o
  29   5   0       7737.86       7941.73       128.89 o
  31   5   0      23765.91      23595.66       408.36 o
  33   5   0       6166.14       6703.89       164.59 o
  35   5   0      21151.18      21889.94       317.99 o
  37   5   0       3529.90       3493.76        81.74 o
  39   5   0       2810.20       2803.28        80.69 o
  41   5   0       1937.48       2033.32        74.43 o
  43   5   0         36.06         45.94        24.89 o
  45   5   0       3301.38       3463.49       140.61 o
  47   5   0       2074.18       1999.18       117.35 o
  49   5   0       1185.48       1144.18       200.39 o
   2   6   0       8395.88      10053.51       384.95 o
   4   6   0      10606.49      11747.70       315.27 o
   6   6   0      13067.28      13171.09       452.31 o
   8   6   0       8701.62       9898.33       281.55 o
  10   6   0      17872.32      20686.22       311.08 o
  12   6   0       2306.21       2418.04        46.40 o
  14   6   0      10939.88      12751.31       198.69 o
  16   6   0       7407.35       8462.94       138.59 o
  18   6   0       8873.37      10429.93       182.28 o
  20   6   0      10951.35      11934.47       181.88 o
  22   6   0       4003.64       3771.70        76.89 o
  24   6   0       8795.93       9293.24       168.94 o
  26   6   0      13813.77      14573.61       258.78 o
  28   6   0       1965.75       2233.92        91.83 o
  30   6   0       4124.90       3872.68        89.90 o
  32   6   0       8775.33       9230.00       169.26 o
  34   6   0        857.70        856.49        52.93 o
  36   6   0       4066.11       4748.58       107.04 o
  38   6   0       4297.88       4241.64       100.52 o
  40   6   0       6424.51       6533.29       137.62 o
  42   6   0       4423.81       4751.52       110.55 o
  44   6   0       4278.38       4298.49       104.02 o
  46   6   0         57.89         64.90        36.35 o
  48   6   0       1461.40       1427.98       110.60 o
   3   7   0       3224.11       3682.65       160.39 o
   5   7   0      21253.10      23656.82       619.24 o
   7   7   0      11741.90      14692.22       323.40 o
   9   7   0      14762.08      17183.79       287.84 o
  11   7   0       4726.28       4864.46        82.47 o
  13   7   0       8388.09       9120.98       146.94 o
  15   7   0       1763.00       1871.10        41.45 o
  17   7   0       2452.04       2575.80        55.04 o
  19   7   0       1828.51       1933.30        44.75 o
  21   7   0       2484.14       2500.66        60.17 o
  23   7   0       1152.30       1301.57        40.86 o
  25   7   0         63.81         56.91        14.79 o
  27   7   0      12682.46      13217.06       442.25 o
  29   7   0       4855.63       4686.22       188.35 o
  31   7   0        312.21        328.05        27.17 o
  33   7   0       9185.20       9528.39       198.71 o
  35   7   0        148.20        219.41        27.14 o
  37   7   0      12556.56      13186.39       290.75 o
  39   7   0       3207.28       3586.88        91.03 o
  41   7   0       1236.83       1333.28        55.26 o
  43   7   0        724.62        819.58        48.53 o
  45   7   0        510.98        452.36        54.22 o
  47   7   0        155.70        285.68        49.98 o
   4   8   0      24721.18      26926.98       994.44 o
   6   8   0      11389.71      12393.59       335.71 o
   8   8   0       9771.02      10416.70       204.03 o
  10   8   0        195.42        478.41        30.52 o
  12   8   0       7296.89       7972.31       144.70 o
  14   8   0        259.68        392.13        19.57 o
  16   8   0        270.99        211.44        22.95 o
  18   8   0       1055.36       1068.74        35.22 o
  20   8   0       4130.09       4162.35        81.59 o
  22   8   0          8.89         42.83        14.35 o
  24   8   0       2889.55       2930.24        67.36 o
  26   8   0       1989.23       2235.68        58.45 o
  28   8   0       6249.68       6349.68       123.35 o
  30   8   0       4603.93       4754.65       101.44 o
  32   8   0       4994.81       5274.52       130.03 o
  34   8   0       8774.75       9228.05       176.53 o
  36   8   0        366.78        264.62        27.60 o
  38   8   0       2446.79       2575.52        73.56 o
  40   8   0       1339.83       1406.57        62.66 o
  42   8   0       1068.93       1117.19        50.58 o
  44   8   0       2375.45       2469.82       110.46 o
  46   8   0       1354.65       1380.27       105.57 o
  48   8   0        119.32        179.64        76.99 o
   5   9   0       6955.28       7445.53       213.22 o
   7   9   0      11004.87      11762.88       331.08 o
   9   9   0       5140.99       5628.09       123.39 o
  11   9   0        361.12        409.84        18.72 o
  13   9   0        169.92        199.68        16.75 o
  15   9   0       2437.63       2295.09        59.49 o
  17   9   0       1277.03       1326.44        37.93 o
  19   9   0       2326.94       2272.72        54.29 o
  21   9   0       1054.59        957.58        38.02 o
  23   9   0       3445.30       3456.67        87.72 o
  25   9   0       6473.15       6301.33       120.55 o
  27   9   0       1442.71       1473.40        48.34 o
  29   9   0       5927.50       6251.64       142.88 o
  31   9   0       6892.32       7421.96       144.37 o
  33   9   0        337.07        378.42        31.52 o
  35   9   0       4129.21       4430.05       101.47 o
  37   9   0       4688.44       4768.35       108.14 o
  39   9   0        984.19       1010.79        47.09 o
  41   9   0         98.69         90.72        31.35 o
  43   9   0         37.76         46.69        50.42 o
  45   9   0        242.30        192.47        70.57 o
  47   9   0        395.27        333.62       102.65 o
   4  10   0       1267.81       1443.55        96.24 o
   6  10   0       1517.77       1533.37       102.65 o
   8  10   0      13665.58      13326.49       293.75 o
  10  10   0       2150.01       2343.57        61.75 o
  12  10   0        946.72       1011.03        33.07 o
  14  10   0      10720.03      11237.41       183.94 o
  16  10   0      10538.00      11260.03       293.67 o
  18  10   0       9600.88       9407.44       174.00 o
  20  10   0        913.19        943.14        40.17 o
  22  10   0        451.81        436.62        26.27 o
  24  10   0       5442.99       5391.02       107.55 o
  26  10   0       2297.13       2242.62        86.90 o
  28  10   0       1751.28       1992.53        74.47 o
  30  10   0      11307.34      11224.47       200.85 o
  32  10   0       4523.86       4621.40       102.67 o
  34  10   0        487.61        506.51        35.22 o
  36  10   0        725.92        732.35        40.24 o
  38  10   0       2272.79       2435.71        72.06 o
  40  10   0        157.59        151.71        29.43 o
  42  10   0        205.94        145.72        32.83 o
  44  10   0         24.09          0.00        36.29 o
   3  11   0       3572.50       3830.21       186.06 o
   5  11   0       1603.15       1847.26        96.24 o
   7  11   0       1885.53       2117.04        86.20 o
   9  11   0      11140.19      12167.13       272.60 o
  11  11   0       6372.05       7091.35       203.54 o
  13  11   0        897.71        914.86        37.22 o
  15  11   0       2785.90       2758.03        92.31 o
  17  11   0        394.53        373.33        25.82 o
  19  11   0       2524.13       2351.31        61.60 o
  21  11   0       5355.19       5359.81       158.80 o
  23  11   0       7851.89       8070.48       187.60 o
  25  11   0        673.72        655.21        34.73 o
  27  11   0       2780.51       2835.69        74.78 o
  29  11   0       2866.47       2972.04        92.85 o
  31  11   0        454.19        408.41        31.14 o
  33  11   0         94.70        177.91        26.02 o
  35  11   0        281.34        254.57        27.74 o
  37  11   0        387.09        299.89        30.91 o
  39  11   0        864.12        838.68        62.97 o
  41  11   0       1463.21       1709.17        80.16 o
   2  12   0       4245.11       4144.59       192.47 o
   4  12   0        407.72        468.35        57.74 o
   6  12   0      10526.70      11169.85       442.69 o
   8  12   0       1695.47       2042.93        90.39 o
  10  12   0       2461.55       2641.05        79.97 o
  12  12   0       2650.07       2734.20        80.73 o
  14  12   0       4116.60       4222.02       148.89 o
  16  12   0        661.60        776.04        37.92 o
  18  12   0        987.52        943.48        44.43 o
  20  12   0        216.06        248.77        24.46 o
  22  12   0        195.33        267.48        27.21 o
  24  12   0        963.45       1006.80        51.86 o
  26  12   0          6.31         -2.50        18.83 o
  28  12   0        867.55        900.73        44.20 o
  30  12   0       3680.10       3903.44        98.02 o
  32  12   0         12.83         53.45        23.69 o
  34  12   0       1537.74       1489.79        65.86 o
  36  12   0       1226.22       1546.19       125.01 o
  38  12   0        268.66        229.13        32.08 o
  40  12   0       2684.32       2661.36       301.54 o
   9  13   0       1212.24       1077.85        83.40 o
  11  13   0        679.15        591.28        36.12 o
  13  13   0        926.22       1115.57        50.02 o
  15  13   0       1999.52       1891.79        57.37 o
  17  13   0       1954.15       1889.60        59.26 o
  19  13   0       1318.69       1333.33        49.08 o
  21  13   0       1209.75       1189.36        49.78 o
  23  13   0       3362.15       3164.75       112.05 o
  25  13   0       1354.47       1370.78        51.51 o
  27  13   0         97.28        142.98        27.32 o
  29  13   0       2812.70       2810.29       163.28 o
  31  13   0        531.80        583.84        55.56 o
  33  13   0        589.61        566.22        42.92 o
  35  13   0       1196.30       1317.94       153.98 o
  37  13   0        711.29        769.89        83.40 o
  12  14   0        759.05        827.63        83.40 o
  14  14   0       6281.18       6125.86       178.12 o
  16  14   0       3366.95       3473.80       114.03 o
  18  14   0        506.54        651.17       147.56 o
  20  14   0        901.35        984.15        56.91 o
  22  14   0        907.21        911.04        45.57 o
  24  14   0        132.47        266.20        58.23 o
  26  14   0        584.55        533.13        40.08 o
  28  14   0        452.06        590.25        57.74 o
  23  15   0        446.05        474.77        70.57 o
 -20 -16   1         57.32        -51.33        51.33 o
 -18 -16   1        751.96        658.68        58.16 o
 -16 -16   1       1548.29       1584.69       115.48 o
 -14 -16   1       1035.83        971.23        72.16 o
 -12 -16   1          3.05         32.08        76.99 o
 -10 -16   1       1364.72       1488.46       147.56 o
  -8 -16   1         95.53        121.90        70.57 o
  -6 -16   1        100.48         51.33        64.16 o
  -4 -16   1       1119.55       1142.01       109.07 o
   4 -16   1        432.87        468.35        76.99 o
   6 -16   1        486.03        487.60       109.07 o
   8 -16   1        177.70         87.44       150.77 o
  10 -16   1       1673.89       1586.72        92.39 o
  12 -16   1       1059.08       1033.36       144.35 o
  14 -16   1        289.07        442.69        70.57 o
  16 -16   1        366.43        429.65        70.57 o
  18 -16   1        198.30        236.85        60.95 o
  20 -16   1        582.29        859.71       121.90 o
 -27 -15   1        463.91        537.72        41.67 o
 -25 -15   1        112.51        141.11        33.71 o
 -23 -15   1        131.94         69.77        26.96 o
 -21 -15   1        370.23        354.00        33.57 o
 -19 -15   1        121.95         76.91        27.71 o
 -17 -15   1         21.06         34.08        28.54 o
 -15 -15   1       1294.79       1365.08        56.60 o
 -13 -15   1        656.43        677.50        83.41 o
 -11 -15   1        166.69        154.49        38.36 o
  -9 -15   1        336.00        271.93        42.92 o
  -7 -15   1         24.32        -28.87        31.76 o
  -5 -15   1       2306.19       2074.05        90.39 o
  -3 -15   1        331.98        357.05        56.91 o
  -1 -15   1       2854.81       2619.71       106.54 o
   1 -15   1          7.27         24.15        38.36 o
   3 -15   1       2123.32       2009.90       128.32 o
   5 -15   1        839.57        983.64        67.60 o
   7 -15   1       2686.14       2794.07       121.90 o
   9 -15   1        331.28        305.61        40.41 o
  11 -15   1        557.71        530.54        40.12 o
  13 -15   1       1237.71       1254.84        55.14 o
  15 -15   1         70.92         91.57        27.96 o
  17 -15   1        159.36        142.33        33.92 o
  19 -15   1         34.73         64.32        26.55 o
  21 -15   1        261.82        312.38        35.19 o
  23 -15   1        113.02        125.75        36.61 o
  25 -15   1        357.63        430.16        46.82 o
  27 -15   1         45.76          0.00        70.57 o
 -32 -14   1        967.13        982.89        60.79 o
 -30 -14   1        495.91        413.93        43.52 o
 -28 -14   1       1688.10       1664.13        59.27 o
 -26 -14   1         61.33         75.64        26.90 o
 -24 -14   1        505.74        496.91        37.16 o
 -22 -14   1        945.33       1133.25        53.96 o
 -20 -14   1        256.09        291.07        33.90 o
 -18 -14   1        964.77        962.33        69.44 o
 -16 -14   1        174.52        159.64        38.16 o
 -14 -14   1       1253.47       1159.33        83.40 o
 -12 -14   1        775.75        794.02        58.82 o
 -10 -14   1       2595.93       2706.30        82.94 o
  -8 -14   1        400.50        412.91        61.12 o
  -6 -14   1        561.19        507.64        39.23 o
  -4 -14   1        490.92        476.55        38.86 o
  -2 -14   1        832.95        889.32        46.43 o
   0 -14   1       1936.14       1941.99       104.64 o
   2 -14   1       2418.68       2226.41        98.33 o
   4 -14   1        770.28        764.33        49.24 o
   6 -14   1       1508.67       1421.34        59.71 o
   8 -14   1       2397.03       2203.04        75.13 o
  10 -14   1        151.79        152.60        33.11 o
  12 -14   1        299.57        280.76        43.53 o
  14 -14   1        514.90        624.81        49.56 o
  16 -14   1       1999.14       2063.21        74.11 o
  18 -14   1       1578.66       1511.86        62.63 o
  20 -14   1        256.71        366.44        75.01 o
  22 -14   1         99.03         88.43        27.71 o
  24 -14   1        348.81        410.20        40.07 o
  26 -14   1        491.85        492.16        36.37 o
  28 -14   1        409.08        352.40        35.44 o
  30 -14   1         53.76         59.87        36.67 o
  32 -14   1        123.65        313.54       105.86 o
 -37 -13   1        934.83        840.47       115.48 o
 -35 -13   1        202.64        161.07        42.92 o
 -33 -13   1        255.87        272.30        29.84 o
 -31 -13   1       1522.52       1470.97        58.34 o
 -29 -13   1        500.21        456.29        36.61 o
 -27 -13   1        672.10        735.22        46.10 o
 -25 -13   1        265.39        294.41        35.07 o
 -23 -13   1        188.55        165.40        36.17 o
 -21 -13   1        790.54        870.47        50.83 o
 -19 -13   1        225.76        265.46        35.78 o
 -17 -13   1       1064.76        986.77        54.69 o
 -15 -13   1        263.47        280.57        36.37 o
 -13 -13   1       1175.85       1006.10        54.69 o
 -11 -13   1       2905.23       2918.83        90.24 o
  -9 -13   1       1340.52       1251.52        59.14 o
  -7 -13   1        570.14        517.54        35.78 o
  -5 -13   1       1163.21       1031.30        41.50 o
  -3 -13   1       2069.02       1858.96        53.45 o
  -1 -13   1       3010.51       2767.48        66.16 o
   1 -13   1       2014.44       2023.86        55.94 o
   3 -13   1       4129.35       3940.96        82.99 o
   5 -13   1       3411.33       3144.84        81.21 o
   7 -13   1       1025.36        885.03        44.47 o
   9 -13   1       1155.54       1078.47        56.07 o
  11 -13   1        733.08        578.11        45.65 o
  13 -13   1       2315.29       2118.87        77.95 o
  15 -13   1         71.64         41.20        30.35 o
  17 -13   1         37.58         -3.21        29.63 o
  19 -13   1        610.36        645.60        46.29 o
  21 -13   1       1170.06       1190.74        59.02 o
  23 -13   1         67.70         46.23        30.96 o
  25 -13   1        287.24        217.70        33.11 o
  27 -13   1        127.44         81.61        28.60 o
  29 -13   1       1047.03       1247.79        66.70 o
  31 -13   1       1094.17       1087.83        48.70 o
  33 -13   1        188.83         86.62        33.57 o
  35 -13   1        230.70        297.70        64.73 o
 -38 -12   1       2972.17       2714.06        87.46 o
 -36 -12   1        272.61        218.50        29.84 o
 -34 -12   1        113.58        113.61        30.96 o
 -32 -12   1        603.34        728.81        43.06 o
 -30 -12   1        771.93        853.57        47.47 o
 -28 -12   1        238.25        202.43        36.24 o
 -26 -12   1       2666.59       2502.60        81.56 o
 -24 -12   1        209.29        191.93        35.07 o
 -22 -12   1          1.32          9.47        30.14 o
 -20 -12   1         53.41         45.92        30.35 o
 -18 -12   1       1540.08       1466.83       131.74 o
 -16 -12   1       1107.53       1037.56        60.19 o
 -14 -12   1       2612.61       2755.59       113.93 o
 -12 -12   1       2902.66       2791.97        88.44 o
 -10 -12   1       4721.28       4530.43       119.20 o
  -8 -12   1        214.96        180.49        28.21 o
  -6 -12   1       1372.20       1407.02        48.20 o
  -4 -12   1       2892.85       2630.38        88.55 o
  -2 -12   1       2591.62       2474.79        58.44 o
   0 -12   1       3702.13       3330.84        69.49 o
   2 -12   1       2036.19       1829.09        56.54 o
   4 -12   1       3450.05       3348.88        85.31 o
   6 -12   1       3208.58       3218.83        94.24 o
   8 -12   1       2851.09       2806.55        86.62 o
  10 -12   1       2086.91       2086.95        92.46 o
  12 -12   1       4174.48       4147.35       134.55 o
  14 -12   1         67.73         30.71        39.60 o
  16 -12   1       2592.98       2496.40        87.02 o
  18 -12   1        556.59        543.44        55.56 o
  20 -12   1       1359.43       1119.66        69.45 o
  22 -12   1        174.98        171.08        34.40 o
  24 -12   1        272.72        241.48        36.37 o
  26 -12   1        702.83        762.69        49.47 o
  28 -12   1        904.73        835.65        79.18 o
  30 -12   1       1326.64       1244.70        55.79 o
  32 -12   1         13.33         42.78        27.87 o
  34 -12   1       3356.20       3253.16       108.35 o
  36 -12   1         91.57         82.76        32.28 o
  38 -12   1        179.95        359.28        76.99 o
 -41 -11   1        795.93        915.45        78.52 o
 -39 -11   1       1461.96       1347.09        62.75 o
 -37 -11   1         76.76         32.28        25.36 o
 -35 -11   1       1846.59       1756.26        63.42 o
 -33 -11   1       2376.55       2270.76        73.84 o
 -31 -11   1        196.14        198.65        32.37 o
 -29 -11   1        393.36        382.09        51.03 o
 -27 -11   1       5776.17       5663.11       137.38 o
 -25 -11   1        366.67        281.96        36.85 o
 -23 -11   1        728.84        566.23        45.85 o
 -21 -11   1        641.90        648.47        54.66 o
 -19 -11   1        110.05        124.43        33.29 o
 -17 -11   1        337.65        310.94        44.45 o
 -15 -11   1       1018.82        750.51        47.96 o
 -13 -11   1       5322.36       4871.98       125.64 o
 -11 -11   1       3870.09       3470.03       174.76 o
  -9 -11   1        963.23        862.33        62.97 o
  -7 -11   1        355.51        369.47        43.69 o
  -5 -11   1        265.29        304.83        26.98 o
  -3 -11   1         39.33         17.54        19.51 o
  -1 -11   1        380.06        299.84        26.58 o
   1 -11   1        619.97        542.60        31.71 o
   3 -11   1       4129.82       3943.49        76.55 o
   5 -11   1       2172.94       2226.63        67.96 o
   7 -11   1       1454.09       1344.44        72.14 o
   9 -11   1        569.97        478.20        42.60 o
  11 -11   1        159.42        160.39        39.39 o
  13 -11   1        184.89        151.84        40.75 o
  15 -11   1         36.18         39.09        34.85 o
  17 -11   1        173.27        129.82        39.09 o
  19 -11   1       6207.14       6098.40       175.15 o
  21 -11   1       1300.25       1145.18        75.93 o
  23 -11   1        624.19        575.79        50.46 o
  25 -11   1        407.70        464.50        43.38 o
  27 -11   1        205.04        167.85        33.11 o
  29 -11   1        417.71        391.33        46.30 o
  31 -11   1        994.58       1054.91        63.72 o
  33 -11   1        749.01        797.61        45.77 o
  35 -11   1       1752.14       1878.16        64.42 o
  37 -11   1        515.65        546.50        46.20 o
  39 -11   1        145.18        112.11        41.70 o
  41 -11   1        104.84         44.91        57.74 o
 -42 -10   1        375.43        590.25        83.40 o
 -40 -10   1        385.25        428.79        49.29 o
 -38 -10   1        870.55        820.24        44.74 o
 -36 -10   1       1476.27       1566.00        61.18 o
 -34 -10   1       1472.87       1496.29        82.83 o
 -32 -10   1       1158.56        944.52       109.27 o
 -30 -10   1        814.30        720.35        59.78 o
 -28 -10   1        394.42        343.11        39.82 o
 -24 -10   1        361.38        318.47        38.40 o
 -22 -10   1       1791.23       1658.29        69.30 o
 -20 -10   1        150.16        127.65        31.84 o
 -18 -10   1         52.25          3.59        27.13 o
 -16 -10   1        668.40        627.13        51.88 o
 -14 -10   1       2222.12       2182.42        88.75 o
 -12 -10   1       3674.70       3426.76        93.80 o
 -10 -10   1        903.77        849.39        55.56 o
  -8 -10   1       3178.80       3162.11        88.81 o
  -6 -10   1       1003.67        906.31        50.52 o
  -4 -10   1        748.01        882.43        52.26 o
  -2 -10   1       2046.46       1882.42        51.86 o
   0 -10   1       7115.60       7204.32       128.32 o
   2 -10   1       2364.84       2225.23        58.25 o
   4 -10   1       2348.84       2055.11        54.31 o
   6 -10   1       7594.40       7393.95       158.58 o
   8 -10   1         93.48        156.40        22.52 o
  10 -10   1       2713.62       2891.94        84.78 o
  12 -10   1       1880.68       1973.63        85.20 o
  14 -10   1        577.53        529.15        62.79 o
  16 -10   1        743.74        507.12        47.87 o
  18 -10   1        573.67        394.30        49.30 o
  20 -10   1       2963.90       2832.98       108.37 o
  22 -10   1        303.69        291.55        45.25 o
  24 -10   1        225.22        233.79        37.04 o
  26 -10   1       1710.72       1745.17        71.48 o
  28 -10   1       1599.19       1549.22        69.51 o
  30 -10   1       3936.12       4073.03       109.36 o
  32 -10   1       1671.15       1669.09        66.08 o
  34 -10   1       2435.98       2316.08        79.72 o
  36 -10   1        346.43        360.92        34.74 o
  38 -10   1        110.57         82.03        32.92 o
  40 -10   1        418.96        520.46       125.11 o
  42 -10   1        132.04         99.74        47.47 o
 -43  -9   1        184.60        228.28        60.95 o
 -41  -9   1       2114.98       1847.44        67.44 o
 -39  -9   1       2531.91       2435.30        75.94 o
 -37  -9   1        797.74        932.05        47.55 o
 -35  -9   1       2450.74       2361.63        69.23 o
 -33  -9   1       1196.13       1166.09        52.01 o
 -31  -9   1       1782.69       1934.08        64.33 o
 -29  -9   1       1812.68       1714.10        68.12 o
 -27  -9   1        450.34        360.11        33.66 o
 -25  -9   1       1990.08       1842.43        62.05 o
 -23  -9   1        449.20        400.08        37.26 o
 -21  -9   1        787.03        630.09        55.95 o
 -19  -9   1       5361.12       4972.37       144.37 o
 -17  -9   1       4586.01       4364.10       140.96 o
 -15  -9   1        719.94        724.48        52.73 o
 -13  -9   1        925.09        820.77        74.21 o
 -11  -9   1        890.06        980.90        82.62 o
  -9  -9   1        919.85        856.67        37.45 o
  -7  -9   1        419.91        368.01        24.36 o
  -5  -9   1       6086.29       6307.45       113.45 o
  -3  -9   1        853.54        891.38        36.58 o
  -1  -9   1       1478.54       1568.27        44.45 o
   1  -9   1       3250.69       3469.92        71.99 o
   3  -9   1       1837.96       1837.30        48.40 o
   5  -9   1       1054.73       1230.88        39.35 o
   7  -9   1       4199.81       4394.85        84.82 o
   9  -9   1         73.07         70.16        22.76 o
  11  -9   1        352.29        402.23        32.54 o
  13  -9   1       3288.05       3156.56       179.64 o
  15  -9   1       2092.69       2012.03        82.67 o
  17  -9   1        830.35        696.92        41.80 o
  19  -9   1       1348.23       1088.25        75.71 o
  21  -9   1       1286.91       1129.99        75.01 o
  23  -9   1       2780.90       2847.86        87.24 o
  25  -9   1       1370.85       1325.61        73.64 o
  27  -9   1       1408.96       1448.25        73.17 o
  29  -9   1       2354.95       2211.13        81.29 o
  31  -9   1        561.36        535.07        36.87 o
  33  -9   1       6446.71       6362.08       152.19 o
  35  -9   1       1009.93        979.14        46.22 o
  37  -9   1       1004.50       1102.60        52.70 o
  39  -9   1       3655.96       3552.31       111.00 o
  41  -9   1         63.24         94.23        38.16 o
  43  -9   1         23.25        -19.25        89.82 o
 -46  -8   1        653.33        622.33        83.40 o
 -44  -8   1        347.04        387.57        52.02 o
 -42  -8   1        286.47        282.81        34.26 o
 -40  -8   1        264.71        242.15        33.23 o
 -38  -8   1       3671.92       3789.24        99.58 o
 -36  -8   1        335.31        343.43        29.03 o
 -34  -8   1        362.44        472.30        32.14 o
 -32  -8   1       1788.66       1803.72        54.60 o
 -30  -8   1       5826.07       5476.86        99.32 o
 -28  -8   1       1810.39       1630.18        50.67 o
 -26  -8   1        649.75        537.03        31.95 o
 -24  -8   1        834.36        792.82        34.66 o
 -22  -8   1       2701.18       2827.95        60.43 o
 -20  -8   1       1783.09       1707.92        51.45 o
 -18  -8   1       2112.61       2051.91        53.30 o
 -16  -8   1        312.00        336.23        45.29 o
 -14  -8   1        997.41       1132.68        45.66 o
 -12  -8   1       6848.23       7041.14       151.35 o
 -10  -8   1      10945.21      11754.64       234.07 o
  -8  -8   1       4419.50       4711.11       108.09 o
  -6  -8   1       4395.53       4327.55        92.37 o
  -4  -8   1        482.14        403.47        24.36 o
  -2  -8   1      13236.77      13909.90       220.86 o
   0  -8   1       1717.51       1845.69        65.37 o
   2  -8   1       1785.08       1679.98        56.57 o
   4  -8   1       9660.05       9866.36       161.90 o
   6  -8   1      15044.18      15370.97       242.68 o
   8  -8   1       1792.73       1876.66        51.69 o
  10  -8   1       3127.80       2962.70        78.12 o
  12  -8   1       2668.49       2802.87        75.09 o
  14  -8   1       1117.17       1412.10        82.70 o
  16  -8   1       3360.59       3193.37        77.15 o
  18  -8   1       2303.80       1927.95        61.96 o
  20  -8   1       1254.85       1239.51        45.39 o
  22  -8   1       1144.87       1013.79        47.83 o
  24  -8   1        547.13        519.19        32.79 o
  26  -8   1       4653.17       4383.35        83.33 o
  28  -8   1        515.56        458.45        30.50 o
  30  -8   1       4249.44       4013.15        79.72 o
  32  -8   1        307.13        303.10        30.07 o
  34  -8   1       2806.95       2704.91        78.80 o
  36  -8   1        427.80        439.72        42.86 o
  38  -8   1        978.07        960.75        44.68 o
  40  -8   1       1589.26       1597.73        61.34 o
  42  -8   1        250.83        160.87        36.67 o
  44  -8   1        994.08        995.81        68.05 o
  46  -8   1        817.98        808.39        89.82 o
 -49  -7   1       1060.10       1199.75       134.73 o
 -47  -7   1        370.24        479.47        56.57 o
 -45  -7   1        154.76        120.84        42.60 o
 -43  -7   1        112.93        116.84        34.71 o
 -41  -7   1        374.80        369.24        38.32 o
 -39  -7   1        254.53        237.15        28.76 o
 -37  -7   1       1086.33        948.96        41.03 o
 -35  -7   1        732.63        959.52       250.21 o
 -33  -7   1       1813.13       1690.53        52.41 o
 -31  -7   1        245.19        247.40        26.30 o
 -29  -7   1      13669.44      12704.06       191.95 o
 -27  -7   1       5347.54       4843.93        89.11 o
 -25  -7   1        309.69        263.90        23.22 o
 -23  -7   1         56.72         48.12        18.98 o
 -21  -7   1       2700.09       2812.03        62.91 o
 -19  -7   1       3649.45       3751.47        73.49 o
 -17  -7   1       2276.12       2320.43        55.95 o
 -15  -7   1       4865.78       5263.25        90.31 o
 -13  -7   1        223.88        254.41        19.88 o
 -11  -7   1       4380.28       4790.57        94.25 o
  -9  -7   1       7089.85       7060.44       130.01 o
  -7  -7   1      23117.98      24244.09       454.59 o
  -5  -7   1       2779.67       2845.99        63.59 o
  -3  -7   1       7943.69       8321.98       168.39 o
  -1  -7   1      14032.27      15099.99       288.71 o
   1  -7   1      20688.04      22491.35       375.87 o
   3  -7   1       8051.94       8191.69       166.76 o
   5  -7   1       1209.42       1245.99        50.93 o
   7  -7   1      12858.11      13118.05       254.12 o
   9  -7   1       4786.11       4712.60        92.37 o
  11  -7   1       4108.89       4103.89        76.75 o
  13  -7   1       3223.92       3204.76        64.35 o
  15  -7   1        363.79        452.52        24.87 o
  17  -7   1        984.22       1142.37        37.07 o
  19  -7   1       1247.03       1340.63        41.13 o
  21  -7   1       2317.85       2192.65        53.95 o
  23  -7   1       8372.60       7820.22       175.83 o
  25  -7   1       4331.84       4357.38       102.96 o
  27  -7   1       4079.23       4128.59       100.94 o
  29  -7   1       5312.64       4805.09       101.57 o
  31  -7   1       1250.68       1317.97        45.96 o
  33  -7   1       2086.31       1937.94        68.84 o
  35  -7   1         89.01         83.81        23.13 o
  37  -7   1       3690.48       3554.92       101.06 o
  39  -7   1        841.62        866.14        47.78 o
  41  -7   1        218.27        224.86        45.52 o
  43  -7   1        370.36        364.73        40.15 o
  45  -7   1         70.00         21.56        73.78 o
  47  -7   1        308.37        269.46        70.57 o
 -52  -6   1        769.03        782.72       102.65 o
 -50  -6   1         18.43         30.54        51.33 o
 -48  -6   1        491.83        513.26        89.82 o
 -46  -6   1       1532.95       1565.11        82.69 o
 -44  -6   1        288.20        297.56        42.65 o
 -42  -6   1       3168.72       3025.24       112.41 o
 -40  -6   1        192.79        194.22        32.07 o
 -38  -6   1        497.14        471.90        36.17 o
 -36  -6   1        462.49        430.51        31.17 o
 -34  -6   1       8846.17       8843.31       143.25 o
 -32  -6   1       4658.29       4253.13        83.95 o
 -30  -6   1        899.88        829.94        35.92 o
 -28  -6   1       6114.06       5606.84       100.56 o
 -26  -6   1       4700.27       4957.80        95.77 o
 -24  -6   1       1376.22       1455.38        41.03 o
 -22  -6   1        324.69        453.63        27.50 o
 -20  -6   1         92.28         73.16        17.19 o
 -18  -6   1       2335.97       2205.10        51.90 o
 -16  -6   1       2872.25       2732.61        62.61 o
 -14  -6   1       9273.61       9737.51       149.23 o
 -12  -6   1        896.85        906.85        45.37 o
 -10  -6   1       1988.87       2131.96        39.11 o
  -8  -6   1       1349.45       1530.36        34.98 o
  -6  -6   1       2250.44       2384.68        49.63 o
  -4  -6   1        649.96        709.35        37.04 o
   0  -6   1       7494.48       8397.77       166.81 o
   2  -6   1       1732.90       1705.25        98.94 o
   4  -6   1       9147.34       9633.76       187.60 o
   6  -6   1       1375.71       1440.96        31.56 o
   8  -6   1       3929.57       4084.51        68.79 o
  10  -6   1      11177.47      11233.38       163.40 o
  12  -6   1       4577.26       4994.61        88.84 o
  14  -6   1       3151.96       3158.42        66.85 o
  16  -6   1       5298.66       5389.86        91.82 o
  18  -6   1       3711.36       3541.22        68.62 o
  20  -6   1       1741.73       1618.93        43.68 o
  22  -6   1        322.99        319.19        23.72 o
  24  -6   1       1064.44        999.28        39.01 o
  26  -6   1       4263.46       4549.79        90.54 o
  28  -6   1       1016.85        944.42        37.46 o
  30  -6   1       1307.97       1225.05        43.38 o
  32  -6   1       1009.26       1050.42        46.98 o
  34  -6   1       2487.72       2774.63        65.53 o
  36  -6   1       1552.69       1180.54       140.64 o
  38  -6   1        834.30        918.35        49.07 o
  40  -6   1        824.24        811.59        47.34 o
  42  -6   1        789.82        840.69        52.19 o
  44  -6   1        175.30        115.45        35.35 o
  46  -6   1         14.80         88.09        42.99 o
  48  -6   1        463.98        494.72        57.24 o
  50  -6   1        351.03        444.17        66.02 o
 -53  -5   1        905.09        917.45       102.65 o
 -51  -5   1        121.76         69.22        42.92 o
 -49  -5   1        647.20        631.30        72.23 o
 -47  -5   1       1252.94       1045.90        86.16 o
 -45  -5   1        114.45        176.43        47.85 o
 -43  -5   1        805.79        752.60        57.83 o
 -41  -5   1        474.08        479.77        40.57 o
 -39  -5   1       2521.28       2598.57        80.45 o
 -37  -5   1       4652.46       4576.12        96.98 o
 -35  -5   1        733.55        750.15        34.62 o
 -33  -5   1       3973.79       3824.89        76.86 o
 -31  -5   1       4561.05       4055.64        78.50 o
 -29  -5   1       2360.79       2242.29        54.22 o
 -27  -5   1       2629.78       2746.32        58.02 o
 -25  -5   1       1596.16       1597.79        42.02 o
 -23  -5   1       1116.55       1037.74        48.17 o
 -21  -5   1       2532.63       2576.67        56.91 o
 -19  -5   1      24376.47      24737.08       355.02 o
 -17  -5   1      10143.18       9997.00       155.43 o
 -15  -5   1        323.67        493.24        23.96 o
 -13  -5   1        355.20        346.87        30.15 o
 -11  -5   1        762.43        731.92        25.88 o
  -9  -5   1        340.52        342.76        16.57 o
  -7  -5   1       5716.63       5422.08        69.25 o
  -5  -5   1        322.57        377.06        18.50 o
  -3  -5   1      19863.90      18941.31       313.88 o
  -1  -5   1       9348.56       9473.41       148.85 o
   1  -5   1      16487.56      16164.69       270.27 o
   3  -5   1       5127.30       4591.59        71.14 o
   5  -5   1       9874.29       9079.84       141.36 o
   7  -5   1       6412.79       6239.06        92.40 o
   9  -5   1        782.09        741.84        21.96 o
  11  -5   1      18417.96      17744.11       331.78 o
  13  -5   1      28767.19      27531.32       508.35 o
  15  -5   1      15322.64      14957.88       218.94 o
  17  -5   1       8349.73       8216.44       242.09 o
  19  -5   1       1032.58       1009.21        33.13 o
  21  -5   1       3521.20       3693.93        67.67 o
  23  -5   1       7840.08       7351.83       165.74 o
  25  -5   1       8215.69       8380.98       139.17 o
  27  -5   1       2211.97       2411.65        60.37 o
  29  -5   1       4442.64       4047.69        76.63 o
  31  -5   1       3849.27       3266.98        97.96 o
  33  -5   1       4272.18       4100.47        80.70 o
  35  -5   1       8669.31       8289.19       146.84 o
  37  -5   1       1274.75       1384.22        62.95 o
  39  -5   1       2831.94       2987.33        84.45 o
  41  -5   1       2411.33       2587.67        90.38 o
  43  -5   1        851.06       1014.08        82.16 o
  45  -5   1       1558.24       1485.82        86.64 o
  47  -5   1        137.62        206.28        48.15 o
  49  -5   1        140.08        161.41        45.90 o
  51  -5   1        924.09        693.97       153.98 o
 -54  -4   1        110.13         32.08       109.07 o
 -52  -4   1        259.33        313.27        51.43 o
 -50  -4   1        147.19        211.67        48.96 o
 -48  -4   1        241.13        255.47        47.76 o
 -46  -4   1        547.79        605.10        62.35 o
 -44  -4   1        502.75        599.80        75.93 o
 -42  -4   1        575.74        628.53        52.01 o
 -40  -4   1       1053.33       1036.63        75.59 o
 -38  -4   1        990.61        812.26        49.35 o
 -36  -4   1       2025.02       1794.37        55.76 o
 -34  -4   1         85.02         58.23        21.25 o
 -32  -4   1       4943.59       4843.09        85.24 o
 -30  -4   1       1372.17       1212.76        37.67 o
 -28  -4   1       2121.30       2030.77        45.04 o
 -26  -4   1       1841.20       1672.91        64.33 o
 -24  -4   1       1860.75       1983.10        43.45 o
 -22  -4   1       1736.09       1795.60        42.75 o
 -20  -4   1       9821.29       9844.45       136.67 o
 -18  -4   1      18203.41      18013.72       231.76 o
 -16  -4   1       3819.07       3612.02        61.74 o
 -14  -4   1       5247.30       5337.46       103.71 o
 -12  -4   1       7526.65       6751.66       112.12 o
 -10  -4   1      12031.22      11063.57       262.99 o
  -8  -4   1       9639.85       8867.46       143.10 o
  -6  -4   1         61.12        138.42        10.50 o
  -4  -4   1       8047.48       7442.76        95.72 o
  -2  -4   1       9648.22       9466.90       135.45 o
   0  -4   1       3027.77       2549.07        42.79 o
   2  -4   1      11455.16      11585.84       165.86 o
   4  -4   1       1986.27       1718.64        36.10 o
   6  -4   1      10176.26       9298.11       118.02 o
   8  -4   1       4659.90       4425.45        73.05 o
  10  -4   1       2348.80       2234.71        46.65 o
  12  -4   1       2743.52       2439.13        49.91 o
  14  -4   1       4670.39       4498.17       144.96 o
  16  -4   1      10227.05      10320.57       157.17 o
  18  -4   1       8301.54       7506.52       170.24 o
  20  -4   1       1924.06       1682.05        40.78 o
  22  -4   1       4196.64       3987.87        70.88 o
  24  -4   1       4407.14       4728.54        81.92 o
  26  -4   1       8408.00       9056.43       132.38 o
  28  -4   1      11972.18      10770.21       153.93 o
  30  -4   1        852.42        911.72        35.65 o
  32  -4   1       3581.18       3454.41        69.87 o
  34  -4   1       4282.26       3760.58        83.66 o
  36  -4   1       3543.63       3377.08       117.52 o
  38  -4   1        984.67        781.84        46.60 o
  40  -4   1       2541.50       2720.22        92.37 o
  42  -4   1       6480.53       6409.59       155.36 o
  44  -4   1       1377.32       1153.24        76.00 o
  46  -4   1       1405.85       1438.68       125.01 o
  48  -4   1       1771.59       1789.09       143.54 o
  50  -4   1        684.43        584.63        59.35 o
  52  -4   1        261.81        182.85        54.44 o
 -55  -3   1        386.21        377.19        61.12 o
 -53  -3   1        312.60        449.67        61.12 o
 -51  -3   1         24.61         -3.41        53.64 o
 -49  -3   1       2298.76       2200.28       102.58 o
 -47  -3   1       2309.72       2235.67       109.15 o
 -45  -3   1         41.43         41.16        39.03 o
 -43  -3   1        164.51        157.15        43.37 o
 -41  -3   1       1243.85       1091.03        74.09 o
 -39  -3   1       4298.20       4554.82       116.42 o
 -37  -3   1        737.02        720.70        43.40 o
 -35  -3   1       5024.50       4889.30       101.34 o
 -33  -3   1        636.39        594.16        35.89 o
 -31  -3   1       4388.27       4687.89        83.05 o
 -29  -3   1      10130.83      10890.20       160.66 o
 -27  -3   1        248.21        221.05        17.63 o
 -25  -3   1       2643.08       2549.45        47.75 o
 -23  -3   1       3727.38       3820.51        78.25 o
 -21  -3   1       7924.08       7682.10       124.51 o
 -19  -3   1       7346.11       7123.87       107.96 o
 -17  -3   1       6979.50       6320.67       121.00 o
 -15  -3   1        162.26        203.12        13.77 o
 -13  -3   1        226.64        159.43        12.59 o
 -11  -3   1       4839.86       4592.73        65.71 o
  -9  -3   1      36274.84      32368.02       393.45 o
  -7  -3   1      44881.93      39822.66       544.89 o
  -5  -3   1       3649.07       3597.81        50.47 o
  -3  -3   1       8444.34       7663.15        97.35 o
  -1  -3   1      70876.45      61863.89       905.81 o
   1  -3   1      25705.70      22770.99       338.30 o
   3  -3   1       4009.91       4055.28        73.41 o
   5  -3   1       5070.83       4501.84        60.70 o
   7  -3   1      18212.86      17070.28       241.78 o
   9  -3   1      16439.46      14518.30       205.67 o
  11  -3   1      11676.23      10340.28       151.15 o
  13  -3   1       3834.84       3481.77        61.40 o
  17  -3   1       8313.20       7956.27       164.50 o
  19  -3   1       8577.03       8419.46       134.07 o
  21  -3   1       5268.72       4980.08        95.20 o
  23  -3   1       8896.91      10594.14       180.85 o
  25  -3   1       3945.80       4440.79        69.33 o
  27  -3   1       2456.52       2868.23        52.79 o
  29  -3   1       2519.49       2518.25        54.09 o
  31  -3   1       3406.69       3499.32        68.74 o
  33  -3   1       1864.10       1680.61        52.41 o
  35  -3   1       1128.41       1170.45        50.23 o
  37  -3   1         10.00         43.95        25.02 o
  39  -3   1        301.82        363.89        52.39 o
  41  -3   1        762.16        947.35        73.80 o
  43  -3   1        267.39        328.69        52.34 o
  45  -3   1        350.73        492.79        58.91 o
  47  -3   1       1123.15       1620.97       156.28 o
  49  -3   1       1545.94       1686.25        89.68 o
  51  -3   1        858.73        789.90        74.08 o
  53  -3   1        260.12        276.96        57.74 o
 -54  -2   1         65.97         63.17        56.91 o
 -52  -2   1        561.72        574.61       115.78 o
 -50  -2   1        967.56        807.31        68.03 o
 -48  -2   1        117.65         30.22        52.72 o
 -46  -2   1       3412.25       3399.26       131.27 o
 -44  -2   1        682.00        526.40        57.40 o
 -42  -2   1        181.21         76.09        38.99 o
 -40  -2   1        645.55        469.73        49.21 o
 -38  -2   1       1156.16       1010.49        53.15 o
 -36  -2   1       4999.70       4971.15       114.81 o
 -34  -2   1       5786.42       5493.16       115.54 o
 -32  -2   1       1318.74       1297.18        53.05 o
 -30  -2   1       4666.93       4592.21       100.08 o
 -28  -2   1       1196.16        886.75        40.33 o
 -26  -2   1       1050.46       1103.84        27.37 o
 -24  -2   1      10192.87      10417.08       123.52 o
 -22  -2   1       2775.11       2816.47        46.62 o
 -20  -2   1         52.22         89.32        10.12 o
 -18  -2   1       1579.17       1378.30        29.58 o
 -16  -2   1       2764.05       2664.40        42.74 o
 -14  -2   1       2838.85       2731.92        38.68 o
 -12  -2   1      12460.57      12523.61       150.97 o
 -10  -2   1       9737.16       9412.58       115.26 o
  -8  -2   1      36308.20      33409.23       404.62 o
  -6  -2   1      14788.44      12600.30       211.14 o
  -4  -2   1       2397.50       2235.83        57.89 o
  -2  -2   1       3152.13       2525.11        43.98 o
   0  -2   1       8170.94       6586.29       142.80 o
   2  -2   1       7438.82       6309.88       152.07 o
   4  -2   1      17792.99      15342.77       231.14 o
   6  -2   1      19663.30      19631.02       449.54 o
   8  -2   1      25340.64      23182.14       321.08 o
  10  -2   1      66207.85      60681.30       891.39 o
  12  -2   1       8752.10       9822.71       188.41 o
  14  -2   1       6175.10       6642.97       104.98 o
  16  -2   1       5987.71       5215.77       143.46 o
  18  -2   1      16401.70      15438.77       223.67 o
  20  -2   1      13679.72      13292.92       174.10 o
  22  -2   1       1803.52       2184.11        45.84 o
  24  -2   1      12686.04      12007.62       146.42 o
  26  -2   1       4573.01       4408.42        87.07 o
  28  -2   1       2686.79       2581.96        51.51 o
  30  -2   1       5942.88       6142.91        99.94 o
  32  -2   1       1750.95       1791.17        52.74 o
  34  -2   1         26.72         32.53        23.60 o
  36  -2   1       1172.05        991.31        49.51 o
  38  -2   1        648.39        567.06        41.27 o
  40  -2   1        518.57        532.95        54.36 o
  42  -2   1        517.41        475.40        60.98 o
  44  -2   1        387.17        351.77        51.36 o
  46  -2   1       1612.56       1543.74        94.72 o
  48  -2   1        939.20        958.38        85.20 o
  50  -2   1        177.01         99.95        44.77 o
  52  -2   1        337.90        385.90        58.18 o
  54  -2   1          7.99         49.67        65.09 o
 -55  -1   1        366.92        295.13       109.07 o
 -53  -1   1        245.32        321.26       119.46 o
 -51  -1   1        363.32        488.50        87.97 o
 -49  -1   1        635.07        698.31        69.01 o
 -47  -1   1       1944.85       1853.23        93.56 o
 -45  -1   1         37.05         34.29        40.60 o
 -43  -1   1        661.54        804.89        67.80 o
 -41  -1   1       4108.60       4265.51       122.77 o
 -39  -1   1       3673.95       3775.94       111.72 o
 -37  -1   1        464.74        393.99        46.09 o
 -35  -1   1       1440.45       1354.81        60.18 o
 -33  -1   1       3500.33       3155.62        94.05 o
 -31  -1   1       2075.74       2236.27        46.30 o
 -29  -1   1       1506.52       1660.38        37.36 o
 -27  -1   1        926.06        977.20        24.54 o
 -25  -1   1       4592.61       4327.15        63.22 o
 -23  -1   1      15565.69      15130.60       164.47 o
 -21  -1   1       6966.28       6433.60        93.29 o
 -19  -1   1      12650.05      12692.43       142.02 o
 -17  -1   1       3477.96       3521.41        44.83 o
 -15  -1   1       9039.83       7177.27        82.99 o
 -13  -1   1       4148.99       3068.28        56.18 o
 -11  -1   1       3581.29       2956.61        41.92 o
  -9  -1   1       4397.70       3724.80        46.10 o
  -7  -1   1        527.79        414.72        12.39 o
  -5  -1   1       3434.01       2767.32        39.05 o
  -3  -1   1       4874.60       3753.32        61.90 o
  -1  -1   1       1250.31        943.43        38.89 o
   1  -1   1       4239.33       3790.12        76.05 o
   3  -1   1        536.56        492.40        12.57 o
   5  -1   1       3716.48       3226.76        53.52 o
   7  -1   1      14247.47      12183.08       160.42 o
   9  -1   1      23223.07      19793.02       229.56 o
  11  -1   1         12.37         31.16         7.84 o
  13  -1   1         85.13        110.73         8.33 o
  15  -1   1       4474.82       4889.35        72.02 o
  17  -1   1      19232.52      19977.49       236.10 o
  19  -1   1       2591.18       2629.88        44.24 o
  21  -1   1       2722.90       2810.83        49.21 o
  23  -1   1      17413.63      16752.68       218.64 o
  25  -1   1       4347.28       4051.71        72.96 o
  27  -1   1       4080.62       4031.31        74.14 o
  29  -1   1        226.21        177.26        16.98 o
  31  -1   1         87.67        108.80        16.87 o
  33  -1   1       2446.70       2625.78        62.78 o
  35  -1   1        274.16        328.86        33.09 o
  37  -1   1       2125.22       1958.18        80.90 o
  39  -1   1       2949.88       2484.61        92.16 o
  41  -1   1       1386.68       1508.84        75.70 o
  43  -1   1        270.92        254.52        44.46 o
  45  -1   1       1641.13       1655.29        89.18 o
  47  -1   1         79.49         54.08        69.58 o
  49  -1   1        711.35        536.30        59.15 o
  51  -1   1        697.90        813.09        87.11 o
  53  -1   1        279.45        410.61       115.48 o
  55  -1   1        146.07        538.92       173.23 o
 -54   0   1        189.55        211.72        89.82 o
 -52   0   1        784.53        608.59        69.08 o
 -50   0   1       1350.24       1893.53       110.09 o
 -48   0   1         15.03         88.05        52.28 o
 -46   0   1         25.24        -35.05        35.05 o
 -44   0   1         66.12          6.12        36.17 o
 -42   0   1       5765.86       5989.98       177.21 o
 -40   0   1       1864.60       1572.61        97.08 o
 -38   0   1         28.89         29.02        23.84 o
 -36   0   1        787.34        911.71        50.32 o
 -34   0   1       4510.20       4512.90        89.88 o
 -32   0   1         12.15          8.82        14.86 o
 -30   0   1        202.83        248.93        18.07 o
 -28   0   1       2279.96       2477.56        47.92 o
 -26   0   1        301.83        237.94        14.59 o
 -24   0   1       5192.35       5841.44        94.33 o
 -22   0   1       1092.52       1065.88        69.11 o
 -20   0   1       5896.35       6800.91       101.27 o
 -18   0   1       4233.93       5374.29        68.53 o
 -16   0   1        354.06        196.80         9.65 o
 -14   0   1       6522.63       6330.87        73.76 o
 -12   0   1        511.33        194.00        19.31 o
 -10   0   1         79.02         13.95         7.40 o
  -8   0   1       1589.23       1434.92        35.16 o
  -6   0   1         36.74         13.63         4.74 o
  -4   0   1          4.89          5.35         4.54 o
   0   0   1        136.98         15.14         7.15 o
   2   0   1       1063.24       1190.59        22.15 o
   4   0   1       2354.28       2080.18        44.57 o
   6   0   1        190.52        291.56        23.41 o
   8   0   1       1976.09       2142.68        48.20 o
  10   0   1        769.02        800.96        18.38 o
  12   0   1       3462.57       4241.74       125.79 o
  14   0   1        420.65        175.12         9.28 o
  16   0   1       5409.85       4336.13        65.69 o
  18   0   1       2697.90       3268.34       117.16 o
  20   0   1       7219.73       7628.00       105.84 o
  22   0   1        399.86        508.20        19.86 o
  24   0   1       3042.55       3233.49        61.53 o
  26   0   1         20.16          4.56        11.81 o
  28   0   1        185.12        259.95        19.64 o
  30   0   1         58.39         83.59        14.76 o
  32   0   1        109.87        114.80        17.10 o
  34   0   1       2265.34       1980.30        74.59 o
  36   0   1        828.24        735.65        39.23 o
  38   0   1       1953.05       1900.26        65.04 o
  40   0   1        516.75        417.47        50.28 o
  42   0   1        291.65        208.08        41.61 o
  44   0   1        451.67        179.64        42.06 o
  46   0   1         17.34         40.61        38.51 o
  48   0   1        242.99        192.98        65.49 o
  50   0   1       1893.87       1888.37       106.29 o
  52   0   1        802.51        606.72        73.03 o
  54   0   1       3352.51       3432.44       288.71 o
 -55   1   1        357.53        205.30       192.47 o
 -53   1   1        242.52        513.33       153.09 o
 -51   1   1        358.56        518.24        88.02 o
 -49   1   1        627.08        608.60        62.41 o
 -47   1   1       1953.66       1725.59       104.69 o
 -45   1   1         36.97         25.71        38.92 o
 -43   1   1        670.66        671.14        57.12 o
 -41   1   1       4123.21       4039.18       108.54 o
 -39   1   1       3692.35       3927.42        92.32 o
 -37   1   1        471.06        408.45        27.55 o
 -35   1   1       1439.53       1272.70        65.44 o
 -33   1   1       3461.13       3247.16        63.20 o
 -31   1   1       2034.82       2213.33        71.83 o
 -29   1   1       1527.24       1748.77        63.66 o
 -27   1   1        921.82       1002.53        42.53 o
 -25   1   1       4575.01       4291.24        92.60 o
 -23   1   1      15512.49      15348.44       188.28 o
 -21   1   1       6950.37       6444.06        93.59 o
 -19   1   1      12637.24      12747.82       256.35 o
 -17   1   1       3477.25       3510.29        53.53 o
 -15   1   1       9061.73       7524.94       100.84 o
 -13   1   1       4151.20       3166.83        53.05 o
 -11   1   1       3543.78       2963.43        44.98 o
  -9   1   1       4355.81       3665.37        51.22 o
  -7   1   1        522.26        385.40        14.25 o
  -5   1   1       3451.15       2778.68        50.94 o
  -3   1   1       4876.56       3872.62        61.97 o
  -1   1   1       1237.16        963.64        18.75 o
   1   1   1       4272.13       3750.11        78.90 o
   3   1   1        548.22        490.67        11.20 o
   5   1   1       3714.09       3254.05        66.53 o
   7   1   1      14257.26      12006.11       224.38 o
   9   1   1      23190.54      19916.41       244.37 o
  11   1   1         12.00         51.03         9.84 o
  13   1   1         83.96         84.91         7.46 o
  15   1   1       4483.39       4943.49        70.52 o
  17   1   1      19252.94      19964.25       336.32 o
  19   1   1       2592.24       2719.50        63.61 o
  21   1   1       2733.21       2793.11        48.25 o
  23   1   1      17480.94      17005.10       240.58 o
  25   1   1       4365.02       4214.09       102.28 o
  27   1   1       4063.09       4067.13        68.86 o
  29   1   1        213.96        193.03        15.63 o
  31   1   1         87.94        135.10        22.47 o
  33   1   1       2429.30       2658.56        56.55 o
  35   1   1        271.18        327.93        24.31 o
  37   1   1       2113.66       1807.85        72.53 o
  39   1   1       2912.15       2476.50        71.23 o
  41   1   1       1379.96       1486.22        63.74 o
  43   1   1        265.31        225.93        40.82 o
  45   1   1       1624.54       1607.02        84.60 o
  47   1   1         80.90        102.39        43.75 o
  49   1   1        705.90        625.87        90.75 o
  51   1   1        699.99        903.45       203.26 o
  53   1   1        274.24        256.63       115.48 o
 -52   2   1        561.67        269.28       198.06 o
 -50   2   1        955.64        855.47        80.27 o
 -48   2   1        119.86        111.41        49.02 o
 -46   2   1       3352.61       3066.03       126.22 o
 -44   2   1        693.58        565.22        43.08 o
 -42   2   1        183.07        154.24        30.25 o
 -40   2   1        651.46        574.79        32.58 o
 -38   2   1       1157.46        921.88        38.34 o
 -36   2   1       4991.70       5099.49        90.29 o
 -34   2   1       5758.61       5578.82        93.79 o
 -32   2   1       1329.06       1292.79        38.37 o
 -30   2   1       4669.94       4449.11        80.69 o
 -28   2   1       1192.86        835.52        35.48 o
 -26   2   1       1037.85       1133.93        52.71 o
 -24   2   1      10193.93      10670.02       146.57 o
 -22   2   1       2803.34       2912.94        51.82 o
 -20   2   1         50.52         67.39        11.56 o
 -18   2   1       1582.63       1382.65        63.18 o
 -16   2   1       2784.77       2729.64        63.96 o
 -14   2   1       2829.42       2661.63        62.61 o
 -12   2   1      12412.14      12843.08       163.03 o
 -10   2   1       9670.82       9445.36       120.41 o
  -8   2   1      36233.92      32288.17       771.70 o
  -6   2   1      14780.30      12652.81       177.23 o
  -4   2   1       2413.95       2307.63        37.35 o
  -2   2   1       3132.02       2396.11        81.49 o
   0   2   1       8150.93       6511.31       222.13 o
   2   2   1       7440.79       6032.49       117.73 o
   4   2   1      17841.15      15518.77       216.13 o
   6   2   1      19683.07      20098.69       278.10 o
   8   2   1      25317.83      23422.36       359.72 o
  10   2   1      66194.96      60572.62       977.07 o
  12   2   1       8719.99       9827.52       126.09 o
  14   2   1       6137.08       6775.14       103.97 o
  16   2   1       6050.65       5480.23        91.98 o
  18   2   1      16489.31      15950.09       251.75 o
  20   2   1      13651.04      13538.01       167.98 o
  22   2   1       1801.50       2119.22        40.25 o
  24   2   1      12674.14      12336.01       165.78 o
  26   2   1       4567.58       4381.05        75.28 o
  28   2   1       2701.97       2626.83        54.63 o
  30   2   1       5969.57       6303.26       100.25 o
  32   2   1       1752.92       1677.85        56.01 o
  34   2   1         28.85         32.60        16.22 o
  36   2   1       1144.87       1011.24        38.41 o
  38   2   1        645.62        586.50        31.80 o
  40   2   1        513.22        438.26        30.87 o
  42   2   1        523.35        472.75        42.55 o
  44   2   1        389.05        449.09        41.45 o
  46   2   1       1631.54       1659.38       140.74 o
  48   2   1        945.79        943.67        91.59 o
  50   2   1        171.89         25.30        73.11 o
  52   2   1        339.51        250.21       134.73 o
 -51   3   1         24.87       -106.02       108.12 o
 -49   3   1       2316.27       2358.93       150.29 o
 -47   3   1       2323.42       2620.29       161.30 o
 -45   3   1         43.66         53.66        33.01 o
 -43   3   1        159.69        163.93        27.23 o
 -41   3   1       1234.03       1199.42        45.23 o
 -39   3   1       4297.47       4590.32       100.50 o
 -37   3   1        742.61        664.47        33.04 o
 -35   3   1       5016.62       5077.15        89.48 o
 -33   3   1        637.51        590.82        35.29 o
 -31   3   1       4393.15       4744.13        87.65 o
 -29   3   1      10108.07      10689.29       153.25 o
 -27   3   1        250.37        200.17        17.41 o
 -25   3   1       2641.66       2567.91        60.63 o
 -23   3   1       3721.28       3846.45        60.37 o
 -21   3   1       7938.35       7734.52       131.42 o
 -19   3   1       7370.96       7111.56       101.48 o
 -17   3   1       6966.16       6415.37        97.69 o
 -15   3   1        163.01        211.16        10.60 o
 -13   3   1        230.50        150.06        10.60 o
 -11   3   1       4838.78       4666.57        68.24 o
  -9   3   1      36391.60      32410.11       445.01 o
  -7   3   1      44993.44      39636.77       568.85 o
  -5   3   1       3630.09       3537.52        78.78 o
  -3   3   1       8399.78       7702.52       148.04 o
  -1   3   1      70828.79      58726.50      2368.82 o
   1   3   1      25731.10      22910.80       594.30 o
   3   3   1       4001.94       4165.61       106.27 o
   5   3   1       5084.37       4479.07        96.47 o
   7   3   1      18207.72      17393.91       227.59 o
   9   3   1      16454.02      14910.85       211.12 o
  11   3   1      11729.41      10563.03       155.48 o
  13   3   1       3820.16       3513.11        53.75 o
  15   3   1       4270.19       4139.98        60.96 o
  17   3   1       8345.58       8298.85       112.52 o
  19   3   1       8585.28       8673.94       118.98 o
  21   3   1       5270.72       4940.51        71.00 o
  23   3   1       8909.98      10910.54       148.83 o
  25   3   1       3911.22       4467.70        77.92 o
  27   3   1       2427.81       2794.49        54.41 o
  29   3   1       2517.90       2545.40        50.63 o
  31   3   1       3399.90       3564.06        65.79 o
  33   3   1       1874.34       1911.17        78.87 o
  35   3   1       1145.82       1399.00        64.28 o
  37   3   1         10.65          4.54        19.34 o
  39   3   1        303.40        328.18        27.23 o
  41   3   1        775.76        963.31        44.57 o
  43   3   1        270.39        244.09        33.80 o
  45   3   1        363.47        479.75        48.38 o
  47   3   1       1112.24       1165.39        95.04 o
  49   3   1       1543.85       1923.18       268.81 o
  51   3   1        864.28       1360.14       327.20 o
 -50   4   1        149.03        -49.42       103.11 o
 -48   4   1        238.63        282.29        97.46 o
 -46   4   1        552.49        564.67        56.07 o
 -44   4   1        513.21        513.65        37.26 o
 -42   4   1        569.50        536.98        34.94 o
 -40   4   1       1063.65        919.75        43.75 o
 -38   4   1       1005.38        950.31        50.15 o
 -36   4   1       2018.62       1952.72        57.74 o
 -34   4   1         86.63         75.33        21.13 o
 -32   4   1       4961.84       5031.90        94.30 o
 -30   4   1       1370.10       1291.05        41.60 o
 -28   4   1       2099.46       2048.15        45.10 o
 -26   4   1       1841.91       1684.52        38.61 o
 -24   4   1       1868.47       2009.09        40.68 o
 -22   4   1       1735.09       1810.58        43.28 o
 -20   4   1       9846.42      10116.19       158.18 o
 -18   4   1      18137.37      18303.17       222.11 o
 -16   4   1       3807.89       3698.35        57.39 o
 -14   4   1       5234.50       5568.98        91.75 o
 -12   4   1       7561.44       7208.24       109.75 o
 -10   4   1      12110.05      11225.82       160.05 o
  -8   4   1       9657.12       9204.85       118.22 o
  -6   4   1         62.47        152.48        16.99 o
  -4   4   1       8010.89       7490.91       149.43 o
  -2   4   1       9677.90       9620.49       268.43 o
   0   4   1       3007.18       2388.43       282.29 o
   2   4   1      11467.22      11409.85       320.79 o
   4   4   1       1981.93       1650.35        42.24 o
   6   4   1      10165.26       9285.08       146.44 o
   8   4   1       4655.21       4438.90        66.75 o
  10   4   1       2347.43       2319.02        41.90 o
  12   4   1       2750.28       2514.10        47.04 o
  14   4   1       4625.27       4800.31        77.58 o
  16   4   1      10218.08      10580.49       140.45 o
  18   4   1       8262.27       7661.36       106.68 o
  20   4   1       1919.58       1752.40        37.05 o
  22   4   1       4186.51       4100.38        66.48 o
  24   4   1       4423.47       4762.13        72.89 o
  26   4   1       8377.11       9322.52       128.08 o
  28   4   1      11982.77      11102.43       159.87 o
  30   4   1        848.25        903.68        33.58 o
  32   4   1       3572.14       3678.02        69.51 o
  34   4   1       4308.59       4158.51        88.74 o
  36   4   1       3529.33       3462.22        95.94 o
  38   4   1        991.28        866.25        40.42 o
  40   4   1       2530.70       2731.35        71.57 o
  42   4   1       6471.95       6290.87       123.35 o
  44   4   1       1388.01       1302.38        61.74 o
  46   4   1       1424.64       1350.49        80.51 o
  48   4   1       1774.35       1738.40       186.52 o
  50   4   1        689.78        810.88       153.98 o
 -51   5   1        120.13          6.42       186.06 o
 -49   5   1        665.57        530.67       124.53 o
 -47   5   1       1261.38       1001.45        75.26 o
 -45   5   1        116.41        165.56        31.33 o
 -43   5   1        820.46        827.27        45.66 o
 -41   5   1        470.02        402.28        33.38 o
 -39   5   1       2537.95       2767.00        76.91 o
 -37   5   1       4660.81       4764.75       104.27 o
 -35   5   1        730.03        842.96        43.28 o
 -33   5   1       3989.86       3967.11       111.74 o
 -31   5   1       4539.58       4333.25        95.17 o
 -29   5   1       2332.12       2212.15        51.87 o
 -27   5   1       2637.61       2827.85        57.76 o
 -25   5   1       1604.58       1606.93        52.14 o
 -23   5   1       1139.70       1057.44        35.57 o
 -21   5   1       2517.42       2596.77        63.35 o
 -19   5   1      24361.50      25036.10       360.97 o
 -17   5   1      10144.89       9701.73       140.05 o
 -15   5   1        322.78        507.59        33.27 o
 -13   5   1        364.52        366.69        14.95 o
 -11   5   1        767.18        710.93        20.92 o
  -9   5   1        334.31        316.19        14.22 o
  -7   5   1       5688.37       5529.26       161.00 o
  -5   5   1        314.38        355.24        28.87 o
  -3   5   1      19866.22      19876.05       737.81 o
  -1   5   1       9382.27       9726.31       397.78 o
   1   5   1      16517.23      15725.05       596.67 o
   3   5   1       5152.31       4587.27       198.89 o
   5   5   1       9923.04       8900.02       172.14 o
   7   5   1       6481.21       6602.74       117.73 o
   9   5   1        786.09        785.40        33.63 o
  11   5   1      18549.96      18353.74       281.25 o
  13   5   1      28884.78      28213.54       426.68 o
  15   5   1      15362.81      15211.26       207.67 o
  17   5   1       8367.22       8451.28       142.13 o
  19   5   1       1045.26        962.96        30.32 o
  21   5   1       3501.16       3750.51        67.00 o
  23   5   1       7819.31       7444.99       109.92 o
  25   5   1       8224.26       8559.60       133.87 o
  27   5   1       2211.21       2413.63        67.06 o
  29   5   1       4436.66       4196.27        90.75 o
  31   5   1       3873.17       3421.40        75.76 o
  33   5   1       4298.28       4312.42        86.41 o
  35   5   1       8649.07       8507.14       159.74 o
  37   5   1       1279.71       1414.42        50.90 o
  39   5   1       2834.75       3155.78        85.92 o
  41   5   1       2407.32       2610.25        74.08 o
  43   5   1        840.86        998.07        52.05 o
  45   5   1       1566.97       1453.89        65.46 o
  47   5   1        136.29        159.87        45.19 o
  49   5   1        137.26        161.23       104.05 o
 -50   6   1         20.41        282.29       224.55 o
 -48   6   1        480.89        404.70        77.00 o
 -46   6   1       1536.07       1531.67        99.27 o
 -44   6   1        290.73        235.04        34.89 o
 -42   6   1       3186.81       3298.41        97.55 o
 -40   6   1        192.81        236.52        30.47 o
 -38   6   1        512.31        561.20        50.66 o
 -36   6   1        464.50        400.58        32.44 o
 -34   6   1       8849.88       9344.54       174.57 o
 -32   6   1       4670.73       4702.96       116.19 o
 -30   6   1        913.27        934.71        46.86 o
 -28   6   1       6143.79       5922.56       112.09 o
 -26   6   1       4709.69       4914.96       106.65 o
 -24   6   1       1362.75       1412.52        64.30 o
 -22   6   1        329.75        509.10        23.75 o
 -20   6   1         92.45         55.55        11.75 o
 -18   6   1       2362.05       2227.73        51.30 o
 -16   6   1       2863.21       2792.66        54.58 o
 -14   6   1       9240.71       9973.51       158.32 o
 -12   6   1        893.88       1022.45        26.81 o
 -10   6   1       2022.35       2156.01        41.68 o
  -8   6   1       1362.05       1546.73        41.23 o
  -6   6   1       2225.66       2327.31        83.10 o
  -4   6   1        638.56        680.61        51.33 o
  -2   6   1       8757.83       9739.14       384.95 o
   0   6   1       7530.59       8481.65       340.04 o
   2   6   1       1752.44       1937.56       115.48 o
   4   6   1       9092.21       9642.90       384.95 o
   6   6   1       1362.01       1454.15        48.77 o
   8   6   1       3982.81       4182.89        90.24 o
  10   6   1      11198.26      11319.19       193.63 o
  12   6   1       4540.28       4987.33        91.59 o
  14   6   1       3113.60       3133.59        62.46 o
  16   6   1       5225.22       5422.52        89.45 o
  18   6   1       3696.59       3589.64        65.91 o
  20   6   1       1772.84       1674.55        40.78 o
  22   6   1        315.08        326.34        20.13 o
  24   6   1       1055.92       1054.80        57.30 o
  26   6   1       4239.56       4574.42        87.66 o
  28   6   1       1007.53        989.79        36.64 o
  30   6   1       1326.65       1325.68        45.28 o
  32   6   1       1012.72       1107.37        43.87 o
  34   6   1       2475.93       2914.05        76.25 o
  36   6   1       1537.66       1269.56        94.46 o
  38   6   1        845.72        988.49        89.42 o
  40   6   1        830.12        829.60        44.94 o
  42   6   1        801.24        827.45        59.30 o
  44   6   1        174.36        127.65        33.97 o
  46   6   1         15.01        124.54        39.82 o
  48   6   1        468.20        364.63        55.28 o
 -49   7   1       1045.36       1347.31       115.48 o
 -47   7   1        366.35        341.55        42.74 o
 -45   7   1        155.40        136.95        31.02 o
 -43   7   1        114.65        136.34        29.17 o
 -41   7   1        381.53        416.55        35.07 o
 -39   7   1        254.67        238.05        29.92 o
 -37   7   1       1102.06       1082.86        56.69 o
 -35   7   1        726.39        930.84        99.09 o
 -33   7   1       1814.14       1796.06        80.34 o
 -31   7   1        253.11        256.80        30.77 o
 -29   7   1      13691.83      13354.79       228.15 o
 -27   7   1       5358.12       5327.53       133.53 o
 -25   7   1        307.60        269.05        21.52 o
 -23   7   1         56.39         44.89        14.30 o
 -21   7   1       2700.91       2999.07        62.35 o
 -19   7   1       3634.40       3759.09        72.13 o
 -17   7   1       2262.72       2339.30        54.72 o
 -15   7   1       4865.91       5395.25       116.80 o
 -13   7   1        217.77        268.08        14.97 o
 -11   7   1       4376.21       4859.98        83.44 o
  -9   7   1       7136.38       7523.52       151.86 o
  -5   7   1       2745.87       2697.82        93.98 o
  -3   7   1       7917.70       8051.79       333.62 o
  -1   7   1      14064.72      14794.76       571.00 o
   1   7   1      20605.56      22230.64       834.05 o
   3   7   1       7931.16       8295.59       340.04 o
   5   7   1       1190.14       1369.55        61.12 o
   7   7   1      12844.79      13066.70       248.47 o
   9   7   1       4784.01       4819.80        91.20 o
  11   7   1       4103.88       4159.92        73.39 o
  13   7   1       3216.56       3198.19        60.32 o
  15   7   1        356.21        462.36        24.46 o
  17   7   1        995.33       1137.19        31.35 o
  19   7   1       1256.38       1400.88        37.07 o
  21   7   1       2340.68       2239.90        88.59 o
  23   7   1       8376.76       8320.69       157.83 o
  25   7   1       4324.54       4562.99        91.71 o
  27   7   1       4097.03       4224.20       114.83 o
  29   7   1       5336.53       5307.28       107.77 o
  31   7   1       1257.37       1306.38        48.30 o
  33   7   1       2071.28       2034.65        64.56 o
  35   7   1         84.92        100.65        29.38 o
  37   7   1       3666.30       3866.23       102.92 o
  39   7   1        852.83        934.96        54.52 o
  41   7   1        217.28        242.24        29.78 o
  43   7   1        371.78        433.27        36.59 o
  45   7   1         72.89         13.70        49.96 o
  47   7   1        302.05        341.31        68.67 o
 -48   8   1        262.76        301.54        76.99 o
 -46   8   1        648.32        663.11        62.17 o
 -44   8   1        344.33        308.65        33.10 o
 -42   8   1        285.61        333.21        32.15 o
 -40   8   1        263.02        268.86        33.26 o
 -38   8   1       3654.63       3984.72        96.72 o
 -36   8   1        332.31        392.43        32.99 o
 -34   8   1        359.72        444.52        32.40 o
 -32   8   1       1761.46       1863.39        98.51 o
 -30   8   1       5846.51       6192.84       141.50 o
 -28   8   1       1799.31       1720.94        53.37 o
 -26   8   1        633.85        507.80        30.06 o
 -24   8   1        847.42        877.15        34.82 o
 -22   8   1       2678.56       3035.75        66.35 o
 -20   8   1       1786.03       1809.60        45.82 o
 -18   8   1       2117.79       1984.15        58.34 o
 -16   8   1        314.11        326.96        17.73 o
 -14   8   1        997.45       1253.42        36.87 o
 -12   8   1       6901.13       7502.93       152.24 o
 -10   8   1      10965.92      12043.42       188.51 o
  -8   8   1       4409.51       4596.01        99.24 o
  -6   8   1       4377.70       4219.49       136.98 o
  -4   8   1        482.91        461.94        76.99 o
  -2   8   1      13184.57      13665.59       538.92 o
   2   8   1       1784.92       1603.94       102.65 o
   4   8   1       9697.66      10027.50       278.98 o
   6   8   1      14945.32      15371.88       415.08 o
   8   8   1       1766.53       1874.05        52.85 o
  10   8   1       3108.24       2974.92       106.30 o
  12   8   1       2660.56       2823.66        55.30 o
  14   8   1       1123.76       1368.62        34.21 o
  16   8   1       3359.13       3271.60        64.65 o
  18   8   1       2315.64       1945.53        45.67 o
  20   8   1       1267.60       1390.30        40.34 o
  22   8   1       1152.82       1157.90        41.97 o
  24   8   1        552.33        584.37        32.13 o
  26   8   1       4643.87       4575.91       108.59 o
  28   8   1        515.15        515.44        30.87 o
  30   8   1       4267.27       4475.01        96.97 o
  32   8   1        308.19        262.08        27.16 o
  34   8   1       2817.71       2712.23       105.84 o
  36   8   1        422.91        440.16        35.11 o
  38   8   1        982.39        954.10        46.10 o
  40   8   1       1608.68       1657.10        70.72 o
  42   8   1        254.34        224.43        33.00 o
  44   8   1        989.47       1083.27       137.38 o
  46   8   1        822.96        769.89       115.48 o
 -47   9   1        316.38        340.04        64.16 o
 -45   9   1        122.12        202.94        38.49 o
 -43   9   1        184.89        179.33        31.42 o
 -41   9   1       2106.60       2084.12        95.16 o
 -39   9   1       2520.57       2719.40        76.59 o
 -37   9   1        800.97        933.72        44.71 o
 -35   9   1       2487.39       2526.37        71.73 o
 -33   9   1       1200.31       1337.88        53.38 o
 -31   9   1       1766.09       2060.91        62.90 o
 -29   9   1       1795.14       1888.59        58.77 o
 -27   9   1        441.22        390.25        33.59 o
 -25   9   1       1974.32       1969.33        55.26 o
 -23   9   1        453.86        453.36        27.16 o
 -21   9   1        795.84        834.16        33.54 o
 -19   9   1       5350.18       5454.12       102.32 o
 -17   9   1       4583.72       4470.24        84.85 o
 -15   9   1        722.23        763.83        27.49 o
 -13   9   1        923.64        866.59        27.28 o
 -11   9   1        885.70        926.41        33.10 o
  -9   9   1        931.64        857.10        36.79 o
  -7   9   1        437.36        384.18        23.90 o
   1   9   1       3252.09       3227.13       153.98 o
   3   9   1       1826.28       1767.69        72.59 o
   5   9   1       1033.89       1163.68        73.78 o
   7   9   1       4212.61       4350.05       111.81 o
   9   9   1         73.99        125.16        17.64 o
  11   9   1        353.59        499.16        26.15 o
  13   9   1       3292.28       3286.37        66.47 o
  15   9   1       2095.23       2169.26        48.77 o
  17   9   1        839.80        879.02        30.56 o
  19   9   1       1346.51       1296.48        41.97 o
  21   9   1       1280.00       1287.48        43.09 o
  23   9   1       2775.52       2856.76        97.29 o
  25   9   1       1377.41       1417.16        45.63 o
  27   9   1       1420.19       1529.77        55.41 o
  29   9   1       2356.58       2412.16        69.25 o
  31   9   1        557.19        573.76        45.68 o
  33   9   1       6428.04       6770.87       185.06 o
  35   9   1       1008.90        982.54        46.40 o
  37   9   1       1007.38       1086.67        49.12 o
  39   9   1       3678.56       3833.00       119.49 o
  41   9   1         63.78         86.04        26.86 o
  43   9   1         22.40         24.96        27.46 o
  45   9   1         47.34         36.09        35.45 o
 -44  10   1       1044.95       1302.40        96.24 o
 -42  10   1        365.97        422.35        64.51 o
 -40  10   1        381.16        362.84        67.65 o
 -38  10   1        870.34        803.95        44.03 o
 -36  10   1       1480.91       1672.64        72.96 o
 -34  10   1       1462.62       1563.98        56.89 o
 -32  10   1       1166.22       1094.02        46.73 o
 -30  10   1        803.87        782.39        42.08 o
 -28  10   1        385.72        417.06        31.78 o
 -26  10   1        823.65        756.30        58.56 o
 -24  10   1        359.98        284.68        29.73 o
 -22  10   1       1788.23       1669.27        57.02 o
 -20  10   1        155.31        161.53        20.67 o
 -18  10   1         52.65         94.39        17.23 o
 -16  10   1        679.54        850.85        32.52 o
 -14  10   1       2235.29       2460.28        62.56 o
 -12  10   1       3702.83       3657.48        71.31 o
 -10  10   1        923.78        957.58        37.68 o
  -8  10   1       3151.73       3172.60       108.88 o
  -6  10   1        990.21        869.35        49.90 o
  -4  10   1        743.46        930.29        70.57 o
  -2  10   1       2041.83       1950.39       109.07 o
   0  10   1       7116.09       7358.89       301.54 o
   2  10   1       2364.35       2251.93       128.32 o
   4  10   1       2350.90       2322.51       134.73 o
   6  10   1       7595.51       7772.83       186.12 o
   8  10   1         93.10        141.85        24.08 o
  10  10   1       2708.63       3118.54        76.12 o
  12  10   1       1887.43       2047.59        55.43 o
  14  10   1        577.54        723.24        31.34 o
  16  10   1        759.50        783.40        34.91 o
  18  10   1        571.65        483.53        26.78 o
  20  10   1       2962.21       3026.69        67.13 o
  22  10   1        305.29        295.25        23.22 o
  24  10   1        231.26        306.00        24.48 o
  26  10   1       1710.08       1735.65        53.14 o
  28  10   1       1596.86       1899.09       101.31 o
  30  10   1       3936.15       4318.28        96.36 o
  32  10   1       1656.36       1807.64        58.29 o
  34  10   1       2433.58       2584.12        70.38 o
  36  10   1        349.38        364.27        40.43 o
  38  10   1        113.89        124.05        35.19 o
  40  10   1        419.54        511.60        51.16 o
  42  10   1        131.78         91.96        34.43 o
  44  10   1        525.94        468.35        89.82 o
 -43  11   1        849.28       1006.00        76.99 o
 -41  11   1        785.30       1044.85        69.34 o
 -39  11   1       1448.34       1437.22        73.18 o
 -37  11   1         76.11         37.49        33.46 o
 -35  11   1       1856.80       1880.22        62.28 o
 -33  11   1       2360.14       2491.91        72.89 o
 -31  11   1        198.21        264.65        27.77 o
 -29  11   1        390.91        386.34        37.35 o
 -27  11   1       5777.26       5875.26       120.21 o
 -25  11   1        362.48        350.33        29.32 o
 -23  11   1        715.93        699.25        35.63 o
 -21  11   1        634.50        679.16        36.76 o
 -19  11   1        106.20        123.12        19.37 o
 -17  11   1        338.54        388.78        31.09 o
 -15  11   1       1008.85        909.53        44.96 o
 -13  11   1       5348.03       5170.28       130.81 o
 -11  11   1       3881.10       3868.71       160.39 o
  -9  11   1        955.53       1024.39        63.03 o
  -7  11   1        364.84        434.29        42.92 o
  -5  11   1        269.40        280.85        35.45 o
  -3  11   1         38.41         38.49        44.91 o
  -1  11   1        382.41        429.86        64.16 o
   1  11   1        618.38        782.72        83.40 o
   3  11   1       4095.26       4369.14       211.72 o
   5  11   1       2187.53       2303.26       141.15 o
   7  11   1       1456.14       1495.21        69.34 o
   9  11   1        570.48        645.42        42.92 o
  11  11   1        159.02        238.59        48.12 o
  13  11   1        191.61        206.75        19.91 o
  15  11   1         37.56          6.31        14.25 o
  17  11   1        170.32        200.82        20.79 o
  19  11   1       6227.06       6421.72       127.40 o
  21  11   1       1272.51       1349.65        46.03 o
  23  11   1        625.87        590.94        32.05 o
  25  11   1        396.77        433.47        35.33 o
  27  11   1        204.72        197.70        24.99 o
  29  11   1        411.21        442.26        31.50 o
  31  11   1        993.66       1218.36       122.34 o
  33  11   1        757.84        836.35        43.63 o
  35  11   1       1744.71       1978.86       130.69 o
  37  11   1        523.56        453.90        54.91 o
  39  11   1        138.65         90.25        46.98 o
  41  11   1        101.88        136.16        40.08 o
 -40  12   1        563.63        623.98        42.92 o
 -38  12   1       2955.18       3388.12       153.98 o
 -36  12   1        272.19        258.11        30.11 o
 -34  12   1        116.74        152.57        35.55 o
 -32  12   1        613.73        724.87        60.19 o
 -30  12   1        775.93        891.47        50.10 o
 -28  12   1        232.79        206.59        32.63 o
 -26  12   1       2669.94       2491.40        72.52 o
 -24  12   1        210.88        243.87        25.62 o
 -22  12   1          0.52        -10.96        18.46 o
 -20  12   1         51.96         57.13        20.23 o
 -18  12   1       1566.18       1714.35        55.49 o
 -16  12   1       1113.22       1204.17        45.28 o
 -14  12   1       2607.70       2773.53        92.23 o
 -12  12   1       2924.04       2993.53        74.86 o
 -10  12   1       4737.59       4913.22       127.45 o
  -8  12   1        219.23        217.83        36.79 o
  -6  12   1       1359.57       1503.55       147.56 o
  -4  12   1       2909.68       2681.79       160.39 o
  -2  12   1       2586.04       2335.34       141.15 o
   0  12   1       3725.48       3612.08       186.06 o
   2  12   1       2026.68       1866.99       121.90 o
   4  12   1       3403.19       3432.44       179.64 o
   6  12   1       3193.98       3490.18       179.64 o
   8  12   1       2841.91       3021.25       103.16 o
  10  12   1       2090.76       2182.95        76.75 o
  12  12   1       4171.07       4668.22       161.23 o
  14  12   1         68.19         66.40        23.28 o
  16  12   1       2602.42       2577.20        81.09 o
  18  12   1        541.95        614.50        45.29 o
  20  12   1       1380.60       1377.39        49.24 o
  22  12   1        173.51        201.06        22.65 o
  24  12   1        279.67        266.39        26.79 o
  26  12   1        716.40        792.59        59.79 o
  28  12   1        899.77        831.89        53.71 o
  30  12   1       1327.13       1266.11        50.27 o
  32  12   1         14.95        -13.86        25.93 o
  34  12   1       3311.78       3253.44       247.25 o
  36  12   1         90.24         70.57        27.22 o
  38  12   1        174.91        128.32        44.91 o
 -37  13   1        944.52        673.66        83.40 o
 -35  13   1        200.80        121.90        32.03 o
 -33  13   1        262.04        347.91        41.51 o
 -31  13   1       1518.95       1444.44        76.86 o
 -29  13   1        498.51        452.03        34.56 o
 -27  13   1        656.98        711.96        40.60 o
 -25  13   1        265.64        244.43        32.41 o
 -23  13   1        184.19        192.55        24.70 o
 -21  13   1        775.93        957.84        45.99 o
 -19  13   1        218.67        320.97        32.63 o
 -17  13   1       1075.20       1084.40        47.23 o
 -15  13   1        249.14        306.74        25.84 o
 -13  13   1       1178.14       1239.72        50.51 o
 -11  13   1       2905.42       2923.59       114.03 o
  -9  13   1       1348.32       1349.58        72.31 o
  -7  13   1        571.70        622.33       109.07 o
   1  13   1       2039.09       2187.78       128.32 o
   3  13   1       4103.34       4208.74       205.30 o
   7  13   1       1032.64       1077.85       102.65 o
   9  13   1       1149.79       1343.66        60.12 o
  11  13   1        729.90        747.12        48.12 o
  13  13   1       2323.91       2137.15        87.87 o
  15  13   1         72.10         32.08        49.90 o
  17  13   1         39.35          3.04        23.48 o
  19  13   1        626.00        788.42        58.81 o
  21  13   1       1178.99       1199.64        52.71 o
  23  13   1         68.07         55.75        20.99 o
  25  13   1        293.90        250.03        27.83 o
  27  13   1        121.52         80.90        41.42 o
  29  13   1       1047.10       1233.07       128.32 o
  31  13   1       1072.75       1177.17        64.30 o
  33  13   1        186.96        175.61        54.53 o
  35  13   1        232.56        154.67        38.36 o
 -32  14   1        959.59        757.06        70.57 o
 -30  14   1        505.37        378.53        64.16 o
 -28  14   1       1680.74       1674.52        96.24 o
 -26  14   1         63.24         17.74        24.91 o
 -24  14   1        500.88        516.19        46.19 o
 -22  14   1        945.99        943.21        69.54 o
 -20  14   1        257.27        239.19        39.74 o
 -18  14   1        969.35        846.86        64.16 o
 -16  14   1        169.70        170.84        64.16 o
 -14  14   1       1271.04       1052.19        89.82 o
  10  14   1        153.45        109.07        38.49 o
  12  14   1        302.53        348.87        67.37 o
  14  14   1        524.22        544.00        37.89 o
  16  14   1       1993.74       1943.10        89.82 o
  18  14   1       1579.36       1505.27       157.19 o
  20  14   1        250.53        248.93        44.91 o
  22  14   1        103.89         96.95        29.94 o
  24  14   1        347.93        371.63        34.67 o
  26  14   1        506.37        558.17        51.33 o
  28  14   1        406.06        282.29        44.91 o
  30  14   1         53.11         -6.42        51.33 o
  21  15   1        258.10        301.54        51.33 o
  23  15   1        114.25        -12.83        51.33 o
 -20 -16   2        251.88        256.63        57.74 o
 -18 -16   2        123.14        227.81        89.82 o
 -16 -16   2        169.05        165.53        44.69 o
 -14 -16   2        158.05         76.99        51.33 o
 -12 -16   2        700.96        712.15       109.07 o
 -10 -16   2        312.42        211.72        89.82 o
  -8 -16   2       1143.26       1116.34       109.07 o
  -6 -16   2       1658.29       1276.74       109.07 o
   4 -16   2        868.75        930.29        96.24 o
   6 -16   2        280.83        365.70       121.90 o
   8 -16   2       2253.38       1822.87       157.19 o
  10 -16   2       1420.63       1436.52        96.09 o
  12 -16   2        431.17        526.17        60.95 o
  14 -16   2        199.65        201.16        49.51 o
  16 -16   2       1273.65       1340.90       109.07 o
  18 -16   2       2420.77       2069.62        98.57 o
 -27 -15   2        442.24        335.30        72.98 o
 -25 -15   2        203.22        247.15        31.36 o
 -23 -15   2         52.01         95.55        31.25 o
 -21 -15   2        418.85        517.66        35.78 o
 -19 -15   2        287.40        199.30        31.18 o
 -17 -15   2         83.52        107.27        32.92 o
 -15 -15   2       1870.54       1648.60        71.18 o
 -13 -15   2        371.63        414.40        43.09 o
 -11 -15   2        375.25        458.93        49.90 o
  -9 -15   2       1152.04       1213.42        74.30 o
  -7 -15   2        688.45        760.40        58.45 o
  -5 -15   2       2882.05       2617.54       109.07 o
  -3 -15   2        428.44        352.87        70.57 o
  -1 -15   2       1494.90       1464.83        79.29 o
   1 -15   2       2680.25       2465.79       102.00 o
   3 -15   2        575.88        601.58        56.57 o
   5 -15   2       5125.69       5042.26       167.67 o
   7 -15   2        180.90         60.38        38.36 o
   9 -15   2        459.46        504.36        55.03 o
  11 -15   2        456.99        588.85        40.83 o
  13 -15   2        976.04       1052.78        51.18 o
  15 -15   2       1442.36       1446.18        59.98 o
  17 -15   2       2735.96       2880.98       154.65 o
  19 -15   2       1423.38       1095.21        51.23 o
  21 -15   2       1572.15       1521.53        57.69 o
  23 -15   2       1004.94        793.12        48.60 o
  25 -15   2        343.32        266.66        38.66 o
 -32 -14   2       1951.32       1998.94       135.24 o
 -30 -14   2       1507.47       1374.05       100.94 o
 -28 -14   2        440.83        518.72        35.62 o
 -26 -14   2       2830.81       2743.36        96.31 o
 -24 -14   2        837.98        831.30        46.10 o
 -22 -14   2        235.40        214.21        31.25 o
 -20 -14   2       3595.79       3417.11        92.70 o
 -18 -14   2       2448.05       2321.83        75.94 o
 -16 -14   2        935.97       1138.98       106.49 o
 -14 -14   2        588.38        470.85        52.02 o
 -12 -14   2       1577.85       1585.91        85.54 o
 -10 -14   2       1096.77       1259.73        57.20 o
  -8 -14   2       2782.04       2621.53        80.57 o
  -6 -14   2       1669.87       1687.82       109.27 o
  -4 -14   2       1293.54       1308.16        62.04 o
  -2 -14   2       2687.67       2467.94        87.97 o
   0 -14   2       3435.42       3176.82        99.87 o
   2 -14   2       3870.61       3438.38       106.02 o
   4 -14   2       3206.60       3386.38       108.48 o
   6 -14   2       1127.63       1074.78        63.21 o
   8 -14   2        462.59        353.74        45.76 o
  10 -14   2       4531.62       4325.17       134.22 o
  12 -14   2       2113.42       1933.11        88.90 o
  14 -14   2       2365.10       2410.39        98.77 o
  16 -14   2        265.84        357.96        38.29 o
  18 -14   2       4870.84       4416.95       115.75 o
  20 -14   2       2625.61       2409.61        76.59 o
  22 -14   2       1970.79       2044.79        69.30 o
  24 -14   2       1681.12       1571.27        66.28 o
  26 -14   2       1550.61       1485.03        56.60 o
  28 -14   2        190.68        209.03        30.59 o
  30 -14   2          1.19         23.10        35.61 o
 -37 -13   2        614.53        635.16        76.99 o
 -35 -13   2       1599.22       1480.93        59.83 o
 -33 -13   2        767.29        782.54        45.11 o
 -31 -13   2        731.10        715.14        61.12 o
 -29 -13   2        200.29        215.65        29.84 o
 -27 -13   2        216.42        227.73        31.44 o
 -25 -13   2        462.04        437.91        42.60 o
 -23 -13   2        710.29        694.64        45.16 o
 -21 -13   2       1704.13       1555.18        64.99 o
 -19 -13   2         23.55         68.90        30.96 o
 -17 -13   2        716.89        581.50        44.74 o
 -15 -13   2        167.39        187.69        33.90 o
 -13 -13   2       1778.32       1729.86        70.13 o
 -11 -13   2        634.68        782.13        50.32 o
  -9 -13   2       5355.09       5226.93       129.64 o
  -7 -13   2       9979.23       9322.40       160.35 o
  -5 -13   2       2671.01       2625.11        65.22 o
  -3 -13   2        349.24        364.25        28.69 o
  -1 -13   2        865.71        801.51        55.70 o
   1 -13   2        405.44        445.36        39.40 o
   3 -13   2        766.13        890.30        43.53 o
   5 -13   2        802.79        755.94        46.90 o
   7 -13   2        423.61        476.66        47.87 o
   9 -13   2       1276.63       1266.27        74.08 o
  11 -13   2       3528.80       3926.61       109.55 o
  13 -13   2       1828.74       2024.48        76.67 o
  15 -13   2       1407.85       1472.97        67.65 o
  17 -13   2       3993.48       3807.80       106.34 o
  19 -13   2       2034.62       2166.81        77.34 o
  21 -13   2       6891.45       6899.07       163.86 o
  23 -13   2       4466.71       4782.91       119.20 o
  25 -13   2       1413.80       1581.68        63.56 o
  27 -13   2        624.21        568.03        39.84 o
  29 -13   2        456.91        506.11        49.90 o
  31 -13   2        522.42        481.82        42.43 o
  33 -13   2       1246.54       1152.34        61.20 o
  35 -13   2        747.89        659.38        89.82 o
 -40 -12   2        190.53        102.65        70.57 o
 -38 -12   2       2530.23       2446.79       182.85 o
 -36 -12   2       2141.45       2008.20        70.38 o
 -34 -12   2        137.32         95.54        27.13 o
 -32 -12   2        531.11        622.45        41.52 o
 -30 -12   2       4565.22       4517.11       112.58 o
 -28 -12   2        180.97        243.38        34.81 o
 -26 -12   2       1275.03       1307.27        60.44 o
 -24 -12   2       2850.65       2550.37        83.79 o
 -22 -12   2        458.92        446.64        40.78 o
 -20 -12   2       1372.40       1464.48        69.01 o
 -18 -12   2       2988.61       3032.48        94.10 o
 -16 -12   2        227.12        217.62        35.78 o
 -14 -12   2       1670.25       1720.88       102.79 o
 -12 -12   2       2906.68       3201.16        95.91 o
 -10 -12   2       8991.59       8669.90       168.93 o
  -8 -12   2      13462.38      13020.02       238.00 o
  -6 -12   2        688.64        627.65        38.12 o
  -4 -12   2       3685.70       3360.15        83.64 o
  -2 -12   2      10588.54      10138.93       159.98 o
   0 -12   2      24200.87      23194.76       335.64 o
   2 -12   2       4618.48       4394.76        90.51 o
   4 -12   2       2953.38       2693.92        71.94 o
   6 -12   2       1839.83       1846.27        68.93 o
   8 -12   2        688.16        577.36        54.01 o
  10 -12   2       3807.38       3787.41       126.93 o
  12 -12   2       1111.85       1104.64        87.97 o
  14 -12   2       4818.63       4760.65       146.81 o
  16 -12   2        904.40       1147.25       113.14 o
  18 -12   2        208.93        303.13        52.78 o
  20 -12   2        649.76        441.49        41.52 o
  22 -12   2       1889.59       1883.92        74.72 o
  24 -12   2        859.62        782.93        49.10 o
  26 -12   2        323.24        380.88        38.86 o
  28 -12   2       3127.49       2953.78        92.60 o
  30 -12   2        447.95        345.47        36.12 o
  32 -12   2       2072.42       2065.53       100.01 o
  34 -12   2        220.32        125.03        27.71 o
  36 -12   2       1025.46       1037.91       133.42 o
  38 -12   2       1391.52       1635.84       368.91 o
 -41 -11   2        814.51        821.22        83.40 o
 -39 -11   2       1397.15       1414.77        68.34 o
 -37 -11   2        501.83        414.70        41.51 o
 -35 -11   2        640.39        644.76        41.33 o
 -33 -11   2        990.31        971.77        54.07 o
 -31 -11   2       1523.80       1371.93        60.95 o
 -29 -11   2        906.05        912.72        65.75 o
 -27 -11   2       2194.73       2073.99        76.33 o
 -25 -11   2       5706.70       5376.73       134.99 o
 -23 -11   2        196.11        128.92        32.80 o
 -21 -11   2       5287.55       5439.77       190.76 o
 -19 -11   2       3224.69       3095.65        95.91 o
 -17 -11   2       1488.82       1605.83        94.46 o
 -15 -11   2        504.82        491.75        43.01 o
 -13 -11   2      11816.76      11769.23       247.67 o
 -11 -11   2      12257.26      11420.39       347.77 o
  -9 -11   2        896.65        814.86        42.81 o
  -7 -11   2       6217.24       5844.79       123.18 o
  -5 -11   2      13938.12      13225.47       219.52 o
  -3 -11   2      17408.86      17131.35       254.24 o
  -1 -11   2        817.75        811.10        34.38 o
   1 -11   2       4576.20       4551.22        84.27 o
   3 -11   2       5376.68       5132.35        91.87 o
   5 -11   2      17293.67      16256.41       286.10 o
   7 -11   2       1628.86       1589.15        67.60 o
   9 -11   2         57.70         29.94        26.55 o
  11 -11   2       6930.15       7283.54       197.39 o
  13 -11   2       6675.24       6094.99       175.30 o
  15 -11   2       2125.69       2180.15        97.22 o
  17 -11   2       1287.24       1079.89        71.55 o
  19 -11   2       2043.85       2158.22        97.22 o
  21 -11   2       9878.33       9484.32       208.14 o
  23 -11   2        663.83        644.86        47.96 o
  25 -11   2       2314.84       2549.49        85.21 o
  27 -11   2        146.38        139.32        32.80 o
  29 -11   2       3275.62       3125.67        92.20 o
  31 -11   2       2093.80       2164.12        92.77 o
  33 -11   2       1596.37       1400.84        57.20 o
  35 -11   2        532.95        626.83        41.52 o
  37 -11   2       1253.70       1062.78        96.25 o
  39 -11   2       1023.10        972.53        78.52 o
  41 -11   2       1197.96       1360.14       128.32 o
 -44 -10   2        568.65        487.60       128.32 o
 -42 -10   2       1540.16       1578.98        85.84 o
 -40 -10   2        543.88        546.51        49.77 o
 -38 -10   2       1116.51       1149.16        55.36 o
 -36 -10   2        967.25       1004.09        56.22 o
 -34 -10   2       3299.42       3112.00        89.39 o
 -32 -10   2       1866.64       1583.50        64.61 o
 -30 -10   2       5775.09       5222.22       129.41 o
 -28 -10   2       4406.28       4396.47       116.42 o
 -26 -10   2        353.55        336.97        44.22 o
 -24 -10   2       4060.05       4041.30       110.22 o
 -22 -10   2       1115.64        986.79        72.23 o
 -20 -10   2       1179.90        973.06        93.53 o
 -18 -10   2       8260.64       6416.89       152.04 o
 -16 -10   2      23391.54      22077.71       428.14 o
 -14 -10   2      21813.22      21377.19       414.54 o
 -12 -10   2        480.11        450.01        38.29 o
 -10 -10   2       4143.85       3915.46       103.12 o
  -8 -10   2      12433.28      12386.28       252.55 o
  -6 -10   2       2355.22       2452.49        71.91 o
  -4 -10   2       6201.62       6484.00       120.38 o
  -2 -10   2       3367.59       3177.56        70.26 o
   0 -10   2       3707.08       3980.01        82.39 o
   2 -10   2       5199.45       5198.68        97.40 o
   4 -10   2       3172.14       3336.92        66.28 o
   6 -10   2       2662.20       2584.73        65.10 o
   8 -10   2      15839.98      14087.79       249.82 o
  10 -10   2       1694.63       1859.01        74.08 o
  12 -10   2        954.51        707.60        53.71 o
  14 -10   2       4221.75       3981.68       127.14 o
  16 -10   2       1702.46       1457.09       126.86 o
  18 -10   2       5187.70       5447.35       159.19 o
  20 -10   2       1216.71       1180.29        72.78 o
  22 -10   2       2027.95       2425.34       100.94 o
  24 -10   2       7206.77       7148.84       170.39 o
  26 -10   2       6678.98       7105.69       165.66 o
  28 -10   2       5091.51       4862.87       124.54 o
  30 -10   2       2705.21       2413.18        80.39 o
  32 -10   2        320.67        324.73        37.16 o
  34 -10   2       2740.61       3080.93       101.64 o
  36 -10   2        111.54        161.40        34.26 o
  38 -10   2       1065.09       1140.71        62.23 o
  40 -10   2         96.78         79.56        51.33 o
 -43  -9   2       1851.74       1946.26       101.71 o
 -41  -9   2       2560.81       2563.70       195.68 o
 -39  -9   2       2574.69       2364.73        74.89 o
 -37  -9   2        462.14        509.03        36.25 o
 -35  -9   2       1297.02       1315.66        64.11 o
 -33  -9   2       4434.66       4230.41        98.84 o
 -31  -9   2       4521.95       4121.99        97.67 o
 -29  -9   2       6066.27       6068.47       128.82 o
 -27  -9   2       1450.03       1445.08        56.00 o
 -25  -9   2       2518.49       2191.01        66.97 o
 -23  -9   2       2626.57       2084.25       137.21 o
 -21  -9   2        775.03        635.10        51.86 o
 -19  -9   2         15.51         52.46        25.36 o
 -17  -9   2         81.41         19.58        29.17 o
 -15  -9   2       1965.41       2019.31        81.32 o
 -13  -9   2       5149.24       5584.98       164.06 o
 -11  -9   2          8.78         23.22        22.11 o
  -9  -9   2      13066.87      13749.42       273.43 o
  -7  -9   2        476.80        579.49        29.39 o
  -5  -9   2       3696.55       3591.15        73.24 o
  -3  -9   2      14943.01      15332.43       244.00 o
  -1  -9   2       5273.95       5650.52       103.43 o
   1  -9   2       8968.40       9070.96       153.19 o
   3  -9   2       7179.57       7520.94       130.91 o
   5  -9   2       1566.09       1639.62        46.00 o
   7  -9   2      13204.00      14110.71       248.22 o
   9  -9   2      16072.70      17740.85       305.59 o
  11  -9   2       4034.98       4267.36       107.48 o
  13  -9   2       2863.33       3250.18       158.17 o
  15  -9   2        979.68        777.69        72.91 o
  17  -9   2       1406.16       1466.42        76.98 o
  19  -9   2      10540.45       9419.37       201.62 o
  21  -9   2       3700.74       3422.85        88.17 o
  23  -9   2       3717.37       3668.48       104.61 o
  25  -9   2       8398.94       7907.42       199.85 o
  27  -9   2       1824.76       1769.51        60.03 o
  29  -9   2       5603.74       5096.44       108.03 o
  31  -9   2       2771.94       2686.83        72.46 o
  33  -9   2       7650.33       7409.65       185.06 o
  35  -9   2       1706.95       1590.53        57.35 o
  37  -9   2       3444.04       3397.86        93.17 o
  39  -9   2        729.53        804.12        55.56 o
  41  -9   2        206.00        247.24        36.67 o
  43  -9   2         19.05         44.91        57.74 o
 -46  -8   2       3062.58       2835.77       166.81 o
 -44  -8   2        207.71        197.17        39.09 o
 -42  -8   2       5118.35       4998.59       211.15 o
 -40  -8   2       3981.59       3691.83       158.35 o
 -38  -8   2       7144.31       7252.46       159.24 o
 -36  -8   2       2851.90       2635.15        63.15 o
 -34  -8   2         30.09         22.49        21.55 o
 -32  -8   2      12422.15      12188.80       185.63 o
 -30  -8   2       9747.57       9325.10       148.37 o
 -28  -8   2       4692.93       4658.42        88.52 o
 -26  -8   2       5963.44       6024.53       104.34 o
 -24  -8   2       6244.10       5713.87        98.70 o
 -22  -8   2       4587.28       4260.65        85.03 o
 -20  -8   2        623.34        505.84        29.38 o
 -18  -8   2       3473.44       3705.18        78.08 o
 -16  -8   2       9607.65       9867.24       202.61 o
 -14  -8   2        191.40        225.24        38.89 o
 -12  -8   2      13279.14      13578.19       267.73 o
 -10  -8   2       6561.39       7336.12       156.26 o
  -8  -8   2       7336.45       8211.92       198.77 o
  -6  -8   2       1026.50        890.73        37.17 o
  -4  -8   2       4547.66       5116.60        93.32 o
  -2  -8   2        379.06        535.18        27.41 o
   0  -8   2        439.68        574.82        31.56 o
   2  -8   2       1887.56       1629.75        43.53 o
   4  -8   2       3462.40       4108.87        79.38 o
   6  -8   2       5047.04       5803.17       111.90 o
   8  -8   2      25515.74      28906.82       539.66 o
  10  -8   2      20274.80      20195.64       449.03 o
  12  -8   2       2970.55       3155.97        73.25 o
  14  -8   2       9218.73       9551.36       178.13 o
  16  -8   2       7208.57       6719.75       134.36 o
  18  -8   2       2053.81       2186.43        67.07 o
  20  -8   2       1179.87       1221.04        44.95 o
  22  -8   2       1192.82       1237.73        47.17 o
  24  -8   2        216.88        192.05        27.74 o
  26  -8   2          9.11         23.40        22.69 o
  28  -8   2       2011.96       2132.72        58.13 o
  30  -8   2        232.75        216.43        26.75 o
  32  -8   2        156.23        154.61        25.22 o
  34  -8   2       2737.93       2676.75        66.66 o
  36  -8   2       6113.85       5815.37       106.82 o
  38  -8   2        445.70        466.25        43.55 o
  40  -8   2        724.13        812.50        53.25 o
  42  -8   2       1297.85       1412.20        76.65 o
  44  -8   2       1331.07       1268.52       102.65 o
 -49  -7   2         96.73        205.30       102.65 o
 -47  -7   2        781.50        731.40        89.82 o
 -45  -7   2       1007.59       1038.64        73.32 o
 -43  -7   2       1372.19       1352.32        63.63 o
 -41  -7   2        263.12        268.74        36.51 o
 -39  -7   2       6274.30       6432.91       122.75 o
 -37  -7   2        277.18        303.70        28.70 o
 -35  -7   2       2992.94       3272.16        74.47 o
 -33  -7   2       2202.81       2100.84        56.39 o
 -31  -7   2       1824.76       1937.92        55.77 o
 -29  -7   2       4465.11       4240.53        86.89 o
 -27  -7   2      10355.61       9788.68       152.59 o
 -25  -7   2       5706.78       5373.95        94.38 o
 -23  -7   2        591.50        489.82        28.49 o
 -21  -7   2       2073.31       2386.12        53.50 o
 -19  -7   2       4625.71       4385.83        83.25 o
 -17  -7   2       3732.74       3733.42        72.93 o
 -15  -7   2         95.11        152.79        18.00 o
 -13  -7   2       9883.67      10386.84       156.08 o
 -11  -7   2      15028.18      16763.85       320.72 o
  -9  -7   2       4612.46       5031.58        97.85 o
  -7  -7   2       7506.53       7890.72       145.27 o
  -5  -7   2       8585.97      10605.21       189.10 o
  -3  -7   2      15205.40      14933.93       286.29 o
  -1  -7   2       8772.22      10233.68       185.47 o
   1  -7   2      31168.76      29819.38       449.62 o
   3  -7   2       6930.97       7211.53       134.16 o
   5  -7   2      23361.92      26300.65       625.11 o
   7  -7   2      29083.04      31722.93       521.51 o
   9  -7   2      41951.61      44949.41       617.95 o
  11  -7   2      33574.04      36092.23       542.12 o
  13  -7   2       6053.45       6778.57       117.03 o
  15  -7   2      11694.35      12611.81       203.20 o
  17  -7   2       1103.32        987.52        40.38 o
  19  -7   2       7030.69       6485.29       110.43 o
  21  -7   2       1441.43       1521.95        54.03 o
  23  -7   2       2981.64       2953.54        74.64 o
  25  -7   2       3059.96       3158.73        72.58 o
  27  -7   2       6258.44       6144.53       114.84 o
  29  -7   2       2902.07       2764.58        64.19 o
  31  -7   2       2954.57       2547.00        61.95 o
  33  -7   2       4037.08       4511.74        87.97 o
  35  -7   2       3920.22       3650.76        78.11 o
  37  -7   2        813.71        843.70        52.20 o
  39  -7   2        327.02        312.41        36.34 o
  41  -7   2        108.88        196.29        33.57 o
  43  -7   2       1301.03       1243.06        69.08 o
  45  -7   2        175.29        141.07        46.00 o
  47  -7   2       1692.87       1764.34       128.32 o
  49  -7   2        410.09        461.94        83.40 o
 -52  -6   2          1.10         32.08        89.82 o
 -50  -6   2        106.03        153.98        45.37 o
 -48  -6   2        348.28        390.69        53.81 o
 -46  -6   2        680.50        661.89        59.57 o
 -44  -6   2       1953.66       1849.93        80.96 o
 -42  -6   2        784.76        839.42        57.86 o
 -40  -6   2       9111.63       8757.70       155.94 o
 -38  -6   2        729.97        837.93        42.87 o
 -36  -6   2        899.03        860.06        38.47 o
 -34  -6   2      12150.19      12529.59       198.69 o
 -32  -6   2       2389.67       2273.27        86.80 o
 -30  -6   2      20858.72      20609.19       291.48 o
 -28  -6   2       6543.52       6531.44       110.86 o
 -26  -6   2        690.40        737.89        32.39 o
 -24  -6   2       9664.50       9855.66       148.79 o
 -22  -6   2       1517.74       1586.96        41.53 o
 -20  -6   2       7173.65       6658.73       113.77 o
 -18  -6   2      13376.44      14141.01       213.34 o
 -16  -6   2      25721.64      25752.94       369.02 o
 -14  -6   2       3709.76       4170.28        80.63 o
 -12  -6   2      26153.06      28476.07       737.19 o
 -10  -6   2      30367.79      30237.97       479.67 o
  -8  -6   2       5506.17       6455.67        96.09 o
  -6  -6   2        498.81        685.49        28.50 o
  -4  -6   2       8707.97       7631.53       201.14 o
   2  -6   2       6442.39       6354.52       128.64 o
   4  -6   2      19553.49      20119.98       305.09 o
   6  -6   2      62759.19      67043.52       986.12 o
   8  -6   2      16095.11      17738.55       525.06 o
  10  -6   2      16838.01      16466.66       301.36 o
  12  -6   2      74022.27      79426.67      1281.34 o
  14  -6   2      20635.01      22286.21       343.34 o
  16  -6   2       3370.48       3275.78        70.30 o
  18  -6   2       2809.38       3040.76        62.42 o
  20  -6   2       3026.28       3105.34        64.24 o
  22  -6   2       3033.47       3077.15        65.80 o
  24  -6   2       9493.21       9470.70       194.39 o
  26  -6   2       2242.01       2363.19        59.71 o
  28  -6   2      27101.94      25718.12       353.37 o
  30  -6   2      24836.79      24308.71       361.78 o
  32  -6   2       1280.19       1340.93        60.93 o
  34  -6   2       2572.59       2371.50        84.96 o
  36  -6   2        561.88        602.64        35.98 o
  38  -6   2       1718.16       1682.77        64.63 o
  40  -6   2       1454.64       1511.16        61.95 o
  42  -6   2        623.50        587.21        46.04 o
  44  -6   2        921.39        960.74        71.91 o
  46  -6   2        977.78       1144.47       165.41 o
  48  -6   2       2097.18       2296.69       106.54 o
  50  -6   2         53.13         -6.42        83.40 o
 -53  -5   2        502.02        384.95        76.99 o
 -51  -5   2        392.86        414.47        82.26 o
 -49  -5   2        333.98        201.15        47.29 o
 -47  -5   2       2563.53       2776.25       110.94 o
 -45  -5   2        736.28        632.28        61.42 o
 -43  -5   2       8096.71       8024.57       182.65 o
 -41  -5   2       1777.41       1559.26        66.44 o
 -39  -5   2       1946.61       1597.26        88.84 o
 -37  -5   2       2462.68       2332.39        66.28 o
 -35  -5   2       2762.31       2794.74        65.02 o
 -33  -5   2       5612.41       5491.41        98.71 o
 -31  -5   2       6498.45       6396.01       109.18 o
 -29  -5   2       5990.08       5866.47       100.56 o
 -27  -5   2       2619.92       2808.46        59.20 o
 -25  -5   2       4262.34       4329.39        77.67 o
 -23  -5   2      24563.49      25646.43       346.33 o
 -21  -5   2       3161.49       3199.06        60.24 o
 -19  -5   2      27609.51      30235.88       429.72 o
 -17  -5   2      38869.59      43295.22      1099.39 o
 -15  -5   2      27868.43      29788.18       420.28 o
 -13  -5   2       4535.22       3928.32       125.94 o
 -11  -5   2       2717.63       2776.02        56.39 o
  -9  -5   2      82801.98      83571.26      1393.45 o
  -7  -5   2       5244.73       5935.02        79.87 o
  -5  -5   2       1379.14       1257.72        29.81 o
  -3  -5   2       7109.51       6005.51       108.30 o
  -1  -5   2       2994.22       3752.97        67.02 o
   1  -5   2       6954.42       5805.44        88.49 o
   3  -5   2       9674.36      10905.86       184.15 o
   5  -5   2      82805.04      84380.18      1511.71 o
   7  -5   2      25758.94      26216.01       391.92 o
   9  -5   2      26011.77      26669.62       429.65 o
  11  -5   2      27868.76      27688.97       636.29 o
  13  -5   2       4356.26       4573.94        93.08 o
  15  -5   2      11499.40      12354.69       202.44 o
  17  -5   2      14654.31      15642.05       230.37 o
  19  -5   2       2216.61       2313.57        52.17 o
  21  -5   2      14443.94      14355.05       234.01 o
  23  -5   2      11433.04      11365.06       177.37 o
  25  -5   2      15229.01      15899.01       239.99 o
  27  -5   2       4021.37       4145.55        90.65 o
  29  -5   2       1761.83       1946.62        64.95 o
  31  -5   2       2071.32       1951.69        53.83 o
  33  -5   2       2659.67       2494.34        65.17 o
  35  -5   2        870.25        788.12        39.33 o
  37  -5   2       8777.59       8109.19       347.03 o
  39  -5   2       3044.96       3119.73        89.00 o
  41  -5   2        179.05        208.33        37.72 o
  43  -5   2       1725.06       1820.04        81.68 o
  45  -5   2        950.69        787.18        64.67 o
  47  -5   2       1018.82       1111.06        75.57 o
  49  -5   2       1360.74       1514.52        88.80 o
  51  -5   2       2505.52       2463.66       160.39 o
 -54  -4   2        237.92        282.29        58.45 o
 -52  -4   2        251.25        233.70        69.59 o
 -50  -4   2          3.57         -6.37        59.28 o
 -48  -4   2       4926.09       5241.20       161.05 o
 -46  -4   2       5427.88       5034.63       159.28 o
 -44  -4   2       3038.85       3048.61       123.33 o
 -42  -4   2       6447.35       6791.15       178.03 o
 -40  -4   2       1573.06       1517.56       107.70 o
 -38  -4   2       6528.27       6958.73       146.10 o
 -36  -4   2       8393.90       8266.11       147.46 o
 -34  -4   2        257.16        193.38        24.34 o
 -32  -4   2       1943.82       2075.80        54.02 o
 -30  -4   2       4294.46       4702.84        92.14 o
 -28  -4   2        784.94        923.74        31.90 o
 -26  -4   2      11998.11      11856.28       164.57 o
 -24  -4   2       6326.93       6466.84        97.31 o
 -22  -4   2      12162.76      13136.02       213.37 o
 -20  -4   2      57862.27      57898.38       671.32 o
 -18  -4   2      26326.59      26603.24       334.95 o
 -16  -4   2      64756.25      69407.30       892.69 o
 -14  -4   2      11626.77      11123.14       195.60 o
 -12  -4   2      34572.52      33407.04       452.84 o
 -10  -4   2       1097.13       1096.13        33.00 o
  -8  -4   2      14373.36      15186.75       295.84 o
  -6  -4   2      28774.86      27063.17       330.23 o
  -4  -4   2      70416.58      68688.71      1105.78 o
  -2  -4   2     195020.78     180443.50      6441.43 o
   0  -4   2     120023.24     117474.28      3464.11 o
   4  -4   2     324241.41     199639.50      7294.73 o
   6  -4   2      11611.22      11960.73       168.98 o
   8  -4   2       4514.57       4224.49        64.57 o
  10  -4   2       5998.07       7357.79       177.25 o
  12  -4   2      13995.38      13108.21       251.62 o
  14  -4   2      34942.08      34420.24       634.22 o
  16  -4   2      12169.80      11840.34       177.98 o
  18  -4   2       6972.48       6331.90       141.83 o
  20  -4   2      10298.62      10244.50       187.15 o
  22  -4   2       2458.86       2802.64        83.21 o
  24  -4   2       7641.63       7627.01       127.01 o
  26  -4   2       1291.58       1244.57        38.78 o
  28  -4   2      11612.32      11187.64       181.53 o
  30  -4   2       3530.57       3321.40        68.29 o
  32  -4   2       2708.37       2743.79        65.00 o
  34  -4   2       3616.52       3665.11        78.05 o
  36  -4   2        222.78        174.87        30.25 o
  38  -4   2       1820.03       1807.35        97.97 o
  40  -4   2       1773.10       1764.06        80.47 o
  42  -4   2       6232.05       6486.22       154.73 o
  44  -4   2        578.49        423.87        54.08 o
  46  -4   2        642.01        617.59        79.20 o
  48  -4   2         69.67        106.58        39.43 o
  50  -4   2        235.28        266.34        50.43 o
  52  -4   2       1865.52       2014.59       202.10 o
 -55  -3   2        791.49        538.92       141.15 o
 -53  -3   2        480.74        600.03        61.36 o
 -51  -3   2        729.67        666.96        62.67 o
 -49  -3   2        952.97       1026.93        76.42 o
 -47  -3   2       3814.14       3726.68       135.45 o
 -45  -3   2       5348.74       5290.61       174.09 o
 -43  -3   2        421.78        371.00        56.53 o
 -41  -3   2        197.06         92.24        64.59 o
 -39  -3   2       6102.84       5880.75       138.02 o
 -37  -3   2      10220.23      10534.87       190.16 o
 -35  -3   2      17130.47      17213.87       339.03 o
 -33  -3   2       2531.08       2659.25        64.31 o
 -31  -3   2      20521.14      21134.80       300.30 o
 -29  -3   2       2833.31       2980.52        60.11 o
 -27  -3   2       3960.66       4298.96        69.35 o
 -25  -3   2      12933.87      13558.25       186.34 o
 -23  -3   2       4026.64       4080.83        70.19 o
 -21  -3   2      23421.52      25735.71       346.78 o
 -19  -3   2      12121.04      12201.78       154.31 o
 -17  -3   2      22625.89      20955.67       354.89 o
 -15  -3   2       3431.56       4149.61        86.65 o
 -13  -3   2      77067.91      74403.91      1094.79 o
 -11  -3   2      51577.43      50896.66       628.09 o
  -9  -3   2     172805.14     165052.08      5915.34 o
  -7  -3   2       4320.53       3579.62        52.66 o
  -5  -3   2     180685.45     170717.06      4827.01 o
  -3  -3   2      99486.43      91813.98      1161.64 o
  -1  -3   2      47932.66      47962.42      1022.86 o
   1  -3   2     166437.81     148557.61      5386.61 o
   3  -3   2     105913.86     101467.62      2405.49 o
   5  -3   2       6167.01       5671.38        91.07 o
   7  -3   2      63674.45      59178.02       870.32 o
   9  -3   2      32151.00      31674.99       624.15 o
  11  -3   2      28168.22      28441.51       515.09 o
  13  -3   2         54.62         76.71        13.50 o
  15  -3   2      13586.92      12806.20       262.99 o
  17  -3   2       9036.76       8503.18       144.20 o
  19  -3   2       7809.82       6818.15       112.22 o
  21  -3   2      10671.31       8680.86       139.85 o
  23  -3   2      14028.83      15102.12       247.40 o
  25  -3   2       8231.01       8144.48       137.58 o
  27  -3   2       1856.13       2060.01        43.23 o
  29  -3   2       3999.79       3637.49        67.53 o
  31  -3   2       7865.11       7639.08       128.45 o
  33  -3   2       1633.07       1634.03        57.65 o
  35  -3   2       1391.70       1245.28        53.34 o
  37  -3   2       1727.02       1632.78        60.30 o
  39  -3   2       4774.75       4544.78       225.72 o
  41  -3   2       5686.43       5747.68       147.21 o
  43  -3   2       3692.20       3517.95       128.80 o
  45  -3   2       2034.05       2143.52       101.83 o
  47  -3   2       1144.94       1094.34        77.79 o
  49  -3   2        500.03        432.19        51.72 o
  51  -3   2       2439.81       2553.25       256.51 o
  53  -3   2        215.76        184.22        94.95 o
 -56  -2   2        767.38        520.98        82.52 o
 -54  -2   2        161.83        208.22        66.85 o
 -52  -2   2        934.70        977.33       119.97 o
 -50  -2   2       1898.61       1875.48        95.48 o
 -48  -2   2        814.98        759.99       104.09 o
 -46  -2   2       1536.58       1751.75       100.93 o
 -44  -2   2       1667.18       1702.20        88.39 o
 -42  -2   2       6413.00       6085.68       154.08 o
 -40  -2   2       4768.68       4631.58       128.14 o
 -38  -2   2        542.30        544.77        68.78 o
 -36  -2   2        409.04        499.28        54.56 o
 -34  -2   2       3791.02       3998.77        86.11 o
 -32  -2   2      12037.04      11393.71       167.55 o
 -30  -2   2       8531.62       8199.38       124.62 o
 -28  -2   2       5043.66       5687.90        82.45 o
 -26  -2   2       2844.46       2751.11        47.36 o
 -24  -2   2       9894.49       9974.20       114.84 o
 -22  -2   2      31139.36      34086.16       400.48 o
 -20  -2   2      29093.66      29221.56       301.76 o
 -18  -2   2      28269.48      32006.30       418.49 o
 -16  -2   2      83363.65      80158.76       963.27 o
 -14  -2   2      35725.66      34565.59       350.78 o
 -12  -2   2      16044.34      14356.45       173.80 o
 -10  -2   2     138824.28     127185.32      2626.24 o
  -8  -2   2      65255.45      59444.95       808.87 o
  -6  -2   2     203102.03     181187.73      6486.34 o
  -4  -2   2      53228.87      49785.84      1299.14 o
  -2  -2   2      42368.59      38333.45       488.52 o
   0  -2   2     111453.26     100883.59      1564.20 o
   2  -2   2      25424.75      21803.64       299.92 o
   4  -2   2      90333.02      77648.24      2255.14 o
   6  -2   2     315093.38     296625.66     11846.90 o
   8  -2   2      64591.97      59585.02       956.58 o
  10  -2   2      66850.59      65564.69       889.94 o
  12  -2   2      41301.70      41542.87       534.34 o
  14  -2   2      33417.81      32355.90       524.19 o
  16  -2   2      33248.02      33305.65       463.01 o
  18  -2   2      11154.28      11989.17       193.00 o
  20  -2   2       4501.53       4527.62        81.46 o
  22  -2   2      52356.28      53926.40       702.63 o
  24  -2   2      39785.40      39916.39       529.56 o
  26  -2   2       4785.53       5070.61        77.20 o
  28  -2   2       1588.18       1260.68        37.68 o
  30  -2   2       8621.34       8540.94       150.66 o
  32  -2   2       2603.30       2603.95        83.74 o
  34  -2   2       9424.30       8665.55       147.09 o
  36  -2   2       3674.47       3582.66        96.56 o
  38  -2   2       5928.00       5441.18       120.41 o
  40  -2   2       2728.46       2559.73       100.86 o
  42  -2   2       3010.12       2675.87       130.29 o
  44  -2   2       3843.99       3441.11       119.75 o
  46  -2   2       2484.93       2577.42       155.44 o
  48  -2   2       2214.94       2212.62       101.83 o
  50  -2   2        244.19        397.40        58.67 o
  52  -2   2       1029.68        850.55       186.06 o
  54  -2   2        627.36        564.59        96.24 o
 -55  -1   2        218.41        292.62       157.19 o
 -53  -1   2        668.64        674.35        68.33 o
 -51  -1   2         28.63        -27.89        49.79 o
 -49  -1   2        388.99        468.52        62.69 o
 -47  -1   2        612.46        590.51        62.16 o
 -45  -1   2        566.04        581.13        53.44 o
 -43  -1   2        460.40        408.70        49.86 o
 -41  -1   2       2078.40       2144.09        91.49 o
 -39  -1   2       4121.51       3838.73       131.41 o
 -37  -1   2       8274.87       7371.76       186.06 o
 -35  -1   2       4228.46       4196.82       129.69 o
 -33  -1   2        436.04        504.35        32.86 o
 -31  -1   2      13285.28      14337.76       205.40 o
 -29  -1   2       7298.83       7310.80        97.27 o
 -27  -1   2       4669.83       5014.67        74.20 o
 -25  -1   2      10705.48      10176.76       116.78 o
 -23  -1   2       4708.24       7743.64       116.56 o
 -21  -1   2       6847.48       7374.66        87.59 o
 -19  -1   2      37655.52      38870.93       411.76 o
 -17  -1   2       7347.32       7666.54        85.47 o
 -15  -1   2       5981.00       6006.85        97.76 o
 -13  -1   2      19427.72      21345.75       218.98 o
 -11  -1   2      43114.23      40859.61       466.95 o
  -9  -1   2     364188.94     339536.00      6963.66 o
  -7  -1   2      52521.62      46101.98       660.09 o
  -5  -1   2      48757.95      45933.14       499.23 o
  -3  -1   2      78352.63      67934.98       770.33 o
  -1  -1   2      89387.41      73704.35      2656.13 o
   1  -1   2     121005.03     101822.51      2579.05 o
   3  -1   2     123258.17     102339.24      2585.88 o
   5  -1   2     148139.38     129664.19      2670.68 o
   7  -1   2      61899.33      53423.73      1261.37 o
   9  -1   2      25456.67      24964.61       304.32 o
  11  -1   2      76130.46      71728.20      1484.12 o
  13  -1   2      13449.78      13940.08       199.10 o
  15  -1   2      37837.61      37602.46       413.33 o
  17  -1   2       1191.96        890.28        28.15 o
  19  -1   2     105719.63     107959.12      2737.83 o
  21  -1   2      23988.62      27290.96       307.98 o
  23  -1   2      17136.63      17361.37       223.30 o
  25  -1   2      14440.24      15704.75       239.57 o
  27  -1   2      20542.44      20136.26       282.82 o
  29  -1   2       7115.63       6588.33       103.84 o
  31  -1   2       6715.46       7005.41       107.66 o
  33  -1   2        769.88        798.89        35.93 o
  35  -1   2       4749.56       4718.37       112.88 o
  37  -1   2       5995.85       6115.86       128.30 o
  39  -1   2       7837.07       7484.75       176.54 o
  41  -1   2       4242.54       3985.51       117.78 o
  43  -1   2        812.67        790.52        63.36 o
  45  -1   2       2129.94       2317.64       104.96 o
  47  -1   2        286.71        300.33        57.54 o
  49  -1   2         98.10        185.47        52.18 o
  51  -1   2       1189.61       1195.24       100.94 o
  53  -1   2       1220.26       1186.58        93.98 o
 -56   0   2         32.84         70.57       186.06 o
 -54   0   2       1023.49        716.59        96.83 o
 -52   0   2       1677.17       2014.76       157.49 o
 -50   0   2         71.17         79.39        47.88 o
 -48   0   2        599.37        447.23        60.38 o
 -46   0   2        509.33        574.47        57.45 o
 -44   0   2       1018.51        784.85        78.90 o
 -42   0   2       8590.79       8338.86       194.82 o
 -40   0   2      18860.83      18826.65       435.23 o
 -38   0   2         54.79         55.02        25.00 o
 -36   0   2       2171.66       2028.42        62.37 o
 -34   0   2       3650.52       3138.05        71.05 o
 -32   0   2      24185.21      24932.24       378.33 o
 -30   0   2       1357.85       1048.45        53.22 o
 -28   0   2      15364.50      14375.74       176.98 o
 -26   0   2        718.19        892.13        27.83 o
 -24   0   2      10417.41      12288.77       156.12 o
 -22   0   2       7609.10       9756.71       120.63 o
 -20   0   2       5815.82       5505.00        79.62 o
 -18   0   2      17501.09      20248.31       219.01 o
 -16   0   2       2407.04       2208.97        31.31 o
 -14   0   2      30181.21      30456.71       309.49 o
 -12   0   2     223905.61     201224.39      3585.61 o
 -10   0   2      22092.04      19115.85       208.50 o
  -8   0   2       4116.28       2496.18        34.53 o
  -6   0   2      43491.48      39867.78       489.28 o
  -4   0   2      18738.16      18870.16       310.40 o
  -2   0   2     125054.44     114259.89      5131.17 o
   0   0   2      52173.73      46007.04      1177.25 o
   2   0   2     174576.88     158449.00      6980.46 o
   4   0   2       1708.62       2195.53        34.28 o
   6   0   2      43416.38      39956.89       922.93 o
   8   0   2       2658.54       1815.50        28.80 o
  10   0   2      81932.30      71771.17      1284.74 o
  12   0   2      60302.04      52194.68       843.98 o
  14   0   2        348.00         85.50         7.86 o
  16   0   2      91658.02      82037.46      1966.11 o
  18   0   2        732.65        768.48        51.38 o
  20   0   2      39346.25      40638.43       530.30 o
  22   0   2         12.68          4.08         9.79 o
  24   0   2       1799.55       2058.89        58.80 o
  26   0   2       5574.45       6084.42        88.80 o
  28   0   2       2951.01       2719.16        48.39 o
  30   0   2        919.76       1152.12        50.84 o
  32   0   2       7888.31       7582.72       118.13 o
  34   0   2        119.39        191.83        22.14 o
  36   0   2       5597.85       5285.39       133.37 o
  38   0   2         52.20        -16.98        22.58 o
  40   0   2       1425.61       1213.55        70.05 o
  42   0   2        209.59        115.40        42.55 o
  44   0   2       5846.17       5756.39       161.63 o
  46   0   2         49.88         39.44        44.04 o
  48   0   2        237.97        151.96        53.69 o
  50   0   2        217.94        104.21        56.66 o
  52   0   2       1148.14       1132.74       202.10 o
  54   0   2       1259.13       1238.24       141.15 o
 -55   1   2        211.29        192.47       115.48 o
 -53   1   2        663.13        671.14       117.36 o
 -51   1   2         29.86        -20.60        53.99 o
 -49   1   2        387.85        538.75        65.97 o
 -47   1   2        622.49        661.06        77.47 o
 -45   1   2        571.95        656.65        59.52 o
 -43   1   2        445.82        537.49        52.37 o
 -41   1   2       2064.62       1998.84        90.01 o
 -39   1   2       4088.62       3837.67        82.39 o
 -37   1   2       8212.43       7326.62       125.79 o
 -35   1   2       4187.58       4113.04        84.43 o
 -33   1   2        428.34        442.58        25.24 o
 -31   1   2      13267.61      14285.54       190.14 o
 -29   1   2       7319.04       7337.58       113.82 o
 -27   1   2       4669.01       5131.24        83.27 o
 -25   1   2      10844.97      10327.63       146.82 o
 -23   1   2       4690.79       7671.06       173.91 o
 -21   1   2       6885.37       7219.59        97.25 o
 -19   1   2      37644.95      39310.41       734.17 o
 -17   1   2       7304.96       7558.18       129.33 o
 -15   1   2       6085.80       6059.71       119.61 o
 -13   1   2      19353.37      21708.54       269.49 o
 -11   1   2      43479.81      41828.13      1078.75 o
  -9   1   2     363104.56     327322.53      9544.05 o
  -7   1   2      52356.60      46412.00       870.86 o
  -5   1   2      48727.45      47071.28       846.77 o
  -3   1   2      78458.62      68745.02      4936.93 o
  -1   1   2      89498.87      73494.12      4183.08 o
   1   1   2     120750.55     105379.01      3778.89 o
   5   1   2     148141.44     125840.67      3175.63 o
   7   1   2      61942.29      52316.00      1473.32 o
   9   1   2      25366.57      25302.37       350.12 o
  11   1   2      76229.08      69712.36      1719.06 o
  13   1   2      13455.08      13906.79       227.58 o
  15   1   2      37764.36      37876.65       490.90 o
  17   1   2       1193.66        857.90        63.39 o
  19   1   2     106304.06     105912.79      2690.22 o
  21   1   2      24038.74      27236.35       322.86 o
  23   1   2      17273.86      17931.90       247.62 o
  25   1   2      14453.35      15967.53       211.14 o
  27   1   2      20650.45      20773.81       256.70 o
  29   1   2       7133.72       6758.94        99.50 o
  31   1   2       6709.13       6789.97        96.55 o
  33   1   2        780.47        880.79        57.03 o
  35   1   2       4726.23       5046.43       161.48 o
  37   1   2       6003.62       6292.33       121.11 o
  39   1   2       7795.54       7513.19       154.89 o
  41   1   2       4236.53       4061.00       101.54 o
  43   1   2        811.34        882.68        62.43 o
  45   1   2       2138.89       2382.70       109.03 o
  47   1   2        288.12        326.00        54.88 o
  49   1   2         96.16        219.25        56.35 o
  51   1   2       1217.83       1415.08       170.02 o
  53   1   2       1226.89       1610.36       173.23 o
 -54   2   2        161.15        314.37       147.56 o
 -52   2   2        917.06        906.25       119.85 o
 -50   2   2       1893.34       1938.89       106.98 o
 -48   2   2        813.01        792.26       103.28 o
 -46   2   2       1548.43       1706.32        90.63 o
 -44   2   2       1634.85       1569.86        68.60 o
 -42   2   2       6429.51       6339.95       117.92 o
 -40   2   2       4735.00       4819.84       107.36 o
 -38   2   2        544.57        585.97        33.60 o
 -36   2   2        399.63        487.46        28.81 o
 -34   2   2       3815.90       4082.07        79.99 o
 -32   2   2      12024.27      11658.26       161.90 o
 -30   2   2       8520.71       8356.18       121.22 o
 -28   2   2       5064.34       5585.06        94.09 o
 -26   2   2       2840.07       2719.65        63.96 o
 -24   2   2       9802.44       9984.41       132.94 o
 -22   2   2      31050.73      34142.47       403.84 o
 -20   2   2      28933.03      29055.93       439.47 o
 -18   2   2      28275.78      31950.18       884.56 o
 -16   2   2      83315.59      81036.39      1312.16 o
 -14   2   2      35826.97      35107.46       438.79 o
 -12   2   2      16136.99      14405.40       182.31 o
 -10   2   2     138507.70     123440.49      3125.74 o
  -8   2   2      65051.30      57593.88      1731.69 o
  -6   2   2     203304.92     193069.73      6903.37 o
  -4   2   2      53144.37      50328.43       942.71 o
  -2   2   2      42158.63      38545.28       880.47 o
   0   2   2     111801.34     102200.73      3620.82 o
   2   2   2      25538.65      21520.74       577.19 o
   4   2   2      90242.98      81279.36      1552.04 o
   6   2   2     314965.34     291834.78      8544.55 o
   8   2   2      64269.62      60321.56      1120.24 o
  10   2   2      66865.79      67385.59      1290.29 o
  12   2   2      41176.29      41497.08       633.11 o
  14   2   2      33381.43      33966.03       470.25 o
  16   2   2      33756.17      35142.36       577.03 o
  18   2   2      11130.35      12394.51       160.57 o
  20   2   2       4475.34       4559.83        65.71 o
  22   2   2      52492.57      55071.98       672.67 o
  24   2   2      39803.50      40529.98       501.17 o
  26   2   2       4792.56       5260.49        82.40 o
  28   2   2       1578.91       1268.62        45.80 o
  30   2   2       8615.44       8701.10       129.30 o
  32   2   2       2626.10       2677.16        56.49 o
  34   2   2       9350.77       8584.86       154.20 o
  36   2   2       3669.97       3685.85        73.24 o
  38   2   2       5996.67       5741.58       105.23 o
  40   2   2       2735.61       2616.17        84.10 o
  42   2   2       3026.61       3002.38        85.13 o
  44   2   2       3910.56       3778.79       121.23 o
  46   2   2       2488.13       2395.56       173.00 o
  48   2   2       2190.87       2258.35       211.08 o
  50   2   2        246.94        369.41        81.12 o
  52   2   2       1021.01        808.39       153.98 o
 -51   3   2        743.76        552.36       144.96 o
 -49   3   2        964.27        992.71       118.07 o
 -47   3   2       3804.10       3669.96       154.63 o
 -45   3   2       5314.88       5221.87       127.00 o
 -43   3   2        415.23        375.35        32.27 o
 -41   3   2        197.26        193.89        43.60 o
 -39   3   2       6099.90       5989.16       105.80 o
 -37   3   2      10193.13      10489.95       156.65 o
 -35   3   2      17186.83      17137.11       232.28 o
 -33   3   2       2529.97       2749.60        59.03 o
 -31   3   2      20548.21      21544.32       274.67 o
 -29   3   2       2845.84       2983.97        62.33 o
 -27   3   2       3962.64       4461.62        73.95 o
 -25   3   2      12982.58      13886.23       178.84 o
 -23   3   2       4009.50       4227.85        85.94 o
 -21   3   2      23353.71      25290.79       320.66 o
 -19   3   2      12117.24      12395.94       155.52 o
 -17   3   2      22523.71      21288.75       305.88 o
 -15   3   2       3524.76       4304.18        91.80 o
 -13   3   2      76883.08      74240.62      1601.27 o
 -11   3   2      51592.68      50518.28       809.12 o
  -9   3   2     173000.81     167616.00      6534.46 o
  -7   3   2       4383.20       3613.48        76.24 o
  -5   3   2     180616.36     186906.67     11237.22 o
  -3   3   2      99234.09      92256.86      1478.74 o
  -1   3   2      47959.34      49251.91      1027.16 o
   1   3   2     166535.45     146638.11      6011.57 o
   3   3   2     105473.34     105454.26      2181.70 o
   5   3   2       6163.93       5858.74        96.56 o
   7   3   2      63273.83      60264.58      1295.47 o
   9   3   2      32026.50      31864.38       387.47 o
  11   3   2      28238.09      29353.98       360.15 o
  13   3   2         51.37         79.53        13.91 o
  15   3   2      13509.80      13564.42       173.73 o
  17   3   2       9072.94       8604.19       110.62 o
  19   3   2       7713.91       7006.06        93.59 o
  21   3   2      10590.72       8867.26       116.60 o
  23   3   2      13945.45      15546.11       204.04 o
  25   3   2       8286.30       8216.78       118.21 o
  27   3   2       1895.47       2113.25        43.28 o
  29   3   2       4017.87       3748.83        65.58 o
  31   3   2       7742.61       7851.66       116.18 o
  33   3   2       1602.89       1608.91        47.31 o
  35   3   2       1399.98       1241.43        46.98 o
  37   3   2       1721.16       1669.14        56.24 o
  39   3   2       4770.12       4572.87       118.31 o
  41   3   2       5689.12       5731.21       109.97 o
  43   3   2       3698.09       3575.74       161.02 o
  45   3   2       2060.57       1842.00        81.77 o
  47   3   2       1165.42       1288.49        98.89 o
  49   3   2        500.01        614.80        92.15 o
 -52   4   2        245.26        449.10       282.29 o
 -50   4   2          4.27         -4.18        96.83 o
 -48   4   2       4948.12       5356.80       269.90 o
 -46   4   2       5415.37       4961.75       160.80 o
 -44   4   2       3036.14       3145.39        81.55 o
 -42   4   2       6449.64       6711.83       127.19 o
 -40   4   2       1565.40       1584.76        88.68 o
 -38   4   2       6535.49       6854.36       116.39 o
 -36   4   2       8443.69       8457.89       140.08 o
 -34   4   2        250.47        255.53        36.84 o
 -32   4   2       1972.23       2141.54        51.42 o
 -30   4   2       4285.00       4798.87        98.63 o
 -28   4   2        788.86        897.82        42.80 o
 -26   4   2      12040.85      11913.04       159.27 o
 -24   4   2       6247.35       6439.53        93.90 o
 -22   4   2      12177.74      13319.96       181.23 o
 -20   4   2      57900.84      58551.23       885.44 o
 -18   4   2      26485.47      27295.88       342.27 o
 -16   4   2      65203.39      67587.16      1082.62 o
 -14   4   2      11685.21      11812.50       176.73 o
 -12   4   2      34541.86      33568.82       466.22 o
 -10   4   2       1157.57       1188.50        35.87 o
  -8   4   2      14243.76      15770.10       209.13 o
  -6   4   2      28597.90      26942.73       513.11 o
  -4   4   2      70491.62      69175.30      1312.19 o
  -2   4   2     195186.59     192043.20      6909.78 o
   0   4   2     119869.86     123195.60      4426.88 o
   6   4   2      11496.81      11954.08       186.62 o
   8   4   2       4516.64       4393.36        61.70 o
  10   4   2       5998.58       7824.07       113.41 o
  12   4   2      14039.47      13784.41       175.72 o
  14   4   2      35022.95      36134.02       442.26 o
  16   4   2      12194.07      12140.73       158.85 o
  18   4   2       6983.17       6651.13        94.75 o
  20   4   2      10298.16      10525.39       143.04 o
  22   4   2       2415.35       2883.12        49.39 o
  24   4   2       7632.88       7808.52       113.01 o
  26   4   2       1263.00       1272.10        48.07 o
  28   4   2      11545.86      11536.71       169.23 o
  30   4   2       3496.74       3490.69        97.31 o
  32   4   2       2682.15       2860.05        63.93 o
  34   4   2       3640.25       3900.57        79.09 o
  36   4   2        224.01        209.31        28.17 o
  38   4   2       1852.75       1851.47        60.77 o
  40   4   2       1761.53       1819.95        61.94 o
  42   4   2       6248.74       6289.29       136.31 o
  44   4   2        581.78        523.70        60.83 o
  46   4   2        625.99        491.30        51.80 o
  48   4   2         68.33         16.48       291.92 o
  50   4   2        239.40        352.87       282.29 o
 -51   5   2        403.69        349.71       141.56 o
 -49   5   2        328.89        357.51       105.96 o
 -47   5   2       2557.96       2668.21       117.17 o
 -45   5   2        721.75        718.49        49.59 o
 -43   5   2       8108.18       8433.16       169.71 o
 -41   5   2       1739.38       1732.88        63.67 o
 -39   5   2       1938.12       1672.35        66.90 o
 -37   5   2       2445.45       2577.56        72.09 o
 -35   5   2       2783.10       3000.17        76.90 o
 -33   5   2       5618.04       5806.56       107.55 o
 -31   5   2       6512.25       6729.20       138.92 o
 -29   5   2       5991.20       6117.62       130.04 o
 -27   5   2       2607.43       2964.23        63.47 o
 -25   5   2       4267.62       4345.14        79.66 o
 -23   5   2      24732.49      25538.87       349.96 o
 -21   5   2       3164.42       3305.66        64.78 o
 -19   5   2      27662.11      31428.36       418.59 o
 -17   5   2      39026.52      42422.96       554.37 o
 -15   5   2      28022.51      29156.88       412.87 o
 -13   5   2       4550.82       4115.96        73.54 o
 -11   5   2       2709.17       2790.62        58.20 o
  -9   5   2      82701.13      84752.91      1366.14 o
  -7   5   2       5233.69       6068.03       145.77 o
  -5   5   2       1357.95       1307.37        41.16 o
  -3   5   2       7108.99       6319.53       269.46 o
  -1   5   2       3047.15       3855.57       140.28 o
   1   5   2       6932.88       5659.29       198.89 o
   3   5   2       9703.43      11578.32       262.16 o
   5   5   2      82747.60      86921.88      1397.83 o
   7   5   2      25535.50      27133.90       454.58 o
   9   5   2      26235.01      27839.93       386.09 o
  11   5   2      27633.70      28999.28       404.09 o
  13   5   2       4290.78       4616.75        76.53 o
  15   5   2      11524.98      12888.92       179.19 o
  17   5   2      14685.50      15973.21       219.44 o
  19   5   2       2201.68       2278.33        43.75 o
  21   5   2      14504.98      14567.35       193.82 o
  23   5   2      11477.33      11629.29       169.87 o
  25   5   2      15224.54      17182.22       260.58 o
  27   5   2       4062.03       4212.56        80.28 o
  29   5   2       1786.26       2108.42        51.47 o
  31   5   2       2070.74       1935.77        88.78 o
  33   5   2       2676.14       2728.08        64.70 o
  35   5   2        905.25        753.43        51.79 o
  37   5   2       8792.18       9077.83       214.11 o
  39   5   2       3050.30       3274.38        85.74 o
  41   5   2        176.96        218.29        34.81 o
  43   5   2       1720.67       1848.15        70.10 o
  45   5   2        921.87        753.93        61.48 o
  47   5   2       1012.67       1093.58        76.04 o
  49   5   2       1351.95        820.60       150.77 o
 -50   6   2        107.48        144.02       288.71 o
 -48   6   2        351.06        439.62        58.74 o
 -46   6   2        678.33        655.93        45.57 o
 -44   6   2       1936.72       1906.88        69.63 o
 -42   6   2        781.02        796.21        45.41 o
 -40   6   2       9058.70       8892.96       174.72 o
 -38   6   2        760.74        835.64        44.58 o
 -36   6   2        882.34        953.62        51.51 o
 -34   6   2      12134.62      13155.18       232.44 o
 -32   6   2       2359.23       2268.99       142.83 o
 -30   6   2      20813.24      21976.84       420.02 o
 -28   6   2       6521.47       6722.77       168.95 o
 -26   6   2        680.63        770.35        32.24 o
 -24   6   2       9631.39      10218.39       172.86 o
 -22   6   2       1498.46       1636.24        42.12 o
 -20   6   2       7185.39       6787.08       117.67 o
 -18   6   2      13379.75      15657.50       400.00 o
 -16   6   2      25718.86      26060.06       394.67 o
 -14   6   2       3723.20       4259.56        82.64 o
 -12   6   2      26084.61      30909.75       568.34 o
 -10   6   2      30409.13      31186.06       509.92 o
  -8   6   2       5450.23       6997.85       171.19 o
  -6   6   2        476.05        831.85        43.34 o
  -4   6   2       8666.46       8346.92       352.87 o
  -2   6   2      37736.44      40175.55      1482.04 o
   0   6   2      77466.12      85727.50      3105.23 o
   2   6   2       6404.79       6333.02       299.26 o
   4   6   2      19505.50      20998.74       555.61 o
   6   6   2      62509.00      69213.20      1247.81 o
   8   6   2      16124.29      18911.91       354.33 o
  10   6   2      16713.99      16773.15       256.50 o
  12   6   2      74046.97      82055.16      1710.00 o
  14   6   2      20736.94      23085.21       327.35 o
  16   6   2       3351.69       3347.83        61.36 o
  18   6   2       2819.43       3150.37        63.49 o
  20   6   2       3035.09       3147.84        65.38 o
  22   6   2       3048.36       3167.02        63.35 o
  24   6   2       9594.55       9946.24       209.06 o
  26   6   2       2248.12       2448.78        61.23 o
  28   6   2      27175.76      28193.33       568.98 o
  30   6   2      24947.01      26337.05       478.63 o
  32   6   2       1306.59       1468.64        62.39 o
  34   6   2       2558.87       2436.07        67.59 o
  36   6   2        553.34        603.57        45.89 o
  38   6   2       1724.48       1802.12        64.08 o
  40   6   2       1457.74       1527.16        57.56 o
  42   6   2        642.60        607.56        43.23 o
  44   6   2        910.09        853.04        48.62 o
  46   6   2        977.20       1168.40        87.05 o
  48   6   2       2085.20       1755.24       180.36 o
 -47   7   2        780.20        717.16        49.54 o
 -45   7   2       1002.57        864.08        50.04 o
 -43   7   2       1381.40       1445.23        61.72 o
 -41   7   2        255.16        289.27        36.43 o
 -39   7   2       6257.46       6641.35       139.32 o
 -37   7   2        267.55        271.18        29.50 o
 -35   7   2       3026.12       3426.15        86.91 o
 -33   7   2       2208.09       2433.62        68.62 o
 -31   7   2       1802.51       2035.32        72.69 o
 -29   7   2       4495.44       4514.02       110.49 o
 -27   7   2      10346.32      10452.00       289.68 o
 -25   7   2       5643.75       5511.29       106.11 o
 -23   7   2        595.10        530.40        25.86 o
 -21   7   2       2083.30       2556.78        56.89 o
 -19   7   2       4628.10       4554.96        85.09 o
 -17   7   2       3750.68       3852.13        86.88 o
 -15   7   2         98.34        146.17        13.74 o
 -13   7   2       9798.02      10636.95       168.67 o
 -11   7   2      14963.83      16846.45       318.55 o
  -9   7   2       4603.41       5064.13       106.78 o
  -7   7   2       7458.45       7840.48       230.17 o
  -5   7   2       8534.15      10502.61       397.78 o
  -3   7   2      15134.01      15538.99       615.91 o
  -1   7   2       8781.20      10464.12       429.86 o
   3   7   2       6900.43       7340.45       215.17 o
   5   7   2      23177.41      25286.44       540.58 o
   7   7   2      28994.77      32425.29       595.77 o
   9   7   2      41852.34      46115.28       838.74 o
  11   7   2      33571.55      37228.77       682.35 o
  13   7   2       6005.36       7049.58       127.77 o
  15   7   2      11633.01      12835.04       250.61 o
  17   7   2       1093.27       1006.91        31.23 o
  19   7   2       7008.20       6746.04       118.00 o
  21   7   2       1458.92       1574.10        42.22 o
  23   7   2       2993.64       3082.43        66.37 o
  25   7   2       3096.60       3357.39       126.84 o
  27   7   2       6260.20       6504.38       173.59 o
  29   7   2       2917.34       3073.82        73.40 o
  31   7   2       2959.63       2666.89        69.58 o
  33   7   2       4050.21       4684.84       102.64 o
  35   7   2       3929.16       3943.74       108.16 o
  37   7   2        825.90        912.54        45.55 o
  39   7   2        343.38        304.27        30.47 o
  41   7   2        109.41        177.39        31.34 o
  43   7   2       1303.42       1193.88        70.30 o
  45   7   2        168.60        145.66        49.33 o
  47   7   2       1675.44       1745.09       153.98 o
 -46   8   2       3039.75       2892.70        90.95 o
 -44   8   2        209.44        257.23        32.97 o
 -42   8   2       5095.77       5287.16       133.98 o
 -40   8   2       3974.84       4120.60        99.83 o
 -38   8   2       7129.94       7571.82       152.47 o
 -36   8   2       2864.97       2760.51        77.58 o
 -34   8   2         28.75         55.29        23.01 o
 -32   8   2      12435.33      13005.45       229.36 o
 -30   8   2       9815.88      10056.07       183.85 o
 -28   8   2       4636.15       5025.60       119.00 o
 -26   8   2       5957.05       6693.60       174.46 o
 -24   8   2       6282.16       6222.94       132.94 o
 -22   8   2       4581.72       4648.21        91.79 o
 -20   8   2        617.53        595.32        28.01 o
 -18   8   2       3415.22       3768.55        74.73 o
 -16   8   2       9548.59       9886.98       162.52 o
 -14   8   2        194.46        193.97        13.73 o
 -12   8   2      13264.61      13952.04       240.17 o
 -10   8   2       6513.24       7238.25       131.98 o
  -8   8   2       7284.85       8279.83       167.50 o
  -6   8   2       1022.72        954.65        51.33 o
  -4   8   2       4563.18       5344.84       163.32 o
  -2   8   2        384.74        562.24        48.12 o
   0   8   2        442.58        558.81        42.71 o
   2   8   2       1884.29       1536.83        69.34 o
   4   8   2       3469.26       4446.26       150.77 o
   6   8   2       4980.62       5860.61       143.77 o
   8   8   2      25451.14      30103.51       558.07 o
  10   8   2      20280.48      21199.63       356.73 o
  12   8   2       2958.65       3211.85        68.81 o
  14   8   2       9165.81       9596.29       158.05 o
  16   8   2       7167.28       6700.94       115.77 o
  18   8   2       2047.22       2179.81        49.41 o
  20   8   2       1183.66       1275.11        38.24 o
  22   8   2       1192.22       1330.79        40.41 o
  24   8   2        212.74        188.96        21.25 o
  26   8   2          8.10         29.53        17.23 o
  28   8   2       1977.92       2105.05        57.75 o
  30   8   2        241.69        188.54        23.56 o
  32   8   2        153.20        177.53        24.69 o
  34   8   2       2716.87       2878.45        87.95 o
  36   8   2       6092.63       6241.60       128.66 o
  38   8   2        447.27        518.36        38.73 o
  40   8   2        723.94        761.80        40.82 o
  42   8   2       1284.37       1269.59        58.23 o
  44   8   2       1316.45       1330.06        72.06 o
  46   8   2        342.76        417.02        64.16 o
 -47   9   2        307.76        237.38        89.82 o
 -45   9   2        878.02        994.54        89.20 o
 -43   9   2       1821.52       1966.34        73.53 o
 -41   9   2       2539.15       2811.16        79.16 o
 -39   9   2       2530.72       2473.03       111.74 o
 -37   9   2        457.13        521.93        37.40 o
 -35   9   2       1301.15       1452.09        55.31 o
 -33   9   2       4465.08       4593.61       105.90 o
 -31   9   2       4477.92       4421.04       100.27 o
 -29   9   2       5990.65       6251.02       125.87 o
 -27   9   2       1455.60       1504.08        50.37 o
 -25   9   2       2491.77       2437.04        72.11 o
 -23   9   2       2621.41       2361.56        73.51 o
 -21   9   2        773.01        753.66        31.92 o
 -19   9   2         19.40         24.32        17.69 o
 -17   9   2         76.84         58.88        13.97 o
 -15   9   2       1953.68       2160.92        49.25 o
 -13   9   2       5246.25       5906.43       103.89 o
 -11   9   2          9.57         15.45        12.14 o
  -9   9   2      13071.42      13881.40       270.02 o
  -7   9   2        495.88        589.55        60.95 o
  -5   9   2       3676.88       3561.94       124.85 o
  -3   9   2      14855.45      15515.62       426.15 o
  -1   9   2       5300.21       5909.67       183.36 o
   1   9   2       8962.45       9370.10       269.90 o
   3   9   2       7177.92       7242.41       381.74 o
   5   9   2       1581.88       1659.48        58.51 o
   7   9   2      13132.60      14524.49       324.50 o
   9   9   2      16063.40      18773.89       413.28 o
  11   9   2       4020.36       4601.24        93.83 o
  13   9   2       2859.74       3402.29        74.41 o
  15   9   2        992.10        872.82        29.49 o
  17   9   2       1417.35       1640.26        42.75 o
  19   9   2      10646.16      10583.54       210.41 o
  21   9   2       3696.78       3867.74        86.96 o
  23   9   2       3671.82       3778.98        80.67 o
  25   9   2       8361.21       8298.24       150.95 o
  27   9   2       1829.05       1867.93        54.18 o
  29   9   2       5613.45       5449.38       111.79 o
  31   9   2       2801.15       3087.23        80.05 o
  33   9   2       7626.17       8134.51       174.90 o
  35   9   2       1689.61       1703.39        58.56 o
  37   9   2       3463.30       3474.39       129.04 o
  39   9   2        746.42        708.20        39.26 o
  41   9   2        211.07        180.50        34.30 o
  43   9   2         19.21         28.18        31.64 o
  45   9   2        454.23        731.40        96.24 o
 -44  10   2        573.71        644.50        99.44 o
 -42  10   2       1563.39       1636.89        78.19 o
 -40  10   2        550.97        591.99        73.17 o
 -38  10   2       1122.41       1390.24        55.71 o
 -36  10   2        972.27       1092.55        59.85 o
 -34  10   2       3239.68       3330.06        86.16 o
 -32  10   2       1867.50       1820.36        60.06 o
 -30  10   2       5798.13       5656.12       118.22 o
 -28  10   2       4391.59       4445.12        98.54 o
 -26  10   2        344.02        367.52        29.36 o
 -24  10   2       4076.45       4068.11        89.57 o
 -22  10   2       1142.53       1237.41        43.42 o
 -20  10   2       1207.75       1114.79        53.10 o
 -18  10   2       8272.26       8652.54       169.70 o
 -16  10   2      23413.59      25224.14       432.72 o
 -14  10   2      21744.53      22311.87       800.10 o
 -12  10   2        475.48        552.25        28.58 o
 -10  10   2       4119.30       3956.64       215.18 o
  -8  10   2      12454.25      13130.49       360.47 o
  -6  10   2       2370.08       2604.80       141.15 o
  -4  10   2       6271.01       7153.58       301.54 o
  -2  10   2       3416.79       3323.37       166.81 o
   0  10   2       3659.02       4304.98       205.30 o
   2  10   2       5208.46       5491.74       174.62 o
   4  10   2       3139.77       3639.55       145.60 o
   6  10   2       2665.51       2781.33        83.98 o
   8  10   2      15775.99      15296.42       292.31 o
  10  10   2       1698.86       2041.32        60.69 o
  12  10   2        940.12        922.40        32.87 o
  14  10   2       4235.96       4311.24       115.75 o
  16  10   2       1660.18       1752.31        53.01 o
  18  10   2       5234.86       5824.87       108.35 o
  20  10   2       1228.36       1299.88        41.35 o
  22  10   2       2034.93       2509.03        62.18 o
  24  10   2       7227.95       7353.64       136.83 o
  26  10   2       6699.01       7520.08       141.90 o
  28  10   2       5028.52       5088.30       105.54 o
  30  10   2       2708.59       2455.52        76.89 o
  32  10   2        337.40        367.14        30.61 o
  34  10   2       2735.66       3363.50       231.51 o
  36  10   2        111.14        156.17        25.45 o
  38  10   2       1071.86       1265.36        51.17 o
  40  10   2         95.47         40.33        26.76 o
  42  10   2        175.16        138.11        48.12 o
  44  10   2        782.55        853.30        83.40 o
 -43  11   2       2916.74       2783.69       173.23 o
 -41  11   2        786.60        858.47        56.57 o
 -39  11   2       1387.63       1379.67        58.26 o
 -37  11   2        490.13        446.78        34.31 o
 -35  11   2        635.75        703.01        40.60 o
 -33  11   2        976.05       1001.45        50.14 o
 -31  11   2       1543.77       1508.26        54.13 o
 -29  11   2        900.50       1002.00        45.79 o
 -27  11   2       2232.29       2218.57        63.57 o
 -25  11   2       5733.78       5695.26       141.26 o
 -23  11   2        204.72        181.61        22.81 o
 -21  11   2       5252.51       5244.02       122.29 o
 -19  11   2       3205.76       3106.41        73.77 o
 -17  11   2       1476.69       1738.78        53.53 o
 -15  11   2        495.76        527.32        45.02 o
 -13  11   2      11776.05      11911.46       232.66 o
 -11  11   2      12194.08      12122.33       322.01 o
  -9  11   2        911.03        935.44        45.76 o
  -7  11   2       6214.82       6914.10       207.36 o
  -5  11   2      13929.76      15423.51       615.91 o
  -3  11   2      17416.21      19702.83       763.48 o
  -1  11   2        832.47       1122.76       102.65 o
   1  11   2       4583.17       5427.74       256.63 o
   3  11   2       5362.32       5642.05       173.56 o
   5  11   2      17265.88      18053.97       705.73 o
   7  11   2       1659.36       1986.37       125.11 o
   9  11   2         55.80         71.28        23.27 o
  11  11   2       6918.07       7348.85       165.76 o
  13  11   2       6675.65       6239.08       119.97 o
  15  11   2       2127.76       2405.34        58.88 o
  17  11   2       1274.01       1215.01        41.62 o
  19  11   2       2028.49       2275.63        60.08 o
  21  11   2       9957.69      10165.45       188.84 o
  23  11   2        666.74        656.14        40.48 o
  25  11   2       2314.54       2814.34        71.74 o
  27  11   2        145.41        196.44        29.81 o
  29  11   2       3269.50       3353.60        84.90 o
  31  11   2       2076.73       2308.03        81.67 o
  33  11   2       1603.84       1524.32        55.29 o
  35  11   2        521.49        610.61        45.66 o
  37  11   2       1260.89       1015.74        49.69 o
  39  11   2       1017.12        917.50        58.98 o
  41  11   2       1193.81       1090.64        67.61 o
 -40  12   2        192.49        126.05        38.36 o
 -38  12   2       2514.12       2427.90       163.60 o
 -36  12   2       2136.71       2192.32        70.55 o
 -34  12   2        131.46         84.54        24.89 o
 -32  12   2        530.01        695.11        52.15 o
 -30  12   2       4645.50       4850.08       117.50 o
 -28  12   2        179.02        169.25        42.71 o
 -26  12   2       1270.38       1368.34        61.63 o
 -24  12   2       2882.20       2738.82        77.39 o
 -22  12   2        463.37        552.98        39.25 o
 -20  12   2       1361.49       1513.33        58.11 o
 -18  12   2       2957.87       3227.88        82.73 o
 -16  12   2        227.00        243.62        24.73 o
 -14  12   2       1696.95       1806.21        60.13 o
 -12  12   2       2945.34       3401.87        82.00 o
 -10  12   2       8949.67       9389.25       222.53 o
  -8  12   2      13387.47      13917.21       386.91 o
  -6  12   2        691.07        834.05        96.24 o
  -4  12   2       3663.38       3554.34       198.89 o
  -2  12   2      10549.28      10746.41       449.10 o
   0  12   2      24194.84      25239.63       962.37 o
   2  12   2       4579.62       4901.65       237.38 o
   4  12   2       2934.40       3076.97       112.33 o
   6  12   2       1815.00       1975.60       115.48 o
   8  12   2        691.83        821.53       109.07 o
  10  12   2       3816.60       3877.06       104.36 o
  12  12   2       1102.99       1253.77        56.46 o
  14  12   2       4787.74       4953.44       109.15 o
  16  12   2        939.27       1187.22        45.30 o
  18  12   2        201.97        256.14        30.56 o
  20  12   2        664.83        526.33        46.82 o
  22  12   2       1884.78       1906.37        71.44 o
  24  12   2        852.61        872.94        41.61 o
  26  12   2        332.73        406.28        30.37 o
  28  12   2       3147.61       3049.62        94.15 o
  30  12   2        456.73        340.26        30.37 o
  32  12   2       2098.10       2243.96        72.65 o
  34  12   2        222.36         73.64        37.04 o
  36  12   2        999.14       1045.77        61.12 o
  38  12   2       1402.13       1405.21       186.06 o
 -37  13   2        610.80        673.66        64.16 o
 -35  13   2       1597.00       1528.17        78.31 o
 -33  13   2        769.10        827.37        55.89 o
 -31  13   2        734.11        708.80        57.41 o
 -29  13   2        195.32        209.65        49.41 o
 -27  13   2        218.22        163.98        33.93 o
 -25  13   2        459.28        390.56        33.47 o
 -23  13   2        711.67        702.42        37.28 o
 -21  13   2       1757.52       1630.42        61.00 o
 -19  13   2         26.33         68.72        21.87 o
 -17  13   2        717.59        628.51        47.23 o
 -15  13   2        165.77        208.53        24.73 o
 -13  13   2       1809.88       1691.10        54.05 o
 -11  13   2        651.13        828.76        61.59 o
  -9  13   2       5367.15       5221.13       170.79 o
  -3  13   2        347.02        404.19        76.99 o
  -1  13   2        879.09        898.21        96.24 o
   1  13   2        407.94        571.00        83.40 o
   3  13   2        786.10       1026.52       115.48 o
   5  13   2        815.48        962.37        70.57 o
   7  13   2        436.55        589.62        44.91 o
   9  13   2       1282.58       1373.74        70.57 o
  11  13   2       3527.63       3953.15       359.28 o
  13  13   2       1827.03       1979.20       108.14 o
  15  13   2       1414.09       1459.76        57.79 o
  17  13   2       4003.38       3836.06       123.92 o
  19  13   2       2040.70       2081.71        62.88 o
  21  13   2       6993.51       6982.54       149.63 o
  23  13   2       4495.74       4623.98       108.19 o
  25  13   2       1395.71       1646.91        70.38 o
  27  13   2        613.12        587.97        36.12 o
  29  13   2        453.26        552.89        37.37 o
  31  13   2        536.01        517.22        42.92 o
  33  13   2       1242.03       1167.67        83.40 o
  35  13   2        752.14        737.81        64.16 o
 -32  14   2       1936.99       1719.43       102.65 o
 -30  14   2       1483.15       1283.15       102.65 o
 -28  14   2        434.67        468.91        51.33 o
 -26  14   2       2794.83       2486.42       381.74 o
 -24  14   2        839.89        856.33        58.29 o
 -22  14   2        240.54        185.78        69.63 o
 -20  14   2       3595.97       3358.65       107.93 o
 -18  14   2       2443.61       2316.09       102.70 o
 -16  14   2        932.81        964.19        93.03 o
   6  14   2       1132.29       1174.09       109.07 o
   8  14   2        465.88        372.11        57.74 o
  10  14   2       4486.13       4162.12       182.85 o
  12  14   2       2104.06       2015.87       192.47 o
  14  14   2       2380.17       2529.24        89.38 o
  16  14   2        269.38        346.33        67.37 o
  18  14   2       4915.20       4523.12       186.06 o
  20  14   2       2662.53       2419.27        90.94 o
  22  14   2       1956.16       1802.83        89.82 o
  24  14   2       1686.26       1471.94        62.75 o
  26  14   2       1553.11       1525.87       141.15 o
  28  14   2        191.11        160.39        38.49 o
  30  14   2          1.56        121.90        38.49 o
  17  15   2       2739.19       2739.53       121.90 o
  21  15   2       1583.69       1462.80        96.24 o
 -20 -16   3        586.11        526.09        70.57 o
 -18 -16   3        205.10         48.47        96.24 o
 -16 -16   3        185.58         93.90       128.32 o
 -14 -16   3        139.05         78.41        40.08 o
 -12 -16   3       1161.58       1041.95       186.06 o
 -10 -16   3        503.60        513.26        76.99 o
  -8 -16   3        568.66        455.52        70.57 o
  -6 -16   3        525.93        404.19       109.07 o
   4 -16   3        715.89        654.41        83.40 o
   6 -16   3        166.48        134.73        64.16 o
   8 -16   3       1968.56       1668.84       109.07 o
  10 -16   3        799.15        728.55        66.25 o
  12 -16   3        107.30        119.33        44.69 o
  14 -16   3         30.29        -18.28        44.69 o
  16 -16   3        133.24        125.61        42.92 o
  18 -16   3        213.55         19.25        83.40 o
 -27 -15   3        102.93        127.65        50.06 o
 -25 -15   3        710.11        724.03        45.02 o
 -23 -15   3        186.77        210.16        35.28 o
 -21 -15   3         71.62         82.68        30.48 o
 -19 -15   3        310.19        273.20        36.67 o
 -17 -15   3        943.03        931.69        81.33 o
 -15 -15   3        762.40        626.43        47.38 o
 -13 -15   3        114.06        133.64        33.70 o
 -11 -15   3        920.55        916.67        84.50 o
  -9 -15   3       1773.91       1654.82        69.60 o
  -7 -15   3          2.82        -12.83        36.29 o
  -5 -15   3         87.79         39.78        42.71 o
  -3 -15   3       1188.12       1116.34        96.24 o
  -1 -15   3        280.79        390.72       112.28 o
   1 -15   3        889.66       1007.46        67.60 o
   3 -15   3        272.88        292.60        60.95 o
   5 -15   3        205.76        272.70        42.92 o
   7 -15   3          1.55          2.99        33.80 o
   9 -15   3       1136.68       1013.65        60.18 o
  11 -15   3        730.06        658.25        45.34 o
  13 -15   3       1539.77       1453.21        64.83 o
  15 -15   3        926.99       1077.99       104.64 o
  17 -15   3       1347.28       1331.80        57.69 o
  19 -15   3         38.84         45.90        28.37 o
  21 -15   3        174.55        178.16        56.91 o
  23 -15   3       1265.79       1162.50        57.23 o
  25 -15   3         11.51        151.48       195.68 o
 -32 -14   3        272.94        206.16        46.19 o
 -30 -14   3        380.27        365.70        64.16 o
 -28 -14   3       1241.92       1188.89        70.38 o
 -26 -14   3        375.13        448.09        47.32 o
 -24 -14   3        240.03        243.23        30.96 o
 -22 -14   3        361.21        358.82        38.89 o
 -20 -14   3        151.73        117.01        37.97 o
 -18 -14   3        533.00        606.51        41.52 o
 -16 -14   3        316.87        342.93        43.21 o
 -14 -14   3         67.70        109.82        40.98 o
 -12 -14   3       1729.76       1754.46        66.32 o
 -10 -14   3       1788.63       1815.36        74.92 o
  -8 -14   3       1490.52       1502.08        68.66 o
  -6 -14   3       1191.64       1304.56        58.99 o
  -4 -14   3       1331.93       1449.44        63.91 o
  -2 -14   3         46.78         36.10        25.36 o
   0 -14   3        288.53        282.29        36.67 o
   2 -14   3       2061.72       2033.49       137.94 o
   4 -14   3        692.22        647.03        48.71 o
   6 -14   3        143.35        120.30        35.67 o
   8 -14   3        114.45        109.07        40.83 o
  10 -14   3        917.77        931.85        53.54 o
  12 -14   3         20.06         60.87        29.58 o
  14 -14   3       1182.74       1251.67        59.14 o
  16 -14   3       2843.39       2809.95        84.78 o
  18 -14   3        124.54         94.81        29.29 o
  20 -14   3        137.80        101.43        29.29 o
  22 -14   3       1338.15       1199.11        56.48 o
  24 -14   3        170.95        156.06        28.60 o
  26 -14   3        791.75        716.35        56.49 o
  28 -14   3        151.44        199.90        56.49 o
  30 -14   3        485.44        392.07        52.02 o
 -37 -13   3        559.99        601.44       102.65 o
 -35 -13   3        317.35        345.30        31.84 o
 -33 -13   3        654.48        714.79        40.00 o
 -31 -13   3        272.46        264.72        42.42 o
 -29 -13   3       1240.60       1353.90        55.58 o
 -27 -13   3        243.06        215.52        32.37 o
 -25 -13   3       1065.93        932.92        51.64 o
 -23 -13   3        283.93        285.38        35.07 o
 -21 -13   3        569.96        592.44        43.50 o
 -19 -13   3        762.36        753.53        48.19 o
 -17 -13   3        953.59        789.53        49.33 o
 -15 -13   3        548.64        605.08        46.24 o
 -13 -13   3       1707.39       1794.73        77.35 o
 -11 -13   3       1911.95       1897.24        71.66 o
  -9 -13   3        355.52        334.21        31.25 o
  -7 -13   3       1460.40       1332.89        47.00 o
  -5 -13   3       2808.54       2657.63        72.70 o
  -3 -13   3      13812.47      13292.08       268.50 o
  -1 -13   3        746.22        646.34        42.84 o
   1 -13   3        140.49        101.66        23.91 o
   3 -13   3       3161.18       3191.97        92.61 o
   5 -13   3       1059.32        974.94        52.56 o
   7 -13   3         22.08        -15.06        36.82 o
   9 -13   3        572.33        583.53        54.24 o
  11 -13   3        672.39        609.09        55.56 o
  13 -13   3        836.03        940.86        66.47 o
  15 -13   3        311.04        314.70        38.29 o
  17 -13   3       4740.02       4589.48       185.84 o
  19 -13   3        825.37        735.68        49.33 o
  21 -13   3       1275.68       1429.83       122.28 o
  23 -13   3        234.95        219.18        33.11 o
  25 -13   3        134.09        188.17        32.12 o
  27 -13   3       1222.36       1340.60        57.20 o
  29 -13   3        296.13        324.14        31.75 o
  31 -13   3       1054.99       1208.02        54.88 o
  33 -13   3         95.20        105.49        38.24 o
 -40 -12   3       1123.21       1244.66       102.65 o
 -38 -12   3        769.65        865.85        73.93 o
 -36 -12   3       1057.84        900.34        52.73 o
 -34 -12   3        292.25        367.91        33.90 o
 -32 -12   3       1523.38       1398.20        56.37 o
 -30 -12   3        432.30        388.06        36.37 o
 -28 -12   3       2247.38       2173.44        74.72 o
 -26 -12   3         73.75         51.61        28.60 o
 -24 -12   3       1447.65       1308.89        63.05 o
 -22 -12   3        475.53        446.76        41.66 o
 -20 -12   3        941.06        796.85        50.91 o
 -18 -12   3        984.72        898.00        62.04 o
 -16 -12   3        866.65        732.82        48.70 o
 -14 -12   3       2581.80       2767.93       188.16 o
 -12 -12   3       4079.72       4011.14       109.55 o
 -10 -12   3        148.91         96.24        26.12 o
  -8 -12   3       2432.71       2534.72        71.92 o
  -6 -12   3       2631.62       2499.76        78.35 o
  -4 -12   3        641.28        567.61        37.89 o
  -2 -12   3        208.76        177.53        22.64 o
   0 -12   3       4005.18       3874.90        83.06 o
   2 -12   3       1788.62       1748.00        52.46 o
   4 -12   3       1612.46       1593.27        64.19 o
   6 -12   3        488.97        571.87        42.86 o
   8 -12   3         10.76          8.20        28.34 o
  10 -12   3        403.66        342.50        48.97 o
  12 -12   3        308.86        360.37        54.89 o
  14 -12   3       2992.51       3034.48       151.18 o
  16 -12   3       1664.31       1302.30        77.79 o
  18 -12   3       1034.34        835.19        63.91 o
  20 -12   3        288.40        397.75        41.08 o
  22 -12   3        615.72        716.45        50.14 o
  24 -12   3        189.34        197.59        34.70 o
  26 -12   3        302.56        301.89        54.97 o
  28 -12   3        859.14        879.20        49.89 o
  30 -12   3        396.52        394.66        36.98 o
  32 -12   3        310.05        451.08        38.14 o
  34 -12   3          4.59          3.45        30.73 o
  36 -12   3        118.18        108.06        67.37 o
  38 -12   3        303.76        173.23       102.65 o
 -41 -11   3       1755.46       1764.34       115.48 o
 -39 -11   3         43.47         27.58        29.17 o
 -37 -11   3         99.27        126.02        46.30 o
 -35 -11   3       1183.71       1171.59        53.24 o
 -33 -11   3       1765.87       1647.63        88.38 o
 -31 -11   3       3104.37       3076.28        90.01 o
 -29 -11   3        377.26        320.57        37.42 o
 -27 -11   3        445.10        386.58        39.34 o
 -25 -11   3        235.01        305.03        37.16 o
 -23 -11   3        195.97        108.35        32.37 o
 -21 -11   3       1476.52       1267.50        78.71 o
 -19 -11   3        307.49        253.30        34.40 o
 -17 -11   3        129.87        105.85        29.11 o
 -15 -11   3       3257.15       3442.88        99.90 o
 -13 -11   3       7634.44       7127.92       165.76 o
 -11 -11   3       1952.02       1905.40        62.05 o
  -9 -11   3        382.36        350.70        34.43 o
  -7 -11   3         98.56        106.56        24.81 o
  -5 -11   3       1076.57        934.16        54.15 o
  -3 -11   3       1351.67       1229.36        41.34 o
  -1 -11   3       1760.42       1716.54        46.73 o
   1 -11   3       2755.44       2448.69        56.47 o
   3 -11   3       4876.24       4645.44        92.93 o
   5 -11   3       4863.12       4418.57       110.75 o
   7 -11   3       4988.91       5040.67       125.37 o
   9 -11   3       4502.34       4713.81       144.37 o
  11 -11   3        548.56        480.35        51.59 o
  13 -11   3        195.62        181.06        40.41 o
  15 -11   3        831.27        765.73        61.20 o
  17 -11   3        575.21        458.19        52.73 o
  19 -11   3       1431.87       1391.23       136.33 o
  21 -11   3       1149.69       1108.51        71.55 o
  23 -11   3       1088.91        964.78        56.37 o
  25 -11   3       1288.48       1327.69        78.82 o
  27 -11   3        555.79        522.78        42.86 o
  29 -11   3        412.76        449.00        42.89 o
  31 -11   3        750.92        717.84        45.34 o
  33 -11   3        106.82        111.02        28.83 o
  35 -11   3          4.73         -6.72        29.17 o
  37 -11   3        958.72        974.06        67.60 o
  39 -11   3         51.39         64.74        80.20 o
 -44 -10   3        433.65        237.38       109.07 o
 -42 -10   3        695.90        579.84        66.02 o
 -40 -10   3        430.80        445.55       109.07 o
 -38 -10   3        498.81        484.42        38.29 o
 -36 -10   3       1011.86       1009.58        79.60 o
 -34 -10   3       1602.90       1640.49        64.99 o
 -32 -10   3        548.24        596.49        43.38 o
 -30 -10   3       1025.39       1044.77        70.67 o
 -28 -10   3        477.65        433.12        39.62 o
 -26 -10   3        493.68        397.07        40.21 o
 -24 -10   3       2532.34       2396.58        81.89 o
 -22 -10   3        192.87        183.57        32.54 o
 -20 -10   3        106.26        102.90        29.84 o
 -18 -10   3       1450.36       1028.03        94.89 o
 -16 -10   3       1351.47       1220.97        59.02 o
 -14 -10   3       3742.06       3534.69       127.68 o
 -12 -10   3       8381.33       7836.24       153.51 o
 -10 -10   3       1983.47       1777.33        57.68 o
  -8 -10   3       1552.17       1442.75        50.66 o
  -6 -10   3       1433.69       1548.91        45.63 o
  -4 -10   3       1277.36       1118.95        48.12 o
  -2 -10   3       7635.71       7432.61       125.65 o
   0 -10   3       4394.00       4322.17        81.16 o
   2 -10   3        683.90        764.66        31.93 o
   4 -10   3       1550.99       1509.02        47.75 o
   6 -10   3        247.10        293.84        24.23 o
   8 -10   3       1709.51       1521.99        60.59 o
  10 -10   3        356.23        355.08        34.08 o
  12 -10   3        700.13        651.63        54.24 o
  14 -10   3        333.21        316.38        45.25 o
  16 -10   3          8.97        -28.49        31.95 o
  18 -10   3       2495.75       2363.11        97.22 o
  20 -10   3       1914.78       1892.32       110.52 o
  22 -10   3       1974.95       2115.71       107.72 o
  24 -10   3        130.85        136.54        45.02 o
  26 -10   3        434.60        393.04        45.38 o
  28 -10   3       1473.09       1208.29       120.38 o
  30 -10   3       2239.65       2148.19        75.42 o
  32 -10   3        456.09        333.65        39.42 o
  34 -10   3        232.91        248.17        32.45 o
  36 -10   3         30.40         27.80        67.37 o
  38 -10   3        518.52        472.75        63.03 o
  40 -10   3         37.64         15.68        40.08 o
  42 -10   3        276.21        352.87        70.57 o
 -43  -9   3        205.01        288.37        76.99 o
 -41  -9   3        421.54        446.94        52.02 o
 -39  -9   3        807.95        926.74        43.33 o
 -37  -9   3       1099.20       1062.21        61.23 o
 -35  -9   3       2309.71       2292.96        67.52 o
 -33  -9   3        882.60        742.49        41.53 o
 -31  -9   3        616.95        628.16        35.80 o
 -29  -9   3       1189.81       1127.32        46.00 o
 -27  -9   3         30.53         14.17        21.43 o
 -25  -9   3       1872.15       1636.85        62.15 o
 -23  -9   3       6776.49       5792.40       180.82 o
 -21  -9   3        724.86        657.08        44.62 o
 -19  -9   3        220.30        195.05        31.25 o
 -17  -9   3        312.18        294.18        33.70 o
 -15  -9   3        285.40        292.61        28.07 o
 -13  -9   3       1290.14       1249.32        57.96 o
 -11  -9   3        307.64        377.71        28.84 o
  -9  -9   3        478.90        413.92        51.89 o
  -7  -9   3       1731.25       1880.80        54.68 o
  -5  -9   3       1358.19       1316.04        40.80 o
  -3  -9   3       1008.55        922.06        36.36 o
  -1  -9   3       3509.22       3765.76        70.21 o
   1  -9   3       3504.29       3298.56        68.52 o
   3  -9   3       7419.52       7165.07       115.53 o
   5  -9   3         89.66         86.05        17.00 o
   7  -9   3       5569.24       5683.48       103.40 o
   9  -9   3       5086.09       5299.63       122.93 o
  11  -9   3       5450.16       5791.85       175.04 o
  13  -9   3       5936.86       6255.79       141.90 o
  15  -9   3        139.93        116.17        26.55 o
  17  -9   3        238.51        289.25        28.95 o
  19  -9   3       3144.21       2843.77        78.59 o
  21  -9   3        709.87        677.58        80.57 o
  23  -9   3        574.71        527.10        39.40 o
  25  -9   3       2803.23       2624.17        78.98 o
  27  -9   3        718.57        699.72        52.09 o
  29  -9   3       5790.54       5721.22       119.70 o
  31  -9   3       2678.25       2612.66        70.37 o
  33  -9   3       2080.00       1968.14        60.53 o
  35  -9   3       2893.04       2979.14        85.55 o
  37  -9   3        366.83        284.90        33.11 o
  39  -9   3        242.68        224.93        38.16 o
  41  -9   3        636.73        608.52       112.28 o
 -46  -8   3        198.13         83.40        64.16 o
 -44  -8   3        552.65        715.13        64.16 o
 -42  -8   3        385.98        493.76        59.27 o
 -40  -8   3        120.89        130.27        29.70 o
 -38  -8   3       3593.27       3334.04        79.92 o
 -36  -8   3       5191.43       5340.30        97.63 o
 -34  -8   3       4492.30       4409.09        86.62 o
 -32  -8   3       1985.57       2043.63        56.42 o
 -30  -8   3       3850.75       3751.02        77.64 o
 -28  -8   3        401.96        369.27        28.12 o
 -26  -8   3       2502.85       2511.15        59.71 o
 -24  -8   3       2822.17       2715.97        61.02 o
 -22  -8   3       3477.39       3042.04        87.02 o
 -20  -8   3        266.75        188.31        20.86 o
 -18  -8   3       1158.97       1195.31        39.16 o
 -16  -8   3        685.03        636.82        43.99 o
 -14  -8   3        355.32        271.80        24.61 o
 -12  -8   3        347.25        414.49        32.37 o
 -10  -8   3        939.15        951.41        53.71 o
  -8  -8   3        540.35        744.78        34.29 o
  -6  -8   3        355.17        551.45        30.31 o
  -4  -8   3       2601.66       2758.14        59.21 o
  -2  -8   3       2374.30       2185.06        56.77 o
   0  -8   3         61.41        104.75        18.14 o
   2  -8   3       9206.77       8461.22       155.47 o
   4  -8   3       3911.59       3787.62        68.01 o
   6  -8   3         36.61         51.33        18.20 o
   8  -8   3         82.98        137.04        17.16 o
  10  -8   3       2483.90       2655.67        57.60 o
  12  -8   3       2814.97       2900.58        69.89 o
  14  -8   3       2178.92       2251.25        61.67 o
  16  -8   3       1101.68       1077.07        48.37 o
  18  -8   3       1725.00       1512.88        55.64 o
  20  -8   3       1920.54       1779.98        53.09 o
  22  -8   3       5274.50       5015.65       102.11 o
  24  -8   3       1115.54        924.49        49.83 o
  26  -8   3       6647.57       6754.03       130.47 o
  28  -8   3       1955.17       2038.75        59.41 o
  30  -8   3        940.31        821.41        44.91 o
  32  -8   3       3347.98       3166.85        72.74 o
  34  -8   3       1474.83       1388.73        48.69 o
  36  -8   3       3485.79       3314.60        82.38 o
  38  -8   3        963.16        920.62        71.52 o
  40  -8   3        527.96        534.16        52.34 o
  42  -8   3        986.55        994.76        70.21 o
  44  -8   3        218.62        211.72        54.44 o
  46  -8   3        408.43        211.72        76.99 o
 -51  -7   3        415.72        551.76       102.65 o
 -49  -7   3        861.40        839.59        70.21 o
 -47  -7   3        254.44        171.84       118.28 o
 -45  -7   3       2589.81       2816.35       118.43 o
 -43  -7   3        429.84        461.71        46.91 o
 -41  -7   3       2848.20       2940.32        88.66 o
 -39  -7   3       1267.48       1186.43        48.98 o
 -37  -7   3       1324.62       1116.72        53.95 o
 -35  -7   3       5938.77       5620.50       103.14 o
 -33  -7   3        573.21        613.14        33.77 o
 -31  -7   3       5301.83       5448.86       115.49 o
 -29  -7   3       7424.04       7322.57       134.31 o
 -27  -7   3       4003.33       3548.54        73.29 o
 -25  -7   3       2176.85       2013.74        52.45 o
 -23  -7   3       3371.79       3226.57        66.38 o
 -21  -7   3        342.13        391.35        24.95 o
 -19  -7   3       1170.73       1322.72        38.19 o
 -17  -7   3        475.01        530.39        24.74 o
 -15  -7   3       1544.74       1768.01        40.72 o
 -13  -7   3       9893.19      10078.31       182.14 o
 -11  -7   3      14360.25      14064.62       272.58 o
  -9  -7   3      10024.93       9741.79       145.02 o
  -7  -7   3       3879.84       3462.03        67.53 o
  -5  -7   3       4713.21       4399.71       100.07 o
  -3  -7   3      11186.97      10580.93       209.30 o
  -1  -7   3       3574.97       3497.20        75.15 o
   1  -7   3        769.61        844.15        37.61 o
   3  -7   3      15719.72      16036.40       305.54 o
   5  -7   3       4437.32       4195.40        91.67 o
   7  -7   3       1307.55       1184.88        60.51 o
   9  -7   3        271.86        259.40        18.31 o
  11  -7   3       5749.11       5460.20       106.28 o
  13  -7   3       2039.87       2248.07        58.19 o
  15  -7   3       4184.40       4156.27        94.20 o
  17  -7   3       2758.57       2791.41        60.32 o
  19  -7   3       1590.44       1762.13        47.13 o
  21  -7   3       2120.80       1966.91        58.29 o
  23  -7   3       3091.21       3246.48        71.50 o
  25  -7   3       1113.76       1080.49        53.66 o
  27  -7   3       9461.74       8442.56       222.67 o
  29  -7   3      12819.21      12548.38       188.57 o
  31  -7   3        385.00        386.96        28.69 o
  33  -7   3       1030.04       1031.16        74.26 o
  35  -7   3        873.10        830.28        37.56 o
  37  -7   3       1351.09       1345.02        49.80 o
  39  -7   3         69.48         29.87        28.90 o
  41  -7   3        105.83        101.80        29.90 o
  43  -7   3         17.53         68.97        32.36 o
  45  -7   3        565.79        622.33        83.40 o
  47  -7   3        251.54        243.80        89.82 o
 -52  -6   3         86.61         83.40        70.57 o
 -50  -6   3        139.83        162.49        60.95 o
 -48  -6   3        372.54        326.07        51.33 o
 -46  -6   3        230.50        216.51        45.13 o
 -44  -6   3       1244.71       1151.51        63.50 o
 -42  -6   3        921.61        966.56        52.13 o
 -40  -6   3        960.06       1093.36        48.19 o
 -38  -6   3       3065.98       3209.49        79.79 o
 -36  -6   3        776.17        915.54        40.38 o
 -34  -6   3       2656.08       2270.99        58.77 o
 -32  -6   3         11.41         25.09        19.69 o
 -30  -6   3        820.98        682.03        34.34 o
 -28  -6   3       3946.12       3934.21        77.43 o
 -26  -6   3       3968.33       4090.05        77.39 o
 -24  -6   3       2338.86       2240.68        51.61 o
 -22  -6   3       3300.33       3043.89        60.77 o
 -20  -6   3       2580.87       2811.94        66.99 o
 -18  -6   3       2622.99       2494.51        60.62 o
 -16  -6   3       1374.91       1264.16        38.09 o
 -14  -6   3      12309.25      13974.21       193.26 o
 -12  -6   3      10117.22      10406.73       241.12 o
 -10  -6   3       6642.93       5911.50       125.20 o
  -8  -6   3       4769.06       4921.79        88.80 o
  -6  -6   3       2474.45       2551.45        46.01 o
  -4  -6   3       3247.60       3292.60        75.84 o
  -2  -6   3       9047.80       8915.19       202.47 o
   0  -6   3       6601.32       6515.69       154.48 o
   2  -6   3       1774.32       1103.51        70.57 o
   4  -6   3       2447.26       2563.88        64.79 o
   6  -6   3       4910.90       4491.14        79.24 o
   8  -6   3       4250.69       4284.34        70.27 o
  10  -6   3       6675.05       6470.53       109.61 o
  12  -6   3      14207.13      15650.49       267.13 o
  14  -6   3       3358.33       3218.49        67.00 o
  16  -6   3       6091.93       5911.43       107.15 o
  18  -6   3         43.25         44.61        16.24 o
  20  -6   3       2190.55       2179.99        56.43 o
  22  -6   3       1031.83       1016.96        37.28 o
  24  -6   3       4155.65       4152.62        92.79 o
  26  -6   3       4090.83       3623.38       100.19 o
  28  -6   3       4345.84       4302.82        89.67 o
  30  -6   3       1831.69       1794.99        55.77 o
  32  -6   3        357.68        393.23        29.04 o
  34  -6   3       2155.82       2165.30        58.02 o
  36  -6   3       1601.81       1582.70        54.69 o
  38  -6   3        403.87        417.36        38.34 o
  40  -6   3         22.66         41.93        35.58 o
  42  -6   3        298.49        294.40        42.19 o
  44  -6   3        691.77        617.19        47.08 o
  46  -6   3        805.96        740.95        67.60 o
  48  -6   3        218.76        378.53        76.99 o
  50  -6   3       1469.02       1257.49       109.07 o
 -53  -5   3         32.55         78.68        89.82 o
 -51  -5   3        260.90        201.01        48.71 o
 -49  -5   3         23.77         36.99        40.36 o
 -47  -5   3        992.77       1107.37        74.90 o
 -45  -5   3        304.93        313.25        50.73 o
 -43  -5   3        354.91        318.23        42.55 o
 -41  -5   3        382.81        375.02        40.29 o
 -39  -5   3       1796.48       1705.69       200.91 o
 -37  -5   3       2747.36       2620.46        70.05 o
 -35  -5   3       2150.86       2334.04        59.15 o
 -33  -5   3       1726.87       1636.84        58.28 o
 -31  -5   3       1488.45       1177.86        46.98 o
 -29  -5   3       1293.56       1474.81        43.96 o
 -27  -5   3        718.61        747.56        31.84 o
 -25  -5   3       1704.33       1658.30        50.03 o
 -23  -5   3       5997.75       5982.78        97.80 o
 -21  -5   3       2579.04       2554.02        51.83 o
 -19  -5   3       4673.31       4790.52        79.31 o
 -17  -5   3       6326.69       5958.50       102.59 o
 -15  -5   3         80.60        129.92        15.48 o
 -13  -5   3      12543.66      12731.28       283.97 o
 -11  -5   3      30898.69      32098.80       691.04 o
  -9  -5   3       7535.28       7531.86       143.73 o
  -7  -5   3      15643.78      15108.46       231.51 o
  -5  -5   3       6802.78       6947.03       125.98 o
  -3  -5   3       8343.84       8478.49       136.55 o
  -1  -5   3       1267.59       1262.12        36.25 o
   1  -5   3       1810.03       1562.66        35.09 o
   3  -5   3       5909.94       6160.88       127.09 o
   5  -5   3      11822.84      11614.11       180.23 o
   7  -5   3        800.29        846.57        22.77 o
   9  -5   3      32338.49      31751.15       521.00 o
  11  -5   3      16556.03      16448.23       376.14 o
  13  -5   3      21196.11      21307.95       333.79 o
  15  -5   3       2508.93       2787.54        66.33 o
  17  -5   3       1784.73       2226.13        64.56 o
  19  -5   3        617.94        667.13        31.41 o
  21  -5   3       1375.54       1144.32        41.21 o
  23  -5   3        840.70        894.92        36.77 o
  25  -5   3        273.29        199.98        21.32 o
  27  -5   3       1513.02       1522.31        49.49 o
  29  -5   3       1570.88       1524.14        45.45 o
  31  -5   3       5458.96       5118.35       115.02 o
  33  -5   3       3952.46       3724.98        82.49 o
  35  -5   3        824.60        741.67        39.26 o
  37  -5   3       2371.80       2410.46        76.03 o
  39  -5   3       2961.76       3120.39        86.41 o
  41  -5   3       4271.95       4437.82       119.79 o
  43  -5   3          1.37        -22.49        32.45 o
  45  -5   3        244.67        232.14        45.52 o
  47  -5   3       1620.00       1592.38        84.92 o
  49  -5   3        912.93       1006.56        74.75 o
  51  -5   3        360.75        256.63       134.73 o
 -54  -4   3         34.65         23.30        44.91 o
 -52  -4   3        254.61        274.90       120.38 o
 -50  -4   3         12.78        -26.08        39.15 o
 -48  -4   3         62.68        132.79        46.49 o
 -46  -4   3       2310.16       2046.87       102.22 o
 -44  -4   3        389.83        401.96        57.95 o
 -42  -4   3       2467.24       2347.55       115.03 o
 -40  -4   3       2316.34       2482.63        94.12 o
 -38  -4   3        128.86        165.71        31.66 o
 -36  -4   3       1496.25       1374.71        49.96 o
 -34  -4   3        148.94        113.13        20.43 o
 -32  -4   3        728.83        731.88        34.08 o
 -30  -4   3       2074.27       1909.73        81.74 o
 -28  -4   3        788.18        791.62        34.86 o
 -26  -4   3       2312.12       2210.10        48.66 o
 -24  -4   3        664.79        820.55        28.51 o
 -22  -4   3       2383.31       2139.35        71.62 o
 -20  -4   3        793.60        810.61        26.41 o
 -18  -4   3       7424.92       7363.83       100.55 o
 -16  -4   3       4127.98       3967.09        60.45 o
 -14  -4   3         96.11        148.58        19.17 o
 -12  -4   3       2432.52       2484.99        45.94 o
 -10  -4   3      11063.03       9674.17       205.27 o
  -8  -4   3       2102.34       1866.78        40.94 o
  -6  -4   3       1594.18       1671.58        39.10 o
  -4  -4   3       1068.10        926.50        26.12 o
  -2  -4   3       3936.66       4069.98        73.74 o
   0  -4   3      11311.54      10422.91       197.27 o
   2  -4   3      26861.44      24090.61       395.34 o
   4  -4   3      10074.23       9692.92       131.45 o
   6  -4   3        199.39        198.56        11.91 o
   8  -4   3        349.05        362.98        13.78 o
  10  -4   3       3415.08       3443.95        76.49 o
  12  -4   3       8794.27       8286.13       235.77 o
  14  -4   3       3837.34       3836.51        80.14 o
  16  -4   3        482.27        435.07        23.54 o
  18  -4   3       2013.74       1904.54        49.82 o
  20  -4   3       8049.09       8196.56       176.52 o
  22  -4   3       3796.00       4076.51        79.85 o
  24  -4   3       5862.05       5482.88       108.22 o
  26  -4   3       4297.86       4647.69        91.00 o
  28  -4   3       1455.73       1319.29        40.03 o
  30  -4   3       4537.55       4219.57        75.62 o
  32  -4   3       4350.60       4005.64        81.78 o
  34  -4   3       3411.75       3283.34        82.91 o
  36  -4   3       1565.76       1590.12        69.34 o
  38  -4   3        170.82        130.13        30.33 o
  40  -4   3       1049.08       1295.04       110.90 o
  42  -4   3       1756.18       2130.16        89.19 o
  44  -4   3        841.62        920.02        74.17 o
  46  -4   3        192.96        271.76        48.23 o
  48  -4   3        648.30        748.13        73.50 o
  50  -4   3        501.08        383.92        54.44 o
  52  -4   3       3039.49       2943.17       127.03 o
 -55  -3   3         17.80         10.69        83.40 o
 -53  -3   3         97.90        474.68       172.21 o
 -51  -3   3       1059.71       1187.27        75.45 o
 -49  -3   3        660.82        701.50        67.60 o
 -47  -3   3       1222.25       1233.19       110.20 o
 -45  -3   3        112.88        108.23        43.82 o
 -43  -3   3        921.78        779.60        77.36 o
 -41  -3   3        105.80        105.39        42.93 o
 -39  -3   3       6053.00       5697.63       134.96 o
 -37  -3   3        231.12        322.29        30.70 o
 -35  -3   3       2111.07       1828.93        92.51 o
 -33  -3   3        308.87        272.24        24.18 o
 -31  -3   3         61.74         60.95        15.96 o
 -29  -3   3       1190.60       1050.48        49.33 o
 -27  -3   3       5480.76       5541.14        84.43 o
 -25  -3   3       7006.87       6909.16       111.88 o
 -23  -3   3      11802.40      11040.35       159.19 o
 -21  -3   3        732.13        805.39        28.90 o
 -19  -3   3       2210.20       2486.20        44.94 o
 -17  -3   3       1254.20       1419.81        38.99 o
 -15  -3   3       1029.46       1163.56        28.07 o
 -13  -3   3       2018.49       1738.25        37.46 o
 -11  -3   3       3324.10       3639.15        56.12 o
  -9  -3   3      16791.37      15617.28       197.52 o
  -7  -3   3      16753.97      16446.26       218.17 o
  -5  -3   3      12405.57      12572.12       168.80 o
  -3  -3   3       7243.02       6756.24       109.69 o
  -1  -3   3       2913.37       2133.46        42.48 o
   1  -3   3      35443.39      31351.58       402.02 o
   3  -3   3      57912.61      54089.41       648.68 o
   5  -3   3       7812.85       6183.48       116.97 o
   7  -3   3      24601.40      21681.81       324.65 o
   9  -3   3      14009.91      12748.19       199.42 o
  11  -3   3        114.20        149.48        12.74 o
  13  -3   3       3820.43       3428.01        99.62 o
  15  -3   3       1336.19       1180.36        37.65 o
  17  -3   3         91.56         92.00        14.19 o
  19  -3   3       4764.43       4992.98        87.16 o
  21  -3   3       4257.36       4195.99        86.24 o
  23  -3   3        276.61        245.66        22.48 o
  25  -3   3         25.50         24.24        16.86 o
  27  -3   3        680.33        590.06        49.38 o
  29  -3   3        846.39        772.64        31.54 o
  31  -3   3       3046.07       2730.81        66.47 o
  33  -3   3       5497.27       5097.66       104.44 o
  35  -3   3       2649.79       2643.84        75.73 o
  37  -3   3        437.64        372.66        34.96 o
  39  -3   3       4897.55       4813.73       127.49 o
  41  -3   3       2125.05       2181.46        84.42 o
  43  -3   3       3411.36       3282.80       122.45 o
  45  -3   3        143.22        313.45        68.42 o
  47  -3   3        725.03        695.25        63.14 o
  49  -3   3        617.05        663.80        68.90 o
  51  -3   3        662.68        586.06        83.40 o
  53  -3   3         40.46        113.15        66.85 o
 -56  -2   3        448.39        443.10       121.90 o
 -54  -2   3        627.21        700.40       123.75 o
 -52  -2   3        985.77        927.28        89.83 o
 -50  -2   3         82.34         58.29        48.43 o
 -48  -2   3         16.38        -18.46        39.90 o
 -46  -2   3        112.15         38.71        45.62 o
 -44  -2   3        839.27        713.91        66.55 o
 -42  -2   3        319.12        323.40        71.56 o
 -40  -2   3        612.71        524.99        51.07 o
 -38  -2   3        573.49        674.54        59.78 o
 -36  -2   3        104.25        129.28        28.14 o
 -34  -2   3       4808.04       4549.69       100.37 o
 -32  -2   3         11.44          8.76        16.27 o
 -30  -2   3        289.46        288.16        21.41 o
 -28  -2   3       1110.77       1238.10        48.53 o
 -26  -2   3       7849.44       8337.84       100.31 o
 -24  -2   3       5305.43       5117.29        67.67 o
 -22  -2   3      20666.09      20156.26       241.96 o
 -20  -2   3        755.53        796.77        21.62 o
 -18  -2   3        529.26        592.55        18.88 o
 -16  -2   3        195.76        199.07        12.03 o
 -14  -2   3       5778.60       5600.23        64.16 o
 -12  -2   3       5832.84       5273.98        61.35 o
 -10  -2   3        101.13        191.66        14.05 o
  -8  -2   3      11587.30      11577.59       133.93 o
  -6  -2   3      16791.80      15588.63       185.76 o
  -4  -2   3       4165.22       3692.80        51.14 o
  -2  -2   3       6685.16       6282.95        82.92 o
   0  -2   3       5564.60       5259.05        75.03 o
   2  -2   3       5818.69       5269.80        97.19 o
   4  -2   3      15324.97      13604.63       168.83 o
   6  -2   3      50950.16      47928.92       706.71 o
   8  -2   3      54615.09      52629.45       772.65 o
  10  -2   3       9954.60      10972.41       155.50 o
  12  -2   3        318.55        502.38        20.56 o
  14  -2   3        286.17        250.66        26.78 o
  16  -2   3        300.03        351.88        16.38 o
  18  -2   3        508.12        370.10        17.43 o
  20  -2   3        722.91        631.97        33.00 o
  22  -2   3        281.56        279.15        24.89 o
  24  -2   3        117.37         79.92        13.95 o
  26  -2   3       4446.07       4300.59        76.38 o
  28  -2   3       1359.85       1552.64        53.35 o
  30  -2   3        489.14        470.21        33.23 o
  32  -2   3       2206.03       2193.95        59.32 o
  34  -2   3       1877.47       1823.46        58.31 o
  36  -2   3       1100.06       1250.76        56.56 o
  38  -2   3       1451.50       1453.11        83.09 o
  40  -2   3       1609.40       1472.16        83.69 o
  42  -2   3        186.50        228.55        44.66 o
  44  -2   3       3238.13       3499.20       205.57 o
  46  -2   3        422.13        401.21        55.49 o
  48  -2   3        420.15        570.01        66.50 o
  50  -2   3       1030.53       1294.92        83.34 o
  52  -2   3        113.43        276.19        69.41 o
 -55  -1   3       1333.75       1393.18       113.67 o
 -53  -1   3         18.83         51.00        46.76 o
 -51  -1   3        294.00        374.70        60.32 o
 -49  -1   3        125.87         79.17        47.95 o
 -47  -1   3        723.16        461.81        62.65 o
 -45  -1   3       1693.03       1614.95        84.02 o
 -43  -1   3       1915.98       1724.02        84.86 o
 -41  -1   3       2205.89       2299.05        94.67 o
 -39  -1   3       1899.58       1748.49       104.24 o
 -37  -1   3        688.98        652.36        64.70 o
 -35  -1   3       1546.55       1391.76        96.21 o
 -33  -1   3       1342.50       1255.98        47.14 o
 -31  -1   3       4509.21       4361.20        80.33 o
 -29  -1   3       2188.37       2127.98        49.26 o
 -27  -1   3       6926.65       7155.83        95.32 o
 -25  -1   3      10009.02      10762.12       123.23 o
 -23  -1   3      10080.34      11111.47       139.03 o
 -21  -1   3       8207.54       8911.42       104.14 o
 -19  -1   3       3628.05       3114.70        46.67 o
 -17  -1   3       3447.71       3614.19        47.93 o
 -15  -1   3        565.35        561.04        15.75 o
 -13  -1   3        584.55        561.44        21.16 o
 -11  -1   3       2217.39       2024.91        29.66 o
  -9  -1   3       6737.09       5367.64        68.06 o
  -7  -1   3       1554.78       1261.56        25.27 o
  -5  -1   3         62.05         57.41         7.36 o
  -3  -1   3      11474.67       9222.50       111.57 o
  -1  -1   3      17990.37      14844.78       183.11 o
   1  -1   3       6705.28       5938.09        82.03 o
   3  -1   3       1104.96       1037.63        20.60 o
   5  -1   3        304.95        318.60        12.61 o
   7  -1   3       9277.44       8392.05       115.18 o
   9  -1   3      18233.42      16131.49       189.55 o
  11  -1   3       1318.99       1118.34        20.85 o
  13  -1   3        619.57        601.81        22.43 o
  15  -1   3        774.96        740.37        19.30 o
  17  -1   3       6095.91       5379.22        98.18 o
  19  -1   3       3464.97       3499.54        59.51 o
  21  -1   3       5301.37       5296.17        74.72 o
  23  -1   3       1067.35       1169.01        26.71 o
  25  -1   3        932.20        966.43        28.37 o
  27  -1   3         30.30         36.95        17.82 o
  29  -1   3       5271.65       5147.29        87.27 o
  31  -1   3       3107.38       2884.90        61.15 o
  33  -1   3      11475.37      10944.05       188.77 o
  35  -1   3        330.76        287.33        34.34 o
  37  -1   3       2507.50       2651.84        87.87 o
  39  -1   3        754.76        828.80        59.16 o
  41  -1   3        952.81        990.53        71.17 o
  43  -1   3        555.91        624.19        59.41 o
  45  -1   3        557.55        653.73        59.17 o
  47  -1   3        510.11        702.02        92.46 o
  49  -1   3        318.86        387.14        61.42 o
  51  -1   3        595.13        683.13       153.98 o
  53  -1   3        485.03        641.58       134.73 o
 -56   0   3        841.44        680.07       128.32 o
 -54   0   3        393.41        238.17        66.83 o
 -52   0   3        396.04        237.67        64.51 o
 -50   0   3          0.97        -44.96        45.51 o
 -48   0   3        121.77         65.55        41.92 o
 -46   0   3         59.29         43.32        39.20 o
 -44   0   3         71.43         30.47        41.74 o
 -42   0   3       2174.26       2099.78        93.93 o
 -40   0   3        677.63        638.61        56.50 o
 -38   0   3       1319.97       1284.81        77.36 o
 -36   0   3        291.87        318.66        25.69 o
 -34   0   3        413.95        432.32        26.93 o
 -32   0   3        657.18        588.32        29.30 o
 -30   0   3       3744.08       3939.74        69.29 o
 -28   0   3        642.57        704.12        30.80 o
 -26   0   3        961.52        989.12        30.75 o
 -24   0   3       3204.61       3320.26        50.29 o
 -22   0   3      21310.22      22464.39       284.65 o
 -20   0   3       4708.46       4039.33        59.68 o
 -18   0   3        128.95        193.51        10.76 o
 -16   0   3        901.96       1474.87        48.16 o
 -14   0   3       9455.51       8125.23       100.73 o
 -12   0   3        877.12        929.00        23.60 o
 -10   0   3       9155.67       8839.43       163.78 o
  -8   0   3       8022.34       8307.16       193.69 o
  -6   0   3       2597.61       2027.49        30.59 o
  -4   0   3       7969.00       6846.87        84.75 o
  -2   0   3      24080.52      20568.28       409.57 o
   0   0   3      18213.81      15933.94       240.77 o
   2   0   3       2870.83       2227.85        34.96 o
   4   0   3       2062.48       1547.13        26.57 o
   6   0   3      10219.69       8603.66       169.12 o
   8   0   3        707.82        795.18        44.18 o
  10   0   3         89.82          1.18         8.03 o
  12   0   3        404.78        343.29        15.40 o
  14   0   3        219.97        146.59         9.30 o
  16   0   3        161.08        198.17        18.79 o
  18   0   3       8991.59       8547.12       122.82 o
  20   0   3      28842.32      26675.44       334.06 o
  22   0   3      11069.48      10424.95       160.34 o
  24   0   3        211.41        317.50        17.16 o
  26   0   3          0.07          8.01        10.56 o
  28   0   3       3018.43       2769.40        48.36 o
  30   0   3        338.81        370.68        24.51 o
  32   0   3      12632.35      12581.92       195.23 o
  34   0   3       8435.69       8098.36       137.96 o
  36   0   3       2806.35       3078.33        82.45 o
  38   0   3        921.88        907.03        48.47 o
  40   0   3        498.12        356.39        44.40 o
  42   0   3        617.52        602.36        54.40 o
  44   0   3        749.52        669.15        58.56 o
  46   0   3        585.44        604.61        72.99 o
  48   0   3         33.71        -12.38        87.76 o
  50   0   3        239.33        205.15        65.75 o
  52   0   3        768.74        742.31        91.82 o
 -55   1   3       1325.89       1571.86       166.81 o
 -53   1   3         19.35        -81.84        88.43 o
 -51   1   3        297.34        334.88        64.85 o
 -49   1   3        126.76         87.44        45.28 o
 -47   1   3        717.76        555.00        58.64 o
 -45   1   3       1675.10       1447.24        80.50 o
 -43   1   3       1914.42       1891.38        90.09 o
 -41   1   3       2205.87       2272.08        85.36 o
 -39   1   3       1913.93       1824.00        67.97 o
 -37   1   3        707.89        571.63        31.81 o
 -35   1   3       1552.57       1499.91       110.09 o
 -33   1   3       1358.43       1233.20        41.40 o
 -31   1   3       4508.77       4437.37        79.42 o
 -29   1   3       2158.62       2105.96        48.37 o
 -27   1   3       6925.40       7211.49       109.83 o
 -25   1   3      10053.92      10887.44       147.78 o
 -23   1   3      10018.77      11150.62       145.74 o
 -21   1   3       8189.28       8933.82       133.18 o
 -19   1   3       3659.00       3203.33        89.75 o
 -17   1   3       3434.97       3637.62        65.88 o
 -15   1   3        563.82        532.21        30.61 o
 -13   1   3        592.66        596.98        27.99 o
 -11   1   3       2205.26       2073.13        36.84 o
  -9   1   3       6715.73       5370.99        70.93 o
  -7   1   3       1549.09       1301.38        28.67 o
  -5   1   3         62.14         49.74         7.53 o
  -3   1   3      11481.31       9704.48       150.78 o
  -1   1   3      18007.99      15017.79       198.62 o
   1   1   3       6699.31       6008.46        88.96 o
   3   1   3       1103.23       1012.97        25.23 o
   5   1   3        307.69        323.27        12.63 o
   7   1   3       9176.15       8185.12       112.44 o
   9   1   3      18171.00      16149.09       190.54 o
  11   1   3       1335.51       1164.49        23.32 o
  13   1   3        614.19        578.06        21.45 o
  15   1   3        753.52        667.73        30.53 o
  17   1   3       6081.35       5325.54       151.87 o
  19   1   3       3431.71       3495.11        58.53 o
  21   1   3       5366.83       5491.47        76.58 o
  23   1   3       1077.92       1180.74        28.01 o
  25   1   3        914.04        959.51        28.88 o
  27   1   3         31.67         40.56        12.60 o
  29   1   3       5280.61       5159.80       125.96 o
  31   1   3       3083.34       3130.73        75.27 o
  33   1   3      11486.08      11184.69       167.82 o
  35   1   3        338.91        307.91        32.76 o
  37   1   3       2479.06       2594.51        73.29 o
  39   1   3        775.77        867.55        47.72 o
  41   1   3        948.14        919.77        55.95 o
  43   1   3        563.60        565.58        53.90 o
  45   1   3        576.03        692.93        59.37 o
  47   1   3        511.31        637.67        66.91 o
  49   1   3        314.19        348.07        72.46 o
  51   1   3        588.83        891.79       192.47 o
  53   1   3        483.74        577.42       179.64 o
 -54   2   3        636.96        346.45       147.56 o
 -52   2   3        974.40       1024.62       122.04 o
 -50   2   3         82.46        198.99        62.63 o
 -48   2   3         12.85        -27.37        43.41 o
 -46   2   3        113.29         36.17        40.04 o
 -44   2   3        837.55        758.18        51.14 o
 -42   2   3        319.01        246.94        53.80 o
 -40   2   3        598.53        508.98        31.12 o
 -38   2   3        567.84        667.97        36.57 o
 -36   2   3        104.50        126.39        21.53 o
 -34   2   3       4796.81       4481.99        81.50 o
 -32   2   3         11.83         20.12        14.85 o
 -30   2   3        287.42        255.50        19.57 o
 -28   2   3       1099.01       1222.56        42.80 o
 -26   2   3       7843.90       8525.39       119.38 o
 -24   2   3       5279.31       5295.05        88.89 o
 -22   2   3      20602.33      20644.51       283.56 o
 -20   2   3        763.02        824.27        39.12 o
 -18   2   3        541.43        602.61        95.38 o
 -16   2   3        189.27        139.50        11.02 o
 -14   2   3       5791.31       5485.38        94.52 o
 -12   2   3       5858.71       5424.76        75.64 o
 -10   2   3        103.17        179.43        13.06 o
  -8   2   3      11569.59      11493.25       172.54 o
  -6   2   3      16824.65      15824.47       278.20 o
  -4   2   3       4179.17       3608.40        62.54 o
  -2   2   3       6700.89       6498.04       128.16 o
   0   2   3       5523.64       5252.62        98.64 o
   2   2   3       5835.61       5448.87        83.82 o
   4   2   3      15304.12      13588.39       166.37 o
   6   2   3      50870.48      47297.08       699.24 o
   8   2   3      54496.42      54046.33       873.26 o
  10   2   3       9957.81      11083.36       159.41 o
  12   2   3        327.45        509.93        20.55 o
  14   2   3        284.58        289.35        15.96 o
  16   2   3        299.79        364.94        20.86 o
  18   2   3        516.46        379.61        15.01 o
  20   2   3        712.91        569.87        29.61 o
  22   2   3        279.98        285.13        19.77 o
  24   2   3        115.55         61.80        11.14 o
  26   2   3       4460.45       4373.45        88.41 o
  28   2   3       1362.90       1615.71        51.83 o
  30   2   3        498.69        475.23        23.66 o
  32   2   3       2183.48       2220.23        49.61 o
  34   2   3       1855.78       1906.54        49.53 o
  36   2   3       1099.03       1248.05        49.83 o
  38   2   3       1441.29       1322.90        72.64 o
  40   2   3       1623.08       1700.84        63.14 o
  42   2   3        185.42        170.28        33.59 o
  44   2   3       3230.45       3601.02       156.85 o
  46   2   3        429.37        479.15        56.03 o
  48   2   3        424.76        482.91       124.85 o
  50   2   3       1027.73       1328.99       481.18 o
 -51   3   3       1043.71       1168.97       152.08 o
 -49   3   3        649.85        697.33        84.29 o
 -47   3   3       1217.75       1308.71        84.21 o
 -45   3   3        112.08        116.93        30.19 o
 -43   3   3        912.54        894.95        44.17 o
 -41   3   3        103.63         95.94        23.31 o
 -39   3   3       6060.29       5918.71       105.80 o
 -37   3   3        235.18        273.74        23.77 o
 -35   3   3       2100.01       1918.15        64.88 o
 -33   3   3        312.94        266.87        22.38 o
 -31   3   3         65.03         53.15        15.98 o
 -29   3   3       1193.83       1043.50        39.69 o
 -27   3   3       5504.61       5692.45        96.10 o
 -25   3   3       7011.98       6864.21       111.17 o
 -23   3   3      11772.38      10737.65       141.69 o
 -21   3   3        736.92        814.55        26.95 o
 -19   3   3       2204.22       2488.39        42.97 o
 -17   3   3       1257.63       1440.09        35.25 o
 -15   3   3       1043.28       1150.37        25.81 o
 -13   3   3       2028.30       1763.90        31.29 o
 -11   3   3       3299.35       3652.05        69.93 o
  -9   3   3      16789.48      15597.47       208.40 o
  -7   3   3      16807.94      16119.17       200.61 o
  -5   3   3      12407.84      12658.98       197.61 o
  -3   3   3       7252.82       6944.92       125.13 o
  -1   3   3       2928.26       2065.96        53.55 o
   1   3   3      35479.86      31447.89       435.00 o
   3   3   3      57800.97      55324.86       818.87 o
   5   3   3       7845.75       6288.07        84.87 o
   7   3   3      24607.54      22151.34       289.05 o
   9   3   3      14007.58      13007.94       165.37 o
  11   3   3        117.60        154.97        10.73 o
  13   3   3       3831.54       3461.64        53.30 o
  15   3   3       1325.68       1237.48        26.25 o
  17   3   3         86.53         57.49         9.46 o
  19   3   3       4753.06       5213.85        73.64 o
  21   3   3       4279.29       4237.13        67.83 o
  23   3   3        267.29        228.12        15.82 o
  25   3   3         24.44         22.17        10.67 o
  27   3   3        688.17        614.33        25.49 o
  29   3   3        844.83        722.77        30.01 o
  31   3   3       3034.18       2989.82        78.89 o
  33   3   3       5501.74       5267.38        98.45 o
  35   3   3       2657.92       2800.35        61.60 o
  37   3   3        435.40        360.82        27.77 o
  39   3   3       4896.49       4965.20       102.05 o
  41   3   3       2099.38       2033.07        68.75 o
  43   3   3       3422.35       3154.60       102.04 o
  45   3   3        147.74        115.64        38.60 o
  47   3   3        724.26        795.30        92.09 o
  49   3   3        609.61        270.30        96.51 o
 -52   4   3        251.58         17.96       149.47 o
 -50   4   3         12.97         89.82        90.73 o
 -48   4   3         66.36        198.89        89.38 o
 -46   4   3       2305.15       1878.70        79.94 o
 -44   4   3        390.33        332.09        31.79 o
 -42   4   3       2462.68       2314.40        72.73 o
 -40   4   3       2322.50       2411.86        64.71 o
 -38   4   3        125.80        116.31        23.85 o
 -36   4   3       1490.64       1459.00        50.76 o
 -34   4   3        151.81        135.95        21.23 o
 -32   4   3        726.55        753.38        31.53 o
 -30   4   3       2056.36       1969.04        61.25 o
 -28   4   3        782.46        828.18        52.95 o
 -26   4   3       2326.53       2215.01        50.69 o
 -24   4   3        671.39        839.27        33.58 o
 -22   4   3       2408.38       2183.59        48.20 o
 -20   4   3        790.41        813.66        32.87 o
 -18   4   3       7400.51       7479.97       106.73 o
 -16   4   3       4125.86       3865.94        58.76 o
 -14   4   3         93.94        132.59        11.95 o
 -12   4   3       2422.44       2421.51        43.18 o
 -10   4   3      11014.83       9837.08       136.43 o
  -8   4   3       2126.12       1893.67        35.77 o
  -6   4   3       1586.68       1758.21        46.82 o
  -4   4   3       1065.01        890.36        25.34 o
  -2   4   3       3934.20       4058.47       110.87 o
   0   4   3      11284.55      10279.86       260.22 o
   2   4   3      26841.83      24630.17       409.61 o
   4   4   3      10048.22       9960.92       158.56 o
   6   4   3        198.01        166.25        11.65 o
   8   4   3        345.66        371.49        13.89 o
  10   4   3       3398.06       3398.51        52.79 o
  12   4   3       8836.46       8912.91       127.37 o
  14   4   3       3849.93       3928.25        63.00 o
  16   4   3        481.70        430.43        18.24 o
  18   4   3       2005.48       2010.68        38.56 o
  20   4   3       7997.03       8392.20       131.21 o
  22   4   3       3771.29       4270.19        69.83 o
  24   4   3       5856.01       5859.16        91.08 o
  26   4   3       4251.39       4692.47        86.41 o
  28   4   3       1449.50       1360.42        40.87 o
  30   4   3       4545.30       4447.30        81.35 o
  32   4   3       4333.36       4265.41        81.89 o
  34   4   3       3385.93       3568.28        75.54 o
  36   4   3       1587.80       1636.10        67.29 o
  38   4   3        173.68        121.40        24.63 o
  40   4   3       1061.65       1264.95        48.67 o
  42   4   3       1719.17       1869.97        74.42 o
  44   4   3        840.24        958.65        57.78 o
  46   4   3        189.67        239.32        51.15 o
  48   4   3        649.18        372.11       179.64 o
 -51   5   3        257.88        193.83       118.69 o
 -49   5   3         23.42         19.25        89.82 o
 -47   5   3        993.91       1067.23        58.95 o
 -45   5   3        307.02        263.03        39.09 o
 -43   5   3        353.25        437.76        37.41 o
 -41   5   3        367.66        335.20        38.87 o
 -39   5   3       1790.36       1599.04        98.90 o
 -37   5   3       2717.33       2633.23        73.57 o
 -35   5   3       2129.60       2488.33        68.79 o
 -33   5   3       1707.12       1590.13        82.14 o
 -31   5   3       1494.17       1150.58        47.49 o
 -29   5   3       1294.76       1560.87        46.95 o
 -27   5   3        720.66        737.46        34.73 o
 -25   5   3       1718.29       1717.18        43.93 o
 -23   5   3       6040.35       5806.50        97.32 o
 -21   5   3       2578.47       2577.12        59.41 o
 -19   5   3       4661.46       4754.82        89.42 o
 -17   5   3       6348.17       6006.16        94.12 o
 -15   5   3         77.71         99.18        11.13 o
 -13   5   3      12462.16      12762.01       177.15 o
 -11   5   3      30833.12      32209.36       474.78 o
  -9   5   3       7506.14       8030.84       146.08 o
  -7   5   3      15710.71      15525.25       358.09 o
  -5   5   3       6783.70       6790.32       153.94 o
  -3   5   3       8363.87       8067.04       272.25 o
  -1   5   3       1284.95       1255.47        41.36 o
   1   5   3       1823.76       1642.66        70.38 o
   3   5   3       5917.74       6020.64       111.65 o
   5   5   3      11812.49      11552.67       203.00 o
   7   5   3        798.39        845.13        23.48 o
   9   5   3      32256.77      33136.59       460.92 o
  11   5   3      16567.90      17516.89       250.45 o
  13   5   3      21219.68      22157.00       314.21 o
  15   5   3       2501.74       2819.33        58.70 o
  17   5   3       1778.36       2321.96        45.94 o
  19   5   3        610.83        667.20        22.65 o
  21   5   3       1387.34       1157.23        30.56 o
  23   5   3        830.10        960.09        29.69 o
  25   5   3        274.89        204.83        18.06 o
  27   5   3       1507.93       1566.42        51.53 o
  29   5   3       1541.22       1630.36        44.95 o
  31   5   3       5475.31       5552.17       111.05 o
  33   5   3       3905.73       3949.17        80.91 o
  35   5   3        828.33        859.68        43.35 o
  37   5   3       2377.88       2574.18        77.03 o
  39   5   3       2979.94       3137.66        90.99 o
  41   5   3       4288.70       4475.38       111.75 o
  43   5   3          1.04         -6.65        42.60 o
  45   5   3        246.45         87.11        94.46 o
  47   5   3       1605.42       1760.82       216.93 o
 -50   6   3        137.00          5.55       368.91 o
 -48   6   3        367.40        313.04        40.43 o
 -46   6   3        234.39        213.32        48.54 o
 -44   6   3       1250.46       1312.76        59.11 o
 -42   6   3        931.51        913.28        49.40 o
 -40   6   3        964.53       1132.56        69.82 o
 -38   6   3       3062.45       3329.17        87.76 o
 -36   6   3        772.37        873.98        55.26 o
 -34   6   3       2644.66       2409.89        69.60 o
 -32   6   3         12.37         47.79        19.94 o
 -30   6   3        823.66        627.39        41.81 o
 -28   6   3       3911.34       4041.47        98.96 o
 -26   6   3       3947.55       4168.24        97.13 o
 -24   6   3       2345.28       2266.69        54.00 o
 -22   6   3       3298.93       3044.07        64.29 o
 -20   6   3       2590.40       2892.74        60.23 o
 -18   6   3       2616.24       2623.40        56.97 o
 -16   6   3       1366.90       1266.05        33.16 o
 -14   6   3      12274.11      14446.44       224.90 o
 -12   6   3      10059.85      10788.69       169.98 o
 -10   6   3       6658.10       6137.32       112.05 o
  -8   6   3       4793.79       4937.69        90.47 o
  -6   6   3       2459.57       2494.98        81.84 o
  -4   6   3       3239.12       3323.21       110.99 o
  -2   6   3       9033.88       9019.38       257.52 o
   0   6   3       6687.51       6869.87       205.48 o
   2   6   3       1729.77       1967.89        94.89 o
   4   6   3       2428.38       2537.04        62.46 o
   6   6   3       4862.25       4536.64        99.24 o
   8   6   3       4215.94       4257.07       112.81 o
  10   6   3       6645.49       6458.09       101.80 o
  12   6   3      14168.48      15963.56       232.58 o
  14   6   3       3368.84       3193.73        59.62 o
  16   6   3       6067.44       6029.13        99.60 o
  18   6   3         40.88         50.10        11.90 o
  20   6   3       2167.30       2155.20        48.06 o
  22   6   3       1035.81       1081.06        36.34 o
  24   6   3       4152.11       4486.88       106.66 o
  26   6   3       4116.64       3929.91        82.84 o
  28   6   3       4345.47       4450.09       156.30 o
  30   6   3       1854.81       1992.65        55.91 o
  32   6   3        363.17        410.42        28.84 o
  34   6   3       2162.05       2248.68        64.74 o
  36   6   3       1619.61       1691.26        69.75 o
  38   6   3        395.53        414.58        32.78 o
  40   6   3         22.66         30.55        23.23 o
  42   6   3        298.00        292.47        34.14 o
  44   6   3        693.02        659.27        43.77 o
  46   6   3        814.19        833.51       102.96 o
 -49   7   3        855.53        776.89       250.28 o
 -47   7   3        252.38        251.72        36.17 o
 -45   7   3       2599.85       2723.07       114.77 o
 -43   7   3        434.37        411.36        73.86 o
 -41   7   3       2858.38       2927.62       130.85 o
 -39   7   3       1265.97       1304.73        56.26 o
 -37   7   3       1319.30       1244.55        54.40 o
 -35   7   3       5945.37       6021.75       128.08 o
 -33   7   3        580.40        634.01        38.36 o
 -31   7   3       5320.02       5891.39       122.68 o
 -29   7   3       7461.32       7638.27       145.24 o
 -27   7   3       4004.28       3933.50       121.32 o
 -25   7   3       2188.87       2076.59        62.61 o
 -23   7   3       3377.47       3346.86        71.74 o
 -21   7   3        345.65        377.54        21.90 o
 -19   7   3       1170.18       1422.15        39.53 o
 -17   7   3        473.85        540.36        23.52 o
 -15   7   3       1536.59       1862.94        64.87 o
 -13   7   3       9847.18      10161.48       162.70 o
 -11   7   3      14336.70      14317.19       222.37 o
  -9   7   3      10032.67       9943.15       197.86 o
  -7   7   3       3887.12       3437.48        77.41 o
  -5   7   3       4700.23       4321.08        92.16 o
  -3   7   3      11232.38      10354.37       295.88 o
  -1   7   3       3591.83       3262.65       115.62 o
   1   7   3        759.39        716.15        37.16 o
   3   7   3      15724.12      16036.81       353.88 o
   5   7   3       4440.58       4290.74        95.08 o
   7   7   3       1319.92       1189.31        48.07 o
   9   7   3        266.29        234.51        21.46 o
  11   7   3       5746.75       5728.02       106.45 o
  13   7   3       2066.76       2310.88        49.03 o
  15   7   3       4163.61       4262.52        79.11 o
  17   7   3       2762.61       2774.13        61.09 o
  19   7   3       1595.43       1798.83        46.16 o
  21   7   3       2105.84       2004.28        56.16 o
  23   7   3       3069.87       3430.13        72.55 o
  25   7   3       1121.14       1221.52        40.91 o
  27   7   3       9486.86       8743.92       290.07 o
  29   7   3      12815.69      13210.63       224.36 o
  31   7   3        380.96        408.54        34.91 o
  33   7   3       1042.36       1255.63        49.03 o
  35   7   3        862.54        926.89        51.67 o
  37   7   3       1360.59       1438.24        55.43 o
  39   7   3         68.96         54.67        24.37 o
  41   7   3        106.13        103.12        26.77 o
  43   7   3         17.87         -2.20        31.86 o
  45   7   3        564.54        568.91       136.13 o
  47   7   3        255.82        295.13        70.57 o
 -48   8   3        364.35        481.01        76.99 o
 -46   8   3        197.95        164.75        45.38 o
 -44   8   3        564.42        781.75        51.65 o
 -42   8   3        399.62        430.98        53.73 o
 -40   8   3        124.68        150.75        27.25 o
 -38   8   3       3597.82       3649.87        92.79 o
 -36   8   3       5143.30       5811.95       126.02 o
 -34   8   3       4493.20       4634.44       106.46 o
 -32   8   3       1985.54       2217.81        96.77 o
 -30   8   3       3869.65       4088.36        93.67 o
 -28   8   3        413.04        377.23        28.28 o
 -26   8   3       2518.29       2835.88       112.98 o
 -24   8   3       2800.83       3034.21        80.20 o
 -22   8   3       3446.83       3207.58        80.38 o
 -20   8   3        267.42        183.45        18.03 o
 -18   8   3       1153.50       1210.35        35.63 o
 -16   8   3        688.62        686.08        25.87 o
 -14   8   3        358.05        275.46        17.26 o
 -12   8   3        351.54        391.82        20.02 o
 -10   8   3        933.65        918.60        30.16 o
  -8   8   3        534.12        714.68        26.59 o
  -6   8   3        355.26        557.69        48.57 o
  -4   8   3       2614.81       2823.23        81.88 o
  -2   8   3       2364.53       2101.99        67.41 o
   0   8   3         56.90         94.40        30.80 o
   2   8   3       9184.65       8201.56       194.21 o
   4   8   3       3892.68       3784.06       103.67 o
   6   8   3         33.77         29.33        18.67 o
   8   8   3         82.14         92.61        17.72 o
  10   8   3       2480.50       2610.77        67.51 o
  12   8   3       2842.53       3076.32        60.98 o
  14   8   3       2206.47       2349.89        51.24 o
  16   8   3       1099.82       1176.60        34.66 o
  18   8   3       1714.70       1590.99        57.11 o
  20   8   3       1931.62       1831.11        46.84 o
  22   8   3       5261.95       5480.91       105.06 o
  24   8   3       1122.47        969.82        37.60 o
  26   8   3       6606.58       6906.42       129.32 o
  28   8   3       1953.39       2133.85        58.33 o
  30   8   3        945.30        796.22        39.98 o
  32   8   3       3355.79       3474.13        99.46 o
  34   8   3       1478.93       1531.80        65.51 o
  36   8   3       3472.93       3494.03        87.04 o
  38   8   3        967.89       1001.87        49.46 o
  40   8   3        523.21        585.41        38.30 o
  42   8   3        987.28        992.09        60.60 o
  44   8   3        220.03        174.41        57.41 o
  46   8   3        414.79        359.28        76.99 o
 -47   9   3        305.53        242.52        57.74 o
 -45   9   3         93.50        119.85        33.02 o
 -43   9   3        199.86        216.48        39.94 o
 -41   9   3        422.42        506.67        36.24 o
 -39   9   3        792.76        857.69        75.56 o
 -37   9   3       1117.64       1169.98        51.18 o
 -35   9   3       2294.62       2428.16        72.27 o
 -33   9   3        891.36        815.66        58.09 o
 -31   9   3        625.42        678.03        38.75 o
 -29   9   3       1201.20       1305.10        49.49 o
 -27   9   3         31.15         52.35        19.56 o
 -25   9   3       1843.68       1793.56        59.30 o
 -23   9   3       6735.43       6481.60       212.06 o
 -21   9   3        723.70        775.79        38.41 o
 -19   9   3        219.96        216.63        22.17 o
 -17   9   3        313.28        294.23        22.03 o
 -15   9   3        293.80        349.36        22.12 o
 -13   9   3       1317.20       1362.89        42.02 o
 -11   9   3        303.05        420.22        23.81 o
  -9   9   3        464.18        522.33        42.57 o
  -7   9   3       1736.54       1817.15        60.98 o
  -5   9   3       1347.07       1344.17        51.57 o
  -3   9   3       1012.01        862.29       153.98 o
  -1   9   3       3497.12       3706.81       121.75 o
   1   9   3       3515.76       3265.08        92.40 o
   3   9   3       7420.38       7511.34       183.49 o
   5   9   3         89.28        110.32        23.27 o
   7   9   3       5534.36       5904.72       149.64 o
   9   9   3       5112.00       5434.43       119.50 o
  11   9   3       5461.75       6072.12       105.36 o
  13   9   3       5985.08       6267.09       112.07 o
  15   9   3        136.39        159.42        19.13 o
  17   9   3        242.79        299.75        21.79 o
  19   9   3       3169.77       3143.20        68.30 o
  21   9   3        700.12        648.58        29.90 o
  23   9   3        579.17        565.06        43.58 o
  25   9   3       2790.21       2780.36        67.07 o
  27   9   3        717.27        762.57        70.94 o
  29   9   3       5810.61       6083.65       122.48 o
  31   9   3       2663.99       2796.91        72.18 o
  33   9   3       2081.36       2063.72        72.74 o
  35   9   3       2915.91       3222.34        81.79 o
  37   9   3        363.24        265.65        29.13 o
  39   9   3        243.47        240.96        30.05 o
  41   9   3        634.76        379.00        73.16 o
  43   9   3         27.26         38.49        38.49 o
  45   9   3        597.50        776.31        76.99 o
 -46  10   3        525.10        577.42        76.99 o
 -44  10   3        436.08        301.54        51.33 o
 -42  10   3        697.09        694.36       143.86 o
 -40  10   3        432.70        408.77        35.96 o
 -38  10   3        512.25        538.72        39.11 o
 -36  10   3        999.85        969.41        72.30 o
 -34  10   3       1598.47       1868.06        63.63 o
 -32  10   3        553.07        648.70        39.32 o
 -30  10   3       1027.52       1138.01        48.90 o
 -28  10   3        478.79        507.89        33.73 o
 -26  10   3        482.30        402.70        30.14 o
 -24  10   3       2560.45       2452.53        65.05 o
 -22  10   3        202.64        200.06        22.99 o
 -20  10   3        103.53         97.57        19.06 o
 -18  10   3       1443.49       1383.98        54.52 o
 -16  10   3       1320.96       1356.94        40.79 o
 -14  10   3       3715.55       3746.60        84.80 o
 -12  10   3       8362.16       8186.29       140.83 o
 -10  10   3       2010.94       1871.24        56.29 o
  -8  10   3       1534.69       1459.13        47.31 o
  -6  10   3       1439.04       1507.84        59.45 o
  -4  10   3       1278.14       1245.32        61.59 o
  -2  10   3       7665.73       7844.84       228.26 o
   0  10   3       4348.66       4495.73       121.41 o
   2  10   3        690.67        836.43        58.42 o
   4  10   3       1541.59       1585.14        61.29 o
   6  10   3        237.84        300.37        31.92 o
   8  10   3       1727.77       1564.98        48.93 o
  10  10   3        363.14        457.36        33.34 o
  12  10   3        695.88        715.06        28.47 o
  14  10   3        322.80        321.39        21.94 o
  16  10   3         10.03          2.60        12.63 o
  18  10   3       2524.66       2374.22        57.01 o
  20  10   3       1912.81       1873.24        58.40 o
  22  10   3       1982.35       2169.73        57.20 o
  24  10   3        130.82        168.38        21.54 o
  26  10   3        435.70        407.39        29.63 o
  28  10   3       1469.30       1386.90        47.86 o
  30  10   3       2228.48       2183.80        61.72 o
  32  10   3        460.83        447.27        38.28 o
  34  10   3        231.22        277.02        28.43 o
  36  10   3         33.51         43.40        22.66 o
  38  10   3        523.00        510.82        48.37 o
  40  10   3         38.18         34.41        44.91 o
  42  10   3        286.66        314.07       102.65 o
 -43  11   3       1013.99       1360.76       202.10 o
 -41  11   3       1743.67       1858.51        89.82 o
 -39  11   3         44.46         74.68        32.41 o
 -37  11   3        104.62        173.63        45.51 o
 -35  11   3       1175.07       1266.52        53.90 o
 -33  11   3       1773.58       1805.25        81.18 o
 -31  11   3       3101.92       2940.69        77.49 o
 -29  11   3        378.09        303.93        29.09 o
 -27  11   3        454.23        502.89        32.07 o
 -25  11   3        229.58        298.79        36.25 o
 -23  11   3        194.37        222.36        24.32 o
 -21  11   3       1495.51       1429.48        48.01 o
 -19  11   3        302.89        277.52        24.77 o
 -17  11   3        128.61        112.72        19.85 o
 -15  11   3       3242.67       3265.67       130.57 o
 -13  11   3       7595.41       7291.98       150.30 o
 -11  11   3       1944.16       2041.80       112.28 o
  -9  11   3        380.57        406.43        33.96 o
  -7  11   3         99.46         89.82        19.71 o
  -5  11   3       1071.71       1071.43       109.07 o
  -3  11   3       1366.29       1363.96        70.90 o
  -1  11   3       1739.07       1693.59        80.16 o
   1  11   3       2772.89       2566.31       160.39 o
   3  11   3       4891.71       4897.26       157.04 o
   5  11   3       4886.19       5172.57       253.42 o
   7  11   3       5003.42       5405.06       142.85 o
   9  11   3       4486.07       4983.59       114.62 o
  11  11   3        554.09        545.47        36.12 o
  13  11   3        192.58        196.43        21.58 o
  15  11   3        837.97        904.25        36.72 o
  17  11   3        573.35        550.74        30.26 o
  19  11   3       1448.07       1504.71        54.20 o
  21  11   3       1152.02       1250.38        44.75 o
  23  11   3       1083.30       1150.44        43.30 o
  25  11   3       1282.52       1343.76        48.13 o
  27  11   3        565.63        598.52        40.32 o
  29  11   3        410.34        435.04        36.10 o
  31  11   3        743.28        768.72        39.66 o
  33  11   3        108.26         79.63        22.22 o
  35  11   3          5.76         -1.22        44.39 o
  37  11   3        959.01       1004.44        58.34 o
  39  11   3         53.72          9.62        27.22 o
  41  11   3         98.09         96.24        51.33 o
 -40  12   3       1136.49        936.70        96.24 o
 -38  12   3        751.51        758.41        76.99 o
 -36  12   3       1051.96        877.41        70.86 o
 -34  12   3        301.80        328.59        46.30 o
 -32  12   3       1504.63       1358.53        59.27 o
 -30  12   3        439.63        435.38        33.82 o
 -28  12   3       2266.64       1943.98       179.64 o
 -26  12   3         76.31         69.83        21.37 o
 -24  12   3       1454.36       1320.70        52.04 o
 -22  12   3        471.95        510.61        33.35 o
 -20  12   3        954.68        959.67        43.54 o
 -18  12   3        974.29       1110.86        46.57 o
 -16  12   3        874.16        924.90        41.71 o
 -14  12   3       2582.15       2514.49       157.19 o
 -12  12   3       4103.19       4322.09       121.00 o
 -10  12   3        152.67        111.79        26.08 o
  -8  12   3       2407.89       2559.60        79.47 o
  -6  12   3       2625.80       2367.98       131.52 o
  -4  12   3        637.67        657.73        56.91 o
  -2  12   3        208.66        247.48        40.08 o
   0  12   3       4012.51       4002.46       138.67 o
   2  12   3       1809.64       1898.43        86.61 o
   4  12   3       1649.06       1820.40        81.65 o
   6  12   3        502.88        633.29        99.44 o
   8  12   3         10.32         33.68        26.10 o
  10  12   3        411.57        442.04        43.70 o
  12  12   3        318.20        475.94        38.16 o
  14  12   3       2972.20       3019.97        75.13 o
  16  12   3       1660.00       1564.99        90.84 o
  18  12   3       1033.16       1032.79        40.67 o
  20  12   3        292.34        372.11        26.10 o
  22  12   3        611.17        560.36        38.72 o
  24  12   3        187.25        205.85        42.60 o
  26  12   3        302.55        274.56        28.25 o
  28  12   3        860.61        904.05        43.52 o
  30  12   3        398.42        434.93        33.00 o
  32  12   3        305.35        421.58        40.39 o
  34  12   3          4.40          7.28        29.63 o
  36  12   3        116.01        149.66        64.16 o
  38  12   3        306.55        408.27       118.69 o
 -37  13   3        547.22        562.15        60.95 o
 -35  13   3        319.16        349.92        36.29 o
 -33  13   3        656.04        672.36        94.06 o
 -31  13   3        271.77        277.15        32.28 o
 -29  13   3       1263.40       1432.83        57.56 o
 -27  13   3        237.27        222.74        27.25 o
 -25  13   3       1070.12        945.75        58.18 o
 -23  13   3        284.61        267.24        29.08 o
 -21  13   3        579.31        591.26        40.43 o
 -19  13   3        751.24        882.56        45.42 o
 -17  13   3        937.22        959.14        42.33 o
 -15  13   3        546.72        549.65        33.24 o
 -13  13   3       1695.23       1699.69        67.68 o
 -11  13   3       1922.82       1894.33       106.25 o
  -9  13   3        361.23        378.73        54.53 o
  -7  13   3       1470.29       1372.97       134.73 o
  -1  13   3        749.18        885.38       121.90 o
   1  13   3        145.24        301.54        51.33 o
   3  13   3       3161.89       3381.11       153.98 o
   5  13   3       1057.50       1225.41        66.25 o
   7  13   3         23.89         30.91        24.64 o
   9  13   3        572.17        753.08        49.29 o
  11  13   3        679.21        697.02        46.19 o
  13  13   3        833.98        949.53        52.21 o
  15  13   3        304.82        326.48        31.68 o
  17  13   3       4760.45       4696.91       142.77 o
  19  13   3        833.37        816.90        48.99 o
  21  13   3       1284.93       1294.43        48.12 o
  23  13   3        225.62        216.95        26.08 o
  25  13   3        127.30        150.16        26.32 o
  27  13   3       1202.20       1258.51        91.04 o
  29  13   3        290.31        374.77        36.12 o
  31  13   3       1069.80       1064.89        56.57 o
  33  13   3         92.65         83.40        31.76 o
  35  13   3        929.04        898.21        83.40 o
 -32  14   3        263.31        274.70        43.71 o
 -28  14   3       1240.47       1222.69        67.37 o
 -26  14   3        387.66        464.89        40.08 o
 -24  14   3        239.32        267.57        52.78 o
 -22  14   3        353.92        370.34        35.45 o
 -20  14   3        149.41        178.54        63.25 o
 -18  14   3        537.94        588.80       112.28 o
 -16  14   3        312.93        296.28        42.71 o
 -14  14   3         62.65         51.33        64.16 o
 -12  14   3       1757.12       1629.61       147.56 o
 -10  14   3       1783.68       1494.87       173.23 o
   6  14   3        142.97        186.06        32.08 o
   8  14   3        109.60        165.55        29.23 o
  10  14   3        923.11        932.24        73.78 o
  12  14   3         21.22        -20.67        44.91 o
  14  14   3       1179.74       1216.47        86.61 o
  16  14   3       2854.76       2826.06       128.32 o
  18  14   3        122.15         85.90        29.94 o
  20  14   3        135.99         89.82        51.33 o
  22  14   3       1349.10       1225.41        70.57 o
  24  14   3        168.48        103.85        48.12 o
  26  14   3        797.15        654.41        83.40 o
  28  14   3        149.47         83.40        38.49 o
  30  14   3        482.53        487.60        57.74 o
  15  15   3        910.32        814.80        57.74 o
  17  15   3       1328.96       1154.84        70.57 o
  21  15   3        169.24        147.56        38.49 o
 -20 -16   4        398.16        384.95        64.16 o
 -18 -16   4        362.88        301.54        96.24 o
 -14 -16   4        643.93        596.67        76.99 o
 -12 -16   4       1361.20       1148.42        96.24 o
 -10 -16   4        303.31        192.47        64.16 o
   4 -16   4        564.30        474.77        76.99 o
   6 -16   4       1506.84       1603.94       121.90 o
   8 -16   4       1503.79       1315.23       109.07 o
  10 -16   4        818.62        866.13        89.82 o
  12 -16   4        166.47         32.08        76.99 o
  14 -16   4        606.78        461.94        64.16 o
  16 -16   4        614.66        630.23        64.06 o
 -27 -15   4        478.89        604.60        80.20 o
 -25 -15   4        730.84        868.20        82.15 o
 -23 -15   4        543.06        462.86        48.30 o
 -21 -15   4         44.96        -31.32        31.32 o
 -19 -15   4        125.66         49.60        30.73 o
 -17 -15   4        246.86        224.13        36.67 o
 -15 -15   4        104.25         80.49        36.07 o
 -13 -15   4        785.96        570.27        56.57 o
 -11 -15   4         89.51        165.46        42.92 o
  -9 -15   4        489.91        464.24        73.78 o
  -7 -15   4        706.90        778.41        61.12 o
  -5 -15   4        522.20        538.92        76.99 o
  -3 -15   4       1707.80       1711.40       103.16 o
  -1 -15   4       1183.48       1007.96        60.84 o
   1 -15   4       1496.58       1349.10        76.72 o
   3 -15   4        692.02        529.60        52.02 o
   5 -15   4        545.63        573.97        56.57 o
   7 -15   4       1689.28       1795.82        90.39 o
   9 -15   4       1579.72       1194.23        63.91 o
  11 -15   4       4564.00       4596.06       129.54 o
  13 -15   4        611.45        595.00        66.19 o
  15 -15   4        165.71        196.48        31.25 o
  17 -15   4         48.15         67.01        33.65 o
  19 -15   4        982.82       1063.09        57.46 o
  21 -15   4        261.83        296.24        56.21 o
  23 -15   4         44.52        -18.50        35.93 o
 -32 -14   4       1812.59       1206.16       102.65 o
 -30 -14   4        479.19        407.52       109.07 o
 -28 -14   4       1437.65       1364.44        51.80 o
 -26 -14   4       2254.76       2424.41        84.53 o
 -24 -14   4       2114.93       2204.75        84.27 o
 -22 -14   4        479.52        419.54        37.42 o
 -20 -14   4        947.30        907.41        47.68 o
 -18 -14   4        465.32        453.63        38.29 o
 -16 -14   4        621.42        596.18        42.24 o
 -14 -14   4       1025.12       1060.07        81.49 o
 -12 -14   4       3935.31       3997.38       124.56 o
 -10 -14   4       3100.19       2797.95        99.79 o
  -8 -14   4       1904.34       1942.59        83.19 o
  -6 -14   4       1752.83       1661.77        62.24 o
  -4 -14   4        895.41        847.17        58.45 o
  -2 -14   4        540.83        531.98        37.61 o
   0 -14   4       7764.34       7163.02       313.83 o
   2 -14   4        963.71       1087.40        77.86 o
   4 -14   4       1958.55       2021.87        82.50 o
   6 -14   4       2250.31       2193.71        75.13 o
   8 -14   4       1498.97       1429.85        62.24 o
  10 -14   4       1418.92       1492.85        64.04 o
  12 -14   4       1006.50        928.96        56.25 o
  14 -14   4        543.35        386.59        38.29 o
  16 -14   4       1900.45       1792.71        68.01 o
  18 -14   4       1361.69       1172.50        56.60 o
  20 -14   4       1195.34       1352.34        65.85 o
  22 -14   4        253.01        334.85        46.96 o
  24 -14   4         68.54         95.40        27.33 o
  26 -14   4        460.66        458.04        63.70 o
  28 -14   4        122.77        198.58        42.89 o
 -37 -13   4        309.75        353.17        49.29 o
 -35 -13   4        518.07        449.24        59.01 o
 -33 -13   4        223.14        223.34        28.60 o
 -31 -13   4        455.75        503.60        47.65 o
 -29 -13   4       3777.47       3426.10        91.21 o
 -27 -13   4       2568.40       2442.89        75.76 o
 -25 -13   4        822.99        884.79        83.34 o
 -23 -13   4       1015.92       1172.05        62.97 o
 -21 -13   4       3343.92       3440.98        97.33 o
 -19 -13   4       1148.82       1062.35        62.04 o
 -17 -13   4       4237.73       4374.56       114.24 o
 -15 -13   4         26.88         32.12        29.11 o
 -13 -13   4       4893.15       4872.38       122.42 o
 -11 -13   4       6861.25       6723.21       155.35 o
  -9 -13   4       3719.56       3471.62        86.34 o
  -7 -13   4       8933.37       8880.50       170.30 o
  -5 -13   4       3329.69       3275.91        91.02 o
  -3 -13   4       7073.94       7029.54       157.03 o
  -1 -13   4      10811.08      10368.78       214.67 o
   1 -13   4       4803.68       4578.11       113.14 o
   3 -13   4       3570.87       3254.93        92.61 o
   5 -13   4       1645.52       1518.74        69.05 o
   7 -13   4         80.33         85.01        35.67 o
   9 -13   4        399.15        474.86        50.28 o
  11 -13   4        981.93        688.39        57.95 o
  13 -13   4        784.72        663.00        57.95 o
  15 -13   4        569.04        566.48        53.01 o
  17 -13   4       2064.47       1834.81        71.91 o
  19 -13   4       2686.90       2511.95        98.34 o
  21 -13   4       2064.71       1943.66        71.48 o
  23 -13   4        845.28        892.13        73.26 o
  25 -13   4        258.18        273.32        34.70 o
  27 -13   4       2264.17       2048.84        88.70 o
  29 -13   4       2165.40       2208.51        66.91 o
  31 -13   4        210.02        280.60        52.29 o
  33 -13   4       1427.27       1109.93       102.65 o
 -40 -12   4        711.16        769.05        70.57 o
 -38 -12   4        167.50        121.90        76.99 o
 -36 -12   4       1079.02       1133.46        50.93 o
 -34 -12   4        286.89        278.22        42.60 o
 -32 -12   4         98.60        118.83        29.11 o
 -30 -12   4       1689.53       1829.43        67.04 o
 -28 -12   4       4534.85       4828.37       120.62 o
 -26 -12   4       3869.27       3391.47        97.33 o
 -24 -12   4       1075.72       1021.90        97.75 o
 -22 -12   4        884.73        773.86        53.00 o
 -20 -12   4       1294.73       1166.02        94.91 o
 -18 -12   4       3427.32       3275.29       112.05 o
 -16 -12   4       2861.10       3022.13        93.17 o
 -14 -12   4       1323.65        769.89       134.73 o
 -12 -12   4       1562.03       1586.32        66.91 o
 -10 -12   4        638.26        638.50        40.57 o
  -8 -12   4        556.59        450.52        34.29 o
  -6 -12   4      10120.31      10021.95       190.39 o
  -4 -12   4      32055.79      30853.10       520.43 o
  -2 -12   4      10902.18      10437.89       195.49 o
   0 -12   4       5040.84       5079.82       100.46 o
   2 -12   4       8328.07       7724.01       137.53 o
   4 -12   4       1753.37       1891.40        69.74 o
   6 -12   4       1167.50       1024.68        62.97 o
   8 -12   4       5223.59       4642.19       144.37 o
  10 -12   4       1248.67       1007.28       147.56 o
  12 -12   4       2090.27       2189.18        96.17 o
  14 -12   4       1311.22       1138.49        72.39 o
  16 -12   4       1002.82        987.24        67.84 o
  18 -12   4        768.04        624.19        57.08 o
  20 -12   4       5151.47       5001.29       151.78 o
  22 -12   4        794.23        847.16        54.64 o
  24 -12   4         63.28         63.54        31.44 o
  26 -12   4        345.45        317.33        36.85 o
  28 -12   4        124.83         95.11        29.11 o
  30 -12   4       2091.36       2090.88        71.98 o
  32 -12   4         58.11         59.03        27.87 o
  34 -12   4        237.89        220.72        46.19 o
  36 -12   4        433.79        481.18        83.40 o
 -41 -11   4       1070.77        933.08        67.60 o
 -39 -11   4       2367.29       2128.89        97.46 o
 -37 -11   4       3981.50       3767.58        95.16 o
 -35 -11   4       1429.92       1389.24        57.07 o
 -33 -11   4       1522.93       1340.90       109.07 o
 -31 -11   4        236.16        185.30        32.37 o
 -29 -11   4       1920.66       1940.76        72.17 o
 -27 -11   4        465.71        398.57        38.86 o
 -25 -11   4        509.54        482.50        42.10 o
 -23 -11   4        421.13        306.42        38.83 o
 -21 -11   4        323.80        269.17        41.01 o
 -19 -11   4        753.53        556.97        43.88 o
 -17 -11   4       1991.63       1990.14        74.72 o
 -15 -11   4        416.68        350.60        39.01 o
 -13 -11   4       2816.41       2904.87        89.18 o
 -11 -11   4      10479.29       9804.63       186.26 o
  -9 -11   4       3739.73       3640.31       132.55 o
  -7 -11   4       6497.48       6188.14       128.41 o
  -5 -11   4       1953.66       1964.50        56.00 o
  -3 -11   4      15895.78      15300.91       228.56 o
  -1 -11   4       6138.25       5337.35        95.75 o
   1 -11   4      10995.83      10613.93       179.21 o
   3 -11   4       2544.16       2293.38        59.50 o
   5 -11   4      18228.64      16536.75       416.07 o
   7 -11   4      10655.46      10476.93       491.73 o
   9 -11   4       2100.33       2301.92        95.02 o
  11 -11   4       3944.63       3592.44       123.43 o
  13 -11   4        691.04        806.51        63.72 o
  15 -11   4       2295.24       2393.26       100.94 o
  17 -11   4       2595.98       2388.51       108.61 o
  19 -11   4       8623.72       8304.86       222.19 o
  21 -11   4       8326.83       8664.76       227.05 o
  23 -11   4       6853.04       7169.91       197.39 o
  25 -11   4        515.48        526.03        44.57 o
  27 -11   4        511.67        534.62        43.66 o
  29 -11   4        906.89        807.37        49.56 o
  31 -11   4       1590.65       1581.04        62.95 o
  33 -11   4        441.63        352.74        41.26 o
  35 -11   4        779.57        760.87       109.78 o
  37 -11   4        715.58        660.54        96.24 o
 -44 -10   4        530.12        500.43        89.82 o
 -42 -10   4        786.49        792.60        71.81 o
 -40 -10   4        226.41        224.55        64.16 o
 -38 -10   4        287.35        279.58        33.48 o
 -36 -10   4        179.85         85.86        34.85 o
 -34 -10   4       3341.54       3079.67        88.65 o
 -32 -10   4       1263.73       1136.64        55.43 o
 -30 -10   4       4499.30       4241.09       112.58 o
 -28 -10   4       4215.35       4128.83       110.95 o
 -26 -10   4       2468.34       2470.79        89.31 o
 -24 -10   4       2288.61       2337.71        81.89 o
 -22 -10   4       1586.55       1679.86        69.30 o
 -20 -10   4        233.49        158.14        32.54 o
 -18 -10   4       6000.27       5421.20       133.50 o
 -16 -10   4       5716.23       5627.20       136.71 o
 -14 -10   4        262.85        183.89        27.05 o
 -12 -10   4        777.04        777.73        54.39 o
 -10 -10   4        755.58        723.10        38.12 o
  -8 -10   4       8174.64       7593.33       149.07 o
  -6 -10   4       8139.64       7616.52       124.88 o
  -4 -10   4       2623.95       2278.34        79.64 o
  -2 -10   4       5011.43       5079.45        99.34 o
   0 -10   4       1531.57       1421.50        43.16 o
   2 -10   4      10866.10      10737.26       169.40 o
   4 -10   4       3384.71       3283.78        77.75 o
   6 -10   4       3669.25       3341.22        72.06 o
   8 -10   4       3385.23       3447.03       109.27 o
  10 -10   4       2668.21       2709.23       101.20 o
  12 -10   4      17169.50      16215.41       377.79 o
  14 -10   4       6452.46       5819.81       260.27 o
  16 -10   4       2169.10       1917.96       158.70 o
  18 -10   4       5391.89       5435.01       160.32 o
  20 -10   4       5271.42       5458.35       161.64 o
  22 -10   4        810.66        715.67        64.34 o
  24 -10   4       5405.92       5749.57       167.81 o
  26 -10   4       5130.48       4690.59       122.25 o
  28 -10   4       5374.92       5483.68       118.89 o
  30 -10   4       3589.86       3288.49        94.82 o
  32 -10   4       2865.65       2860.45        85.84 o
  34 -10   4        904.92        984.32        51.18 o
  36 -10   4        231.34        215.35        37.49 o
  38 -10   4        106.47         64.16        40.08 o
  40 -10   4       1639.02       1533.37       115.48 o
 -43  -9   4       1463.52       1493.78        83.84 o
 -41  -9   4       1061.67       1152.76        77.12 o
 -39  -9   4        587.65        597.65        43.92 o
 -37  -9   4       2274.22       2148.40        71.13 o
 -35  -9   4       2964.11       2967.08        77.69 o
 -33  -9   4       1029.62        927.87        75.92 o
 -31  -9   4       1322.26       1120.33        45.94 o
 -29  -9   4        711.04        640.62        45.43 o
 -27  -9   4        985.32        980.88        59.67 o
 -25  -9   4       5112.60       4231.21       122.22 o
 -23  -9   4        667.01        467.10        38.62 o
 -21  -9   4        324.43        193.30        30.62 o
 -19  -9   4       5291.38       4722.26       118.49 o
 -17  -9   4       2116.48       1961.94        68.42 o
 -15  -9   4       3652.25       3768.62        86.84 o
 -13  -9   4      15109.25      16387.18       869.83 o
 -11  -9   4       2934.97       2970.86        73.27 o
  -9  -9   4       4889.82       4841.75       102.02 o
  -7  -9   4       8009.56       8007.30       127.00 o
  -5  -9   4       3661.93       3756.56        69.77 o
  -3  -9   4        972.62       1024.55        33.57 o
  -1  -9   4       8219.24       7449.85       119.74 o
   1  -9   4       3137.58       3224.06        63.17 o
   3  -9   4       3889.03       4002.91        73.03 o
   5  -9   4      14216.09      14349.13       229.40 o
   7  -9   4       5176.67       5448.28        99.79 o
   9  -9   4      11943.98      12158.31       243.39 o
  11  -9   4       1307.67       1189.20       105.57 o
  13  -9   4       2608.62       2520.95        74.33 o
  15  -9   4       1489.92       1641.77        57.16 o
  17  -9   4        780.94        789.19        42.97 o
  19  -9   4       1648.44       1517.41        75.38 o
  21  -9   4      14962.84      14754.51       270.34 o
  23  -9   4       7982.70       7806.58       261.14 o
  25  -9   4      10802.74      11433.00       219.01 o
  27  -9   4      23903.74      23164.44       406.48 o
  29  -9   4       1056.05       1035.60        48.30 o
  31  -9   4       2960.24       2662.86        70.88 o
  33  -9   4       3343.54       3248.32        83.81 o
  35  -9   4        487.62        460.16        37.68 o
  37  -9   4        104.03        153.68        32.80 o
  39  -9   4        219.28        275.41        60.95 o
  41  -9   4        545.00        555.62        61.59 o
  43  -9   4        158.85        102.65        70.57 o
 -46  -8   4       1815.33       1822.08       134.73 o
 -44  -8   4       2265.83       2064.46        98.63 o
 -42  -8   4       4267.48       4149.79       108.17 o
 -40  -8   4       2947.93       2891.40        87.45 o
 -38  -8   4        166.98        130.16        23.97 o
 -36  -8   4        714.15        607.56        46.38 o
 -34  -8   4       1250.72       1261.24        47.13 o
 -32  -8   4        350.24        227.09        26.66 o
 -30  -8   4         56.68          5.30        20.56 o
 -28  -8   4       6122.45       5717.88       102.04 o
 -26  -8   4       2141.09       1957.85        52.93 o
 -24  -8   4        149.18        128.77        20.52 o
 -22  -8   4       5600.99       5507.73        96.58 o
 -20  -8   4      11681.14      11929.67       185.29 o
 -18  -8   4        248.35        231.58        21.13 o
 -16  -8   4        538.74        494.50        37.71 o
 -14  -8   4        950.35        840.29        37.78 o
 -12  -8   4      22057.00      22712.29       350.03 o
 -10  -8   4        881.44       1109.07        37.08 o
  -8  -8   4       1874.41       2179.39        52.06 o
  -6  -8   4      19322.83      19232.94       299.00 o
  -4  -8   4       6120.60       6428.17       103.49 o
  -2  -8   4       1800.69       1752.67        41.37 o
   0  -8   4      14664.90      15565.51       226.50 o
   2  -8   4      16357.76      17340.71       271.48 o
   4  -8   4      10053.63       9420.38       152.52 o
   6  -8   4       4514.60       4796.10        85.88 o
   8  -8   4       6328.75       6259.15       108.42 o
  10  -8   4       2839.51       2831.90        59.94 o
  12  -8   4       1107.64       1251.92        46.08 o
  14  -8   4       5132.58       4936.84       106.10 o
  16  -8   4       5705.12       6113.70       126.26 o
  18  -8   4      12936.17      12397.02       228.40 o
  20  -8   4       1895.07       2177.41        66.94 o
  22  -8   4       2267.71       1885.56        59.35 o
  24  -8   4       6084.25       5646.60       113.47 o
  26  -8   4       1431.44       1586.14        60.30 o
  28  -8   4      12493.43      12975.37       222.73 o
  30  -8   4      11838.75      12571.57       199.75 o
  32  -8   4       2630.08       2788.46        67.84 o
  34  -8   4       2507.81       2769.12        65.85 o
  36  -8   4       7917.60       7529.21       156.25 o
  38  -8   4       2624.48       2524.79        88.83 o
  40  -8   4       2108.22       1996.57       113.71 o
  42  -8   4       1378.14       1324.11        79.29 o
  44  -8   4       1130.34       1193.33       134.73 o
 -51  -7   4        783.55        737.81        96.24 o
 -49  -7   4       1615.48       1738.67       128.32 o
 -47  -7   4         99.21        169.68        59.65 o
 -45  -7   4        488.51        381.28        83.82 o
 -43  -7   4        313.44        414.19        42.35 o
 -41  -7   4       1152.74        986.45        51.22 o
 -39  -7   4       1369.18       1489.47        48.83 o
 -37  -7   4      10785.67      10542.20       166.49 o
 -35  -7   4       2398.76       2444.96        62.05 o
 -33  -7   4       5515.84       5030.52       111.85 o
 -31  -7   4       2532.03       2513.33        62.23 o
 -29  -7   4       2158.89       1962.82        57.68 o
 -27  -7   4       4137.06       3781.45        75.74 o
 -25  -7   4        503.33        407.86        29.40 o
 -23  -7   4       5633.36       5407.18       128.52 o
 -21  -7   4        897.95        981.45        36.36 o
 -19  -7   4       4613.17       4790.18        82.78 o
 -17  -7   4      22281.75      23930.70       322.36 o
 -15  -7   4      49443.92      52376.49       678.98 o
 -13  -7   4       1837.32       1882.77        41.37 o
 -11  -7   4       6480.06       6856.47       109.95 o
  -9  -7   4      42337.92      44491.46       574.98 o
  -7  -7   4       4091.55       4295.83        86.09 o
  -5  -7   4      14233.96      15033.63       234.31 o
  -3  -7   4      30064.77      32071.73       567.73 o
  -1  -7   4      23606.76      25093.14       381.50 o
   1  -7   4      12739.00      12753.76       185.24 o
   3  -7   4      47307.06      50231.66       690.39 o
   5  -7   4      59581.18      63549.51       939.40 o
   7  -7   4       2457.52       2597.35        59.31 o
   9  -7   4       2178.73       2575.64        69.74 o
  11  -7   4       6765.25       7240.63       222.90 o
  13  -7   4        334.55        396.03        24.57 o
  15  -7   4      20996.50      21562.56       366.91 o
  17  -7   4       2262.06       2292.37        55.83 o
  19  -7   4        326.37        376.13        29.51 o
  21  -7   4       9191.51       8902.30       156.19 o
  23  -7   4        214.16        237.39        24.57 o
  25  -7   4      14314.08      13832.22       227.86 o
  27  -7   4      26146.71      26315.01       387.25 o
  29  -7   4      11436.91      11694.98       191.69 o
  31  -7   4       3684.11       3711.44        76.81 o
  33  -7   4        641.12        677.96        41.73 o
  35  -7   4       1132.72       1060.88        55.89 o
  37  -7   4       2844.88       3116.63        83.92 o
  39  -7   4       1443.44       1238.74        73.29 o
  41  -7   4        217.90        207.31        55.22 o
  43  -7   4        761.54        939.18        56.72 o
  45  -7   4        788.75        705.73        89.82 o
 -52  -6   4        165.05        307.96        70.57 o
 -50  -6   4       1651.00       1563.49        90.73 o
 -48  -6   4       3437.30       3146.55       122.28 o
 -46  -6   4       4920.26       4864.54       148.54 o
 -44  -6   4       1400.13       1486.50        87.47 o
 -42  -6   4       1595.89       1481.21        61.28 o
 -40  -6   4       3426.68       3614.32        96.30 o
 -38  -6   4       3133.27       3325.36        74.02 o
 -36  -6   4      10051.41      10405.93       165.32 o
 -34  -6   4       1103.73       1244.31        45.38 o
 -32  -6   4        989.65        791.57        39.78 o
 -30  -6   4       6639.60       6419.38       110.83 o
 -28  -6   4       2171.96       2059.88        58.85 o
 -26  -6   4       8282.64       8273.71       131.71 o
 -24  -6   4        617.92        705.54        30.64 o
 -22  -6   4      44912.92      42850.64       565.43 o
 -20  -6   4      10509.34      11537.41       168.34 o
 -18  -6   4      11933.69      13350.68       189.89 o
 -16  -6   4       1416.38       1305.61        32.67 o
 -14  -6   4        896.36       1112.32        32.24 o
 -12  -6   4       7354.39       8306.51       129.44 o
 -10  -6   4        494.03        659.54        28.80 o
  -8  -6   4      11631.95      11940.93       280.99 o
  -6  -6   4       5428.35       5371.76       104.58 o
  -4  -6   4       1790.60       1836.07        52.69 o
  -2  -6   4      25168.90      27242.61       504.40 o
   0  -6   4       2877.59       2956.45       193.27 o
   2  -6   4        330.29          9.62        13.61 o
   4  -6   4       8855.06       9574.54       338.21 o
   6  -6   4       9313.09       9739.92       169.06 o
   8  -6   4      14340.87      16082.89       249.03 o
  10  -6   4      23240.09      24853.45       412.39 o
  12  -6   4      17174.99      16605.39       284.22 o
  14  -6   4       8945.02       8991.23       172.22 o
  16  -6   4        459.72        761.64        34.07 o
  18  -6   4       3762.67       3962.64        80.89 o
  20  -6   4       3062.48       3084.30        69.67 o
  22  -6   4       5131.82       5241.47       112.16 o
  24  -6   4       2119.00       2242.04        57.62 o
  26  -6   4      12195.17      11937.04       192.08 o
  28  -6   4      28020.88      27231.77       401.14 o
  30  -6   4       1052.10        981.12        39.45 o
  32  -6   4      12748.66      12709.74       191.56 o
  34  -6   4       4884.97       4899.90       107.29 o
  36  -6   4       2458.84       2405.84        74.35 o
  38  -6   4       1955.90       1916.78        67.68 o
  40  -6   4        935.35        933.78        53.72 o
  42  -6   4        378.22        287.19        38.34 o
  44  -6   4          3.01         44.94        33.94 o
  46  -6   4        825.10        665.02        58.72 o
  48  -6   4       1569.61       1526.95       128.32 o
 -53  -5   4        374.43        356.36        56.57 o
 -51  -5   4        493.54        455.24        99.09 o
 -49  -5   4        604.82        679.86        98.10 o
 -47  -5   4         14.49         35.63        47.23 o
 -45  -5   4        470.74        485.70        56.69 o
 -43  -5   4       4097.49       4328.59       146.84 o
 -41  -5   4       7762.97       7502.26       231.78 o
 -39  -5   4       3401.61       3228.42       136.00 o
 -37  -5   4       1172.41       1056.91        42.59 o
 -35  -5   4      11896.44      11621.39       180.03 o
 -33  -5   4       6529.52       6383.70       111.00 o
 -31  -5   4        298.78        326.40        26.03 o
 -29  -5   4       3353.77       3524.97        70.92 o
 -27  -5   4      12336.06      12211.58       181.75 o
 -25  -5   4       6733.08       6908.48       111.06 o
 -23  -5   4        946.14        878.54        33.95 o
 -21  -5   4       3620.40       4253.29        74.62 o
 -19  -5   4       2137.98       2617.97        62.75 o
 -17  -5   4      41671.04      46744.27       705.05 o
 -15  -5   4       9642.91       9851.56       142.38 o
 -13  -5   4       8280.49       8796.72       146.77 o
 -11  -5   4      16195.63      17875.35       393.55 o
  -9  -5   4      50125.21      54442.20      1046.08 o
  -7  -5   4      33005.04      32694.89       509.76 o
  -5  -5   4      12857.78      12443.40       354.62 o
  -3  -5   4      20994.47      21892.71       393.56 o
  -1  -5   4       9661.75       9439.20       183.59 o
   1  -5   4      27284.07      28951.41       433.85 o
   3  -5   4       7315.28       7174.43       117.22 o
   5  -5   4       1310.31       1622.53        45.91 o
   7  -5   4      10015.95       9562.92       169.76 o
   9  -5   4       1069.99       1374.72        38.54 o
  11  -5   4        338.37        372.82        39.48 o
  13  -5   4       9019.04       8964.59       196.06 o
  15  -5   4       9901.63      11909.33       193.73 o
  17  -5   4      18064.63      18215.28       289.01 o
  19  -5   4      15597.47      15658.06       253.77 o
  21  -5   4       6739.17       6594.16       132.69 o
  23  -5   4       8934.87       9056.48       161.99 o
  25  -5   4      14791.17      14327.81       269.31 o
  27  -5   4      12595.32      12562.10       199.10 o
  29  -5   4       4421.26       4221.20        88.75 o
  31  -5   4      19480.54      20332.31       304.03 o
  33  -5   4       1712.88       1660.06        89.90 o
  35  -5   4       1522.78       1515.03        62.21 o
  37  -5   4       5371.49       5487.49       123.94 o
  39  -5   4       5830.08       5993.75       129.66 o
  41  -5   4       3263.77       3144.49       113.62 o
  43  -5   4         37.27         37.15        33.09 o
  45  -5   4        356.30        362.15        92.70 o
  47  -5   4        880.78        967.27        75.97 o
  49  -5   4        917.77        744.23        72.31 o
  51  -5   4       1347.85       1315.23       166.81 o
 -54  -4   4        133.32        232.31       109.07 o
 -52  -4   4         22.97         76.62        87.87 o
 -50  -4   4       2002.56       2048.26       146.31 o
 -48  -4   4       2045.03       1948.90       110.69 o
 -46  -4   4       1695.20       2088.92       105.14 o
 -44  -4   4       1057.42       1022.28        77.70 o
 -42  -4   4       6805.04       6747.90       195.92 o
 -40  -4   4       1413.54       1312.23        97.86 o
 -38  -4   4      10781.26      11108.33       209.72 o
 -36  -4   4       2113.37       1895.13        59.18 o
 -34  -4   4       1152.36       1043.91        56.86 o
 -32  -4   4       2297.11       2050.98        50.41 o
 -30  -4   4       3303.34       3467.43        81.79 o
 -28  -4   4       9082.61       8915.70       126.26 o
 -26  -4   4       2697.88       2593.41        81.67 o
 -24  -4   4      11638.82      11931.53       164.67 o
 -22  -4   4       2344.01       2265.48        51.19 o
 -20  -4   4      22475.84      24510.29       297.71 o
 -18  -4   4      21619.64      23030.36       277.83 o
 -16  -4   4      21530.16      22741.87       273.14 o
 -14  -4   4       6739.79       6742.26       115.54 o
 -12  -4   4        651.27        810.43        27.03 o
 -10  -4   4      38715.46      35381.96       585.07 o
  -8  -4   4       8530.09       7233.60       377.82 o
  -6  -4   4       8467.50       9336.92       122.09 o
  -4  -4   4      13939.14      14154.46       178.06 o
  -2  -4   4      83776.17      78677.52       937.99 o
   0  -4   4      70832.92      71208.42       810.09 o
   2  -4   4      16443.87      15475.00       182.68 o
   4  -4   4       6675.66       7220.10       140.57 o
   6  -4   4      11662.48      12906.52       192.07 o
   8  -4   4      18124.56      19037.64       410.17 o
  10  -4   4      30364.76      34057.55       886.90 o
  12  -4   4       2744.16       2416.27        76.19 o
  14  -4   4      12144.80      13867.95       221.38 o
  16  -4   4      11129.97      11824.38       194.80 o
  18  -4   4        987.31        911.43        38.53 o
  20  -4   4      13679.74      14432.41       221.96 o
  22  -4   4        337.37        508.64        29.89 o
  24  -4   4        662.07        532.88        31.55 o
  26  -4   4       3072.22       2947.20        75.12 o
  28  -4   4      20502.04      20258.20       306.45 o
  30  -4   4       4700.15       4523.75        84.01 o
  32  -4   4       1560.12       1715.98        52.60 o
  34  -4   4       7875.47       7952.02       147.54 o
  36  -4   4      27423.49      27947.10       453.64 o
  38  -4   4        801.01        738.75        52.26 o
  40  -4   4       1344.70       1362.81        68.59 o
  42  -4   4        312.24        448.68        43.95 o
  44  -4   4         42.00         34.57        37.22 o
  46  -4   4        752.19        817.92        87.97 o
  48  -4   4       1707.79       1776.50       178.73 o
  50  -4   4       3793.51       3969.97       149.50 o
 -55  -3   4         74.17         86.61        49.90 o
 -53  -3   4        879.71        831.64        66.27 o
 -51  -3   4       1522.92       1685.91        93.27 o
 -49  -3   4       1253.79       1345.50        85.57 o
 -47  -3   4        733.25        758.31        69.75 o
 -45  -3   4       4142.13       3733.09       139.66 o
 -43  -3   4       3796.25       3971.59       144.18 o
 -41  -3   4       1914.20       1797.37        97.37 o
 -39  -3   4       5547.19       4987.70       124.56 o
 -37  -3   4       5491.52       5305.01       107.14 o
 -35  -3   4        650.11        620.86        59.22 o
 -33  -3   4      10314.43      10446.52       147.70 o
 -31  -3   4       8384.88       7627.45       112.59 o
 -29  -3   4       8621.56       8952.92       126.37 o
 -27  -3   4       2234.05       2286.96        50.26 o
 -25  -3   4      13517.27      15344.95       196.77 o
 -23  -3   4      30613.95      31594.87       420.04 o
 -21  -3   4      12764.64      12778.79       184.86 o
 -19  -3   4        767.05        979.62        31.93 o
 -17  -3   4      55599.75      58570.62       759.82 o
 -15  -3   4       2473.37       2277.34        50.67 o
 -13  -3   4       3355.83       3388.03        56.39 o
 -11  -3   4       9504.44      10194.31       215.25 o
  -9  -3   4      25049.61      25346.78       313.22 o
  -7  -3   4     108492.94     105571.25      1456.68 o
  -5  -3   4     190270.34     184165.08      4659.10 o
  -1  -3   4     163442.31     155069.62      6980.35 o
   1  -3   4     150132.34     143301.59      2559.09 o
   3  -3   4     119359.13     115140.71      2349.40 o
   5  -3   4       6356.11       6127.92        81.46 o
   7  -3   4      14028.10      12791.24       196.32 o
   9  -3   4       5013.61       5104.20        81.66 o
  11  -3   4       5697.22       5384.52       114.99 o
  13  -3   4       2776.66       2738.74        80.96 o
  15  -3   4       4877.62       5324.40        90.06 o
  17  -3   4       5371.22       6684.63       122.90 o
  19  -3   4      16300.54      17727.64       281.39 o
  21  -3   4        121.72        132.21        18.11 o
  23  -3   4      21521.20      21508.18       372.22 o
  25  -3   4       6687.21       6720.76       131.03 o
  27  -3   4         20.19         67.90        18.93 o
  29  -3   4      10381.33      10225.55       185.51 o
  31  -3   4      17353.93      15911.25       253.56 o
  33  -3   4       4652.47       4466.71       132.22 o
  35  -3   4       6549.08       6394.38       150.42 o
  37  -3   4       3180.54       3257.00        92.02 o
  39  -3   4       4178.23       4883.83       121.28 o
  41  -3   4       3748.14       3507.36       105.99 o
  43  -3   4       3406.45       3815.55       131.32 o
  45  -3   4       1090.15       1003.32        71.25 o
  47  -3   4        284.39        370.45        50.60 o
  49  -3   4       2113.27       2257.22       134.88 o
  51  -3   4        263.32        375.89       105.86 o
 -56  -2   4       1824.37       1591.11       153.98 o
 -54  -2   4       3082.29       3205.47       263.69 o
 -52  -2   4       3306.80       3102.79       124.24 o
 -50  -2   4       2450.17       2336.24       115.09 o
 -48  -2   4          8.83        -20.36        42.28 o
 -46  -2   4        191.08         91.20        46.61 o
 -44  -2   4       3654.05       3710.77       131.48 o
 -42  -2   4       7044.76       6948.81       231.55 o
 -40  -2   4      18921.46      18628.75       378.65 o
 -38  -2   4       1195.79       1014.98        65.13 o
 -36  -2   4       4616.57       4520.63       262.16 o
 -34  -2   4       4579.49       4316.62        97.21 o
 -32  -2   4       1652.19       1151.80        46.98 o
 -30  -2   4       4654.16       5143.46        81.77 o
 -28  -2   4      12478.93      12730.41       168.34 o
 -26  -2   4         71.80        157.94        13.85 o
 -24  -2   4      18270.29      19960.39       234.37 o
 -22  -2   4       3272.47       4375.67        70.82 o
 -20  -2   4       6644.07       6532.84        77.66 o
 -18  -2   4      56404.13      58785.70       712.50 o
 -16  -2   4       2230.13       2386.10        43.58 o
 -14  -2   4      12325.03      11255.05       123.02 o
 -12  -2   4      41818.14      39850.58       404.06 o
 -10  -2   4       7136.89       6858.61        80.47 o
  -8  -2   4     419114.44     376162.97     13408.96 o
  -6  -2   4     113358.94     110164.41      1490.29 o
  -4  -2   4      99195.04      90794.27      1230.46 o
  -2  -2   4     149676.03     135809.38      1835.64 o
   0  -2   4       6877.00       6546.02        82.85 o
   2  -2   4      15850.66      14453.37       162.63 o
   4  -2   4     109700.37     108871.38      1741.61 o
   6  -2   4       1155.35       1189.78        30.33 o
   8  -2   4      33707.60      32393.77       418.94 o
  10  -2   4      29858.63      29150.72       403.49 o
  12  -2   4      13087.33      14279.51       192.51 o
  14  -2   4      35316.17      35432.10       531.98 o
  16  -2   4       2751.65       2279.54        56.17 o
  18  -2   4      28040.99      28823.19       358.79 o
  20  -2   4      33709.59      34509.98       526.07 o
  22  -2   4        598.09        586.95        30.37 o
  24  -2   4        421.86        328.49        23.36 o
  26  -2   4       7466.47       7814.93       132.81 o
  28  -2   4       9784.70       9801.40       164.04 o
  30  -2   4       2834.06       2680.44        69.69 o
  32  -2   4       3568.75       3597.37        82.22 o
  34  -2   4        979.90       1043.05        44.60 o
  36  -2   4        411.29        426.57        38.12 o
  38  -2   4       3138.86       3214.23       177.07 o
  40  -2   4       2118.65       1874.32       176.94 o
  42  -2   4       2599.31       2490.00       103.19 o
  44  -2   4       2459.13       2674.76       113.23 o
  46  -2   4       1182.87       1195.93        95.20 o
  48  -2   4       1551.64       1874.48       117.92 o
  50  -2   4        858.13       1011.71       131.50 o
  52  -2   4        556.10        675.29        93.03 o
 -55  -1   4        501.86        523.13        74.75 o
 -53  -1   4        530.92        436.66        61.73 o
 -51  -1   4       2639.37       2460.08       114.08 o
 -49  -1   4        478.53        315.90        68.04 o
 -47  -1   4       5393.72       5555.33       175.22 o
 -45  -1   4       2423.57       2393.41        99.96 o
 -43  -1   4          3.47         55.92        35.69 o
 -41  -1   4        119.49        103.82        36.57 o
 -39  -1   4       6581.49       6898.11       165.70 o
 -37  -1   4        980.98        895.47        60.14 o
 -35  -1   4       1005.22        997.46        58.82 o
 -33  -1   4        501.55        534.95        30.51 o
 -31  -1   4       1430.35       1610.81        36.92 o
 -29  -1   4      17690.10      16795.30       205.63 o
 -27  -1   4       4404.82       4899.40        74.50 o
 -25  -1   4       6284.64       6616.02        81.89 o
 -23  -1   4      32079.45      34840.55       416.00 o
 -21  -1   4        450.79        516.89        17.33 o
 -19  -1   4       2937.64       3736.89        49.22 o
 -17  -1   4      28041.51      27870.31       298.01 o
 -15  -1   4      28823.84      29796.60       329.94 o
 -13  -1   4     212665.83     201926.64      4163.46 o
 -11  -1   4      15300.66      15169.87       153.68 o
  -9  -1   4     102687.77      95696.27      1141.53 o
  -7  -1   4      17890.59      17133.75       205.88 o
  -5  -1   4      43413.44      41141.64       476.12 o
  -3  -1   4     126182.03     114447.64      2045.82 o
  -1  -1   4     196403.48     175434.94      3243.60 o
   1  -1   4      39836.93      39354.60       475.88 o
   3  -1   4       3086.02       2707.12        43.72 o
   5  -1   4      57419.49      54733.48       697.98 o
   7  -1   4      83964.07      81514.62      1457.97 o
   9  -1   4      41517.31      42247.58       541.76 o
  11  -1   4      24643.20      25406.31       311.34 o
  13  -1   4       2626.36       2682.73        44.38 o
  15  -1   4       8212.92       8283.25       115.51 o
  17  -1   4      20240.57      19622.06       263.00 o
  19  -1   4      29136.38      28845.70       339.54 o
  21  -1   4       3230.84       3263.14        51.72 o
  23  -1   4       4738.63       4641.38        74.73 o
  25  -1   4      15546.19      17094.36       242.52 o
  27  -1   4       1845.95       1677.82        46.48 o
  29  -1   4        464.48        598.22        37.81 o
  31  -1   4      11516.25      11325.50       169.31 o
  33  -1   4       4694.29       4558.02       133.79 o
  35  -1   4       2095.86       1720.49        70.64 o
  37  -1   4       4607.49       4507.46       116.75 o
  39  -1   4       1156.09       1299.03        73.38 o
  41  -1   4       1284.36        941.58        64.68 o
  43  -1   4        743.72        614.71        55.91 o
  45  -1   4        453.90        615.22        97.95 o
  47  -1   4       1275.72       1104.75        92.60 o
  49  -1   4        489.95        578.46        87.31 o
  51  -1   4         45.09         12.83        76.99 o
  53  -1   4       2218.50       2085.12       166.81 o
 -56   0   4         98.92        153.98       102.65 o
 -54   0   4         99.76        162.29       120.38 o
 -52   0   4       1172.54       1209.19        98.18 o
 -50   0   4         38.47         23.77        46.28 o
 -48   0   4        824.71       1018.42        71.20 o
 -46   0   4       2421.72       2474.80       101.07 o
 -44   0   4       4451.21       5049.08       164.90 o
 -42   0   4         15.99         24.57        34.46 o
 -40   0   4      30531.98      30967.52       596.53 o
 -38   0   4         95.31         47.00        25.98 o
 -36   0   4       5739.55       5556.98       103.30 o
 -34   0   4      33739.53      32350.93       593.69 o
 -32   0   4       1215.50       1031.83        37.23 o
 -30   0   4       6195.77       7018.87       106.91 o
 -28   0   4       1361.35       1113.84        56.51 o
 -26   0   4        414.23        513.34        26.73 o
 -24   0   4       7777.99       9169.15       116.85 o
 -22   0   4      17927.47      18820.67       242.79 o
 -20   0   4       1166.55       1618.79        82.58 o
 -18   0   4       3959.78       3970.03        56.90 o
 -16   0   4      21551.95      20037.79       216.12 o
 -14   0   4        181.07        191.95        10.15 o
 -12   0   4       1364.43       1067.33        22.65 o
 -10   0   4     672667.75     634714.25     14216.75 o
  -8   0   4     109037.96     100096.18      1461.09 o
  -6   0   4        733.36        722.08        38.22 o
  -4   0   4      92983.89      85579.33      1531.75 o
  -2   0   4      15099.16      16049.57       321.70 o
   0   0   4     160699.95     134587.23      2775.63 o
   2   0   4      46223.91      43686.63       973.14 o
   4   0   4     233802.12     208662.30      5742.11 o
   6   0   4       8237.12       9023.40       125.06 o
   8   0   4       1949.61       3602.90        50.70 o
  10   0   4        950.07       1362.65        25.06 o
  12   0   4      13660.47      14622.98       205.21 o
  14   0   4       6760.02       6501.98        88.04 o
  16   0   4      13927.33      12445.55       184.94 o
  20   0   4      74381.36      75269.93      1224.99 o
  22   0   4       4404.23       5169.67        80.25 o
  24   0   4       2580.24       2327.35        46.17 o
  26   0   4       1159.13       1187.31        55.20 o
  28   0   4      13440.99      12326.50       170.71 o
  30   0   4       1027.64       1155.43        37.52 o
  32   0   4       1809.47       1641.03        59.76 o
  34   0   4        328.63        239.51        24.25 o
  36   0   4       1431.48       1920.95        58.00 o
  38   0   4         19.74         13.32        24.84 o
  40   0   4         95.93        199.35        43.35 o
  42   0   4        526.46        532.97        51.80 o
  44   0   4        182.81        155.26        44.21 o
  46   0   4        203.83        288.12        48.75 o
  48   0   4        865.15        853.27        73.03 o
  50   0   4        118.83        123.82        55.58 o
 -55   1   4        511.57        446.59       124.20 o
 -53   1   4        538.32        359.06        69.24 o
 -51   1   4       2636.96       2345.85       112.26 o
 -49   1   4        477.70        404.12        60.73 o
 -47   1   4       5447.47       5942.54       157.58 o
 -45   1   4       2437.04       2403.75       101.05 o
 -43   1   4          3.28          8.37        35.82 o
 -41   1   4        127.50         55.53        21.55 o
 -39   1   4       6588.09       6850.35       129.27 o
 -37   1   4        981.68        881.25        45.77 o
 -35   1   4       1007.06        996.82        48.30 o
 -33   1   4        500.75        568.41        28.53 o
 -31   1   4       1414.06       1587.22        50.26 o
 -29   1   4      17752.95      16723.68       221.92 o
 -27   1   4       4378.39       4974.01        79.47 o
 -25   1   4       6290.03       6509.80        99.81 o
 -23   1   4      32119.22      35011.43       416.75 o
 -21   1   4        450.52        466.59        26.92 o
 -19   1   4       2961.18       4073.34       164.99 o
 -17   1   4      28168.64      27374.19       372.69 o
 -15   1   4      28639.79      29704.56       415.31 o
 -13   1   4     212429.06     195697.73      4944.92 o
 -11   1   4      15312.64      15015.73       180.19 o
  -9   1   4     102218.34      92723.35      4324.23 o
  -7   1   4      17869.26      17407.45       335.26 o
  -5   1   4      43393.22      41319.05       795.24 o
  -3   1   4     125885.23     112087.36      4635.84 o
  -1   1   4     196273.23     168522.23      8956.41 o
   1   1   4      40374.80      40304.52       519.04 o
   3   1   4       3065.90       2779.58        49.11 o
   5   1   4      57200.36      52994.00      1167.70 o
   7   1   4      84169.79      86120.04      3127.69 o
   9   1   4      41671.27      42771.01       634.13 o
  11   1   4      24492.70      25887.67       338.30 o
  13   1   4       2632.91       2554.03        47.57 o
  15   1   4       8262.76       8401.47       169.30 o
  17   1   4      20124.57      19458.35       246.24 o
  19   1   4      29172.90      29242.58       345.03 o
  21   1   4       3240.56       3328.02        56.33 o
  23   1   4       4689.42       4576.26        75.65 o
  25   1   4      15592.27      17219.10       214.79 o
  27   1   4       1798.21       1706.69        45.34 o
  29   1   4        473.01        621.53        35.57 o
  31   1   4      11522.96      11539.38       159.56 o
  33   1   4       4644.24       4710.98       165.12 o
  35   1   4       2108.03       1704.99        54.91 o
  37   1   4       4607.83       4547.05       106.26 o
  39   1   4       1153.99       1325.48        57.25 o
  41   1   4       1317.15       1099.08        65.18 o
  43   1   4        734.88        722.24        57.05 o
  45   1   4        445.28        575.63        57.47 o
  47   1   4       1268.74       1201.97       154.20 o
  49   1   4        493.73        567.83        97.20 o
  51   1   4         43.63         96.24        76.99 o
 -54   2   4       3101.37       3169.39       282.29 o
 -52   2   4       3327.45       2893.86       185.38 o
 -50   2   4       2466.27       2200.63       156.38 o
 -48   2   4         10.76         26.82        44.22 o
 -46   2   4        192.67        138.56        44.60 o
 -44   2   4       3641.14       3636.76       100.86 o
 -42   2   4       6993.80       7115.74       158.27 o
 -40   2   4      18883.46      18727.69       256.54 o
 -38   2   4       1195.28        853.03        40.40 o
 -36   2   4       4593.69       4523.52        93.94 o
 -34   2   4       4589.41       4269.13        86.51 o
 -32   2   4       1627.47       1213.90        47.78 o
 -30   2   4       4722.90       5053.44        87.33 o
 -28   2   4      12462.04      12707.37       185.25 o
 -26   2   4         68.11        128.78        14.65 o
 -24   2   4      18371.23      20387.52       253.14 o
 -22   2   4       3284.42       4541.31        70.05 o
 -20   2   4       6664.58       6824.70       151.26 o
 -18   2   4      56202.04      60382.22      1118.04 o
 -16   2   4       2182.30       2454.46        51.06 o
 -14   2   4      12333.02      11390.57       180.91 o
 -12   2   4      41949.07      40523.11       494.97 o
 -10   2   4       7238.75       7024.14       102.22 o
  -8   2   4     418504.47     355337.34     12696.81 o
  -6   2   4     113598.47     106037.44      2922.57 o
  -4   2   4      99407.71      87030.36      1487.62 o
  -2   2   4     149466.36     148288.61      5472.91 o
   0   2   4       6895.64       6643.35        95.32 o
   2   2   4      15751.41      14297.00       191.12 o
   4   2   4     109875.98     106924.30      3539.88 o
   6   2   4       1149.97       1227.32        24.30 o
   8   2   4      33864.43      33202.73       384.16 o
  10   2   4      29837.49      30257.67       421.35 o
  12   2   4      13088.32      14247.21       206.39 o
  14   2   4      35163.92      35675.96       537.14 o
  16   2   4       2758.06       2381.83        40.16 o
  18   2   4      27931.29      29443.97       347.07 o
  20   2   4      33738.34      35283.08       414.00 o
  22   2   4        591.51        519.14        19.28 o
  24   2   4        409.60        359.84        18.01 o
  26   2   4       7520.20       7987.22       116.51 o
  28   2   4       9761.84       9930.36       143.59 o
  30   2   4       2824.62       2840.98        58.85 o
  32   2   4       3569.88       3693.26        71.16 o
  34   2   4        977.44       1025.25        51.67 o
  36   2   4        402.36        416.88        33.34 o
  38   2   4       3123.50       3143.67        83.96 o
  40   2   4       2117.01       1936.31        68.18 o
  42   2   4       2620.27       2596.71        81.85 o
  44   2   4       2446.32       2537.73       124.72 o
  46   2   4       1201.57       1217.60        86.11 o
  48   2   4       1535.80       1610.99       222.44 o
  50   2   4        865.24        968.78       128.32 o
 -51   3   4       1506.37       1509.58       219.71 o
 -49   3   4       1234.12       1333.16       103.64 o
 -47   3   4        744.41        813.53        72.69 o
 -45   3   4       4138.04       3887.78       123.40 o
 -43   3   4       3778.29       4168.23       150.69 o
 -41   3   4       1918.34       1867.90        71.00 o
 -39   3   4       5583.46       5453.58       104.01 o
 -37   3   4       5496.75       5022.06       109.71 o
 -35   3   4        666.81        606.06        31.72 o
 -33   3   4      10315.70      10853.58       157.56 o
 -31   3   4       8395.78       7811.33       123.84 o
 -29   3   4       8631.59       8953.83       164.59 o
 -27   3   4       2216.84       2214.52        47.12 o
 -25   3   4      13552.66      15211.67       206.74 o
 -23   3   4      30551.71      31676.35       380.52 o
 -21   3   4      12853.96      13006.94       191.81 o
 -19   3   4        798.85       1011.19        31.10 o
 -17   3   4      55464.03      58409.58       877.96 o
 -15   3   4       2532.44       2370.26        47.19 o
 -13   3   4       3291.75       3307.20        76.09 o
 -11   3   4       9399.84      10769.95       151.96 o
  -9   3   4      25143.16      25650.60       337.03 o
  -7   3   4     108500.91     104542.84      2577.16 o
  -5   3   4     190782.94     180189.83     10140.08 o
  -3   3   4     219061.72     216102.34      7750.25 o
  -1   3   4     164223.78     166793.69      4241.72 o
   1   3   4     150738.02     148271.30      2660.08 o
   3   3   4     119672.89     118081.23      1893.04 o
   5   3   4       6400.66       6263.58        85.95 o
   7   3   4      14045.21      13459.13       171.78 o
   9   3   4       5004.21       5185.85        84.55 o
  11   3   4       5669.07       5521.44        86.71 o
  13   3   4       2800.16       2923.03        45.86 o
  15   3   4       4819.52       5478.68        79.99 o
  17   3   4       5418.46       6896.13        99.14 o
  19   3   4      16286.71      18244.68       233.89 o
  21   3   4        119.54        113.34        12.68 o
  23   3   4      21630.93      22395.44       272.80 o
  25   3   4       6779.50       7207.25       102.71 o
  27   3   4         18.51         70.99        13.34 o
  29   3   4      10306.95      10657.36       153.93 o
  31   3   4      17326.33      16987.14       233.04 o
  33   3   4       4673.41       4711.82        92.32 o
  35   3   4       6523.04       6652.96       108.54 o
  37   3   4       3196.56       3268.37        77.63 o
  39   3   4       4189.79       4818.38       100.02 o
  41   3   4       3772.78       3631.92        97.90 o
  43   3   4       3425.39       3650.89       166.78 o
  45   3   4       1069.37       1120.99        90.41 o
  47   3   4        281.83        396.27        80.30 o
  49   3   4       2096.78       2541.77       442.69 o
 -52   4   4         21.82         -1.28       266.25 o
 -50   4   4       1991.53       1878.72       176.75 o
 -48   4   4       2035.99       1957.92       109.17 o
 -46   4   4       1688.37       2074.15       103.18 o
 -44   4   4       1041.77        974.02        46.67 o
 -42   4   4       6721.14       6967.98       141.97 o
 -40   4   4       1411.16       1493.82        51.83 o
 -38   4   4      10791.55      11188.49       176.12 o
 -36   4   4       2146.22       1993.28        55.91 o
 -34   4   4       1193.94       1202.02        43.70 o
 -32   4   4       2296.14       2045.03        68.43 o
 -30   4   4       3265.78       3646.72        84.03 o
 -28   4   4       9112.54       9172.05       148.51 o
 -26   4   4       2695.46       2584.96        51.73 o
 -24   4   4      11601.55      11483.57       164.66 o
 -22   4   4       2404.94       2333.85        63.69 o
 -20   4   4      22611.39      25372.55       343.45 o
 -18   4   4      21679.62      22986.47       332.34 o
 -16   4   4      21537.08      22559.01       286.73 o
 -14   4   4       6728.07       6735.17        96.03 o
 -12   4   4        680.61        879.93        33.99 o
 -10   4   4      38750.16      36254.59       540.39 o
  -8   4   4       8743.36       8659.59       123.51 o
  -6   4   4       8464.61       9423.55       141.49 o
  -4   4   4      14059.57      14904.79       348.13 o
  -2   4   4      84142.62      82645.24      1335.77 o
   0   4   4      70801.14      74480.34      1099.10 o
   2   4   4      16465.34      16090.14       251.07 o
   4   4   4       6725.07       7428.75       105.52 o
   6   4   4      11601.00      13058.38       167.19 o
   8   4   4      17997.90      19912.33       250.36 o
  10   4   4      30375.13      34275.90       420.43 o
  12   4   4       2698.18       2435.19        42.51 o
  14   4   4      12078.55      14154.97       183.63 o
  16   4   4      11132.96      12359.94       174.15 o
  18   4   4        992.23        995.77        27.93 o
  20   4   4      13664.03      14794.60       195.31 o
  22   4   4        327.04        476.25        26.41 o
  24   4   4        662.29        569.23        23.37 o
  26   4   4       3035.93       3078.66        78.17 o
  28   4   4      20502.38      21661.51       303.27 o
  30   4   4       4771.73       4767.10        94.34 o
  32   4   4       1569.87       1785.07        62.83 o
  34   4   4       7865.10       8683.62       139.66 o
  36   4   4      27353.54      28134.57       381.34 o
  38   4   4        800.95        664.55        45.77 o
  40   4   4       1368.34       1409.71        56.60 o
  42   4   4        305.64        420.80        45.09 o
  44   4   4         43.92         58.05        38.53 o
  46   4   4        733.58        754.49       131.74 o
  48   4   4       1712.57       1566.19       195.83 o
 -51   5   4        508.12        672.79       131.33 o
 -49   5   4        606.88        701.86        79.78 o
 -47   5   4         14.80        -28.01        28.93 o
 -45   5   4        481.89        534.92        42.49 o
 -43   5   4       4066.63       4387.92       106.88 o
 -41   5   4       7795.66       8440.09       363.93 o
 -39   5   4       3396.59       2861.51       141.07 o
 -37   5   4       1188.67       1120.12        49.46 o
 -35   5   4      11924.56      12749.54       209.30 o
 -33   5   4       6548.85       6671.39       147.16 o
 -31   5   4        297.28        301.10        25.54 o
 -29   5   4       3354.97       3798.57       114.62 o
 -27   5   4      12270.83      12600.77       193.55 o
 -25   5   4       6852.75       7080.48       118.19 o
 -23   5   4        945.30        853.21        57.63 o
 -21   5   4       3635.67       4540.53        97.18 o
 -19   5   4       2144.47       2636.63        52.13 o
 -17   5   4      41824.29      45858.24       600.65 o
 -15   5   4       9742.25       9648.88       141.05 o
 -13   5   4       8220.29       8662.42       137.81 o
 -11   5   4      16149.22      17659.10       253.60 o
  -9   5   4      50272.67      55406.93       786.12 o
  -7   5   4      33086.47      34301.16       736.45 o
  -5   5   4      12738.12      13017.15       229.02 o
  -3   5   4      20919.04      22660.37       459.31 o
  -1   5   4       9630.82       9563.37       171.67 o
   1   5   4      27079.76      29179.84       486.83 o
   3   5   4       7389.43       7317.15       136.15 o
   5   5   4       1262.07       1617.97        45.21 o
   7   5   4      10077.31      10015.80       149.68 o
   9   5   4       1082.97       1439.14        33.95 o
  11   5   4        324.27        404.67        25.85 o
  13   5   4       9075.53       9202.57       132.44 o
  15   5   4       9939.99      12329.90       173.23 o
  17   5   4      18073.54      18906.57       274.37 o
  19   5   4      15537.07      16211.78       223.46 o
  21   5   4       6764.90       6852.90       106.17 o
  23   5   4       8935.69       9558.03       154.29 o
  25   5   4      14726.07      14952.63       213.92 o
  27   5   4      12727.58      13542.04       209.78 o
  29   5   4       4403.10       4445.69       122.76 o
  31   5   4      19587.64      21538.45       322.07 o
  33   5   4       1707.46       1750.43        72.85 o
  35   5   4       1530.15       1575.47        51.24 o
  37   5   4       5457.20       5846.87       136.19 o
  39   5   4       5788.82       6097.98       160.35 o
  41   5   4       3220.99       2985.07        85.35 o
  43   5   4         36.77         56.15        32.13 o
  45   5   4        357.65        400.62        71.70 o
  47   5   4        884.84        667.29       282.29 o
 -50   6   4       1638.84       1335.25       154.05 o
 -48   6   4       3440.79       3255.83       140.76 o
 -46   6   4       4946.61       5158.26       153.03 o
 -44   6   4       1393.26       1479.76        64.47 o
 -42   6   4       1563.88       1517.26        92.29 o
 -40   6   4       3454.57       3779.08        96.61 o
 -38   6   4       3176.56       3655.21        93.93 o
 -36   6   4      10051.56      10823.39       201.88 o
 -34   6   4       1118.02       1297.77        79.38 o
 -32   6   4        972.41        789.55        40.38 o
 -30   6   4       6605.21       6748.98       132.24 o
 -28   6   4       2140.85       2075.93        57.68 o
 -26   6   4       8236.90       8420.88       152.35 o
 -24   6   4        607.29        739.89        35.35 o
 -22   6   4      44906.99      42735.16       713.70 o
 -20   6   4      10532.06      11523.87       211.64 o
 -18   6   4      12081.47      14083.58       225.78 o
 -16   6   4       1438.46       1329.04        35.30 o
 -14   6   4        888.43       1091.64        28.88 o
 -12   6   4       7311.55       8510.80       137.67 o
 -10   6   4        506.64        663.39        22.48 o
  -8   6   4      11559.71      11819.43       229.96 o
  -6   6   4       5430.39       5411.20       115.48 o
  -4   6   4       1832.92       1939.19        51.78 o
  -2   6   4      25317.41      28132.22       601.97 o
   0   6   4       2875.25       3390.21        94.02 o
   2   6   4        338.07        331.12        23.62 o
   4   6   4       8761.16      10261.76       203.82 o
   6   6   4       9339.43       9857.79       162.85 o
   8   6   4      14374.96      16218.80       249.96 o
  10   6   4      23292.39      26023.85       399.49 o
  12   6   4      17137.40      17229.40       249.85 o
  14   6   4       8921.00       9688.66       161.42 o
  16   6   4        463.73        717.19        25.61 o
  18   6   4       3735.77       4037.00        74.11 o
  20   6   4       3053.79       3164.68        63.36 o
  22   6   4       5164.54       5471.81        98.11 o
  24   6   4       2097.81       2435.51        59.27 o
  26   6   4      12097.58      12964.59       248.55 o
  28   6   4      28224.13      29454.45       467.87 o
  30   6   4       1051.20       1032.09        42.75 o
  32   6   4      12736.31      13439.98       220.15 o
  34   6   4       4916.98       5475.58       117.09 o
  36   6   4       2420.34       2626.10        77.40 o
  38   6   4       1970.05       1903.03        74.82 o
  40   6   4        917.96        939.31        55.51 o
  42   6   4        388.30        301.27        33.61 o
  44   6   4          4.19         -2.62        53.55 o
  46   6   4        837.29        778.74        81.95 o
 -49   7   4       1633.54       1527.01       148.18 o
 -47   7   4         93.61         86.29        43.98 o
 -45   7   4        499.20        419.67        42.00 o
 -43   7   4        318.16        426.08        46.86 o
 -41   7   4       1172.33       1097.47        53.33 o
 -39   7   4       1403.02       1618.09        61.75 o
 -37   7   4      10763.44      10823.62       203.08 o
 -35   7   4       2407.52       2510.21        78.90 o
 -33   7   4       5477.50       5399.37       117.52 o
 -31   7   4       2511.58       2615.29        71.34 o
 -29   7   4       2138.06       2103.47        61.31 o
 -27   7   4       4115.30       3955.00       154.03 o
 -25   7   4        489.59        371.40        24.95 o
 -23   7   4       5639.52       5915.47       112.87 o
 -21   7   4        906.79        964.87        38.87 o
 -19   7   4       4567.02       4749.85       101.18 o
 -17   7   4      22153.83      23845.24       452.72 o
 -15   7   4      49392.20      52146.20       924.63 o
 -13   7   4       1826.85       1892.70        48.25 o
 -11   7   4       6468.51       7016.94       129.80 o
  -9   7   4      42254.43      44820.09       821.67 o
  -7   7   4       4059.09       4525.49       101.63 o
  -5   7   4      14263.36      15352.62       429.84 o
  -3   7   4      30087.84      33679.37       721.91 o
  -1   7   4      23758.77      27458.52      1193.33 o
   1   7   4      12751.34      13169.72       297.86 o
   3   7   4      47207.47      51697.41      1091.23 o
   5   7   4      59639.77      64896.30      1178.76 o
   7   7   4       2508.76       2719.38        71.77 o
   9   7   4       2181.11       2572.40        67.95 o
  11   7   4       6721.60       7862.01       141.23 o
  13   7   4        317.11        400.13        21.33 o
  15   7   4      20997.06      22531.08       346.71 o
  17   7   4       2257.60       2235.91        54.04 o
  19   7   4        320.30        396.64        22.47 o
  21   7   4       9156.23       9730.37       202.54 o
  23   7   4        224.28        245.84        21.03 o
  25   7   4      14428.19      15126.55       404.56 o
  27   7   4      26032.29      27954.99       479.65 o
  29   7   4      11400.23      12530.35       215.37 o
  31   7   4       3659.88       3940.00        89.18 o
  33   7   4        628.28        690.66        37.57 o
  35   7   4       1142.43       1137.57        48.21 o
  37   7   4       2811.25       3441.85       151.07 o
  39   7   4       1437.03       1355.49        84.51 o
  41   7   4        211.62        225.22        30.42 o
  43   7   4        765.16        957.38        60.19 o
  45   7   4        789.16        813.97       105.66 o
 -48   8   4       4308.93       4076.83       149.50 o
 -46   8   4       1828.42       2017.15       120.88 o
 -44   8   4       2244.41       2181.48        86.55 o
 -42   8   4       4292.03       4376.73       105.01 o
 -40   8   4       2980.00       2952.07       101.02 o
 -38   8   4        167.32        102.55        27.74 o
 -36   8   4        705.31        643.15        40.82 o
 -34   8   4       1219.95       1322.72        59.78 o
 -32   8   4        351.62        268.61        28.64 o
 -30   8   4         53.63         41.73        19.78 o
 -28   8   4       6085.70       6026.06       122.50 o
 -26   8   4       2140.22       2043.94        63.03 o
 -24   8   4        158.15        162.51        21.15 o
 -22   8   4       5554.63       5843.92       112.05 o
 -20   8   4      11608.72      11976.11       201.40 o
 -18   8   4        234.27        222.20        18.74 o
 -16   8   4        548.51        495.74        25.87 o
 -14   8   4        970.60        932.83        33.29 o
 -12   8   4      22067.58      22676.44       390.23 o
 -10   8   4        887.76       1197.51        44.49 o
  -8   8   4       1850.34       2225.12        52.68 o
  -6   8   4      19233.74      19736.25       434.72 o
  -4   8   4       6032.13       6321.92       157.12 o
  -2   8   4       1782.71       1730.76        62.74 o
   0   8   4      14682.62      16005.82       360.99 o
   2   8   4      16354.71      17456.02       389.59 o
   4   8   4      10036.97       9559.54       274.95 o
   6   8   4       4507.29       4952.48       111.98 o
   8   8   4       6276.75       6222.74       119.16 o
  10   8   4       2821.22       3020.90        66.47 o
  12   8   4       1089.87       1290.92        34.92 o
  14   8   4       5078.31       4866.53        96.79 o
  16   8   4       5753.32       6506.31       124.26 o
  18   8   4      12918.24      13160.17       214.37 o
  20   8   4       1886.62       2249.98        53.71 o
  22   8   4       2273.47       1988.55        52.39 o
  24   8   4       6062.99       6073.46       114.96 o
  26   8   4       1432.44       1559.49        71.17 o
  28   8   4      12621.08      13780.89       234.07 o
  30   8   4      11876.31      13393.51       229.33 o
  32   8   4       2633.85       2999.69        79.81 o
  34   8   4       2483.75       2946.60        75.35 o
  36   8   4       7872.25       8014.36       174.93 o
  38   8   4       2619.95       2756.17        99.08 o
  40   8   4       2108.57       2123.73        78.90 o
  42   8   4       1386.24       1412.92       120.76 o
  44   8   4       1133.45       1263.91       115.48 o
 -47   9   4       1201.34       1091.69       195.68 o
 -45   9   4       3740.95       3751.11       140.72 o
 -43   9   4       1471.61       1608.33        91.82 o
 -41   9   4       1024.26       1043.87        50.46 o
 -39   9   4        586.31        572.47        42.23 o
 -37   9   4       2299.26       2479.27        79.86 o
 -35   9   4       2997.12       3208.71        84.91 o
 -33   9   4       1054.20       1055.29        66.70 o
 -31   9   4       1318.06       1219.73        50.82 o
 -29   9   4        709.22        655.75        37.17 o
 -27   9   4       1000.17       1088.54        44.43 o
 -25   9   4       5115.33       4679.15       100.24 o
 -23   9   4        665.28        574.54        32.27 o
 -21   9   4        329.16        269.89        23.74 o
 -19   9   4       5269.31       5183.01       101.03 o
 -17   9   4       2117.19       2120.13        52.03 o
 -15   9   4       3743.16       4121.36        80.25 o
 -13   9   4      15142.29      15778.71       288.96 o
 -11   9   4       2926.14       3003.12        70.16 o
  -9   9   4       4939.61       5098.00       137.23 o
  -7   9   4       7984.79       8075.60       202.52 o
  -5   9   4       3631.58       3931.88       111.83 o
  -3   9   4        989.67       1126.81        65.58 o
  -1   9   4       8237.41       7684.84       189.90 o
   1   9   4       3162.36       3261.63        98.10 o
   3   9   4       3844.28       4096.53       116.94 o
   5   9   4      14129.13      14683.13       334.00 o
   7   9   4       5192.27       5494.91       144.25 o
   9   9   4      11895.66      13055.90       257.50 o
  11   9   4       1318.00       1273.84        45.95 o
  13   9   4       2639.35       2731.08        65.11 o
  15   9   4       1476.58       1644.81        43.29 o
  17   9   4        761.22        769.05        46.51 o
  19   9   4       1677.92       1790.15        47.93 o
  21   9   4      15043.67      15558.48       258.25 o
  23   9   4       7999.42       8024.10       144.54 o
  25   9   4      10879.67      11929.51       204.02 o
  27   9   4      23796.21      24368.50       388.03 o
  29   9   4       1047.85       1183.57        70.24 o
  31   9   4       2929.58       2881.17        87.58 o
  33   9   4       3351.68       3482.21        83.29 o
  35   9   4        499.84        512.50        49.81 o
  37   9   4        106.25        132.77        24.77 o
  39   9   4        224.34        319.13        35.55 o
  41   9   4        538.36        546.16        58.34 o
  43   9   4        154.56        160.39        44.91 o
 -46  10   4       2444.79       2521.00       160.39 o
 -44  10   4        524.35        417.02        70.57 o
 -42  10   4        770.70        738.72       111.72 o
 -40  10   4        230.64        265.74        36.75 o
 -38  10   4        292.83        286.66        31.06 o
 -36  10   4        173.49        159.53        28.02 o
 -34  10   4       3361.06       3447.40        87.80 o
 -32  10   4       1282.60       1327.31        54.61 o
 -30  10   4       4513.84       4517.12       124.87 o
 -28  10   4       4166.23       4261.23        97.66 o
 -26  10   4       2462.84       2515.73        73.17 o
 -24  10   4       2280.62       2206.86        62.50 o
 -22  10   4       1596.98       1797.79        54.08 o
 -20  10   4        222.73        149.33        20.85 o
 -18  10   4       5940.15       5737.03       110.59 o
 -16  10   4       5752.62       6364.77       180.76 o
 -14  10   4        258.40        199.80        19.32 o
 -12  10   4        764.51        953.62        34.37 o
 -10  10   4        753.77        760.67        39.70 o
  -8  10   4       8166.73       7933.65       167.43 o
  -6  10   4       8165.36       7963.91       200.63 o
  -4  10   4       2579.55       2536.35        86.70 o
  -2  10   4       5010.76       5259.17       141.46 o
   0  10   4       1538.74       1568.97        63.83 o
   2  10   4      10901.01      11407.66       269.77 o
   4  10   4       3373.74       3427.06       103.77 o
   6  10   4       3651.03       3474.65       177.56 o
   8  10   4       3375.79       3965.92       130.57 o
  10  10   4       2688.49       3064.51        81.77 o
  12  10   4      17067.81      16955.76       413.01 o
  14  10   4       6477.53       6803.88       162.84 o
  16  10   4       2171.30       1973.54        50.68 o
  18  10   4       5449.05       5794.05       108.63 o
  20  10   4       5353.50       5634.65       107.80 o
  22  10   4        811.51        890.34        41.82 o
  24  10   4       5356.79       5802.28       113.65 o
  26  10   4       5152.00       4932.08       102.26 o
  28  10   4       5404.47       5833.69       116.22 o
  30  10   4       3603.61       3582.86        87.58 o
  32  10   4       2845.21       2991.43        91.91 o
  34  10   4        907.53       1033.26        44.59 o
  36  10   4        220.24        195.06        28.71 o
  38  10   4        106.34         97.28        50.79 o
  40  10   4       1646.64       1601.26        72.59 o
  42  10   4        735.87        943.12        89.82 o
 -43  11   4        934.58       1174.09       109.07 o
 -41  11   4       1083.38       1027.04        61.12 o
 -39  11   4       2327.63       2305.82       147.56 o
 -37  11   4       3988.61       3894.11       159.14 o
 -35  11   4       1431.95       1410.08        66.68 o
 -33  11   4       1529.59       1529.97        76.24 o
 -31  11   4        228.83        232.61        27.74 o
 -29  11   4       1935.72       2103.26        64.90 o
 -27  11   4        480.52        447.50        32.97 o
 -25  11   4        512.09        555.66        40.36 o
 -23  11   4        426.25        378.11        28.14 o
 -21  11   4        327.95        288.80        29.39 o
 -19  11   4        753.31        681.09        36.70 o
 -17  11   4       1985.45       2044.45        58.25 o
 -15  11   4        425.24        380.70        27.58 o
 -13  11   4       2847.78       3020.19        72.82 o
 -11  11   4      10422.55      10321.47       302.33 o
  -9  11   4       3708.10       4121.56       112.78 o
  -7  11   4       6506.16       6377.27       263.05 o
  -5  11   4       1976.03       2048.87        90.94 o
  -3  11   4      15864.29      16020.69       443.97 o
  -1  11   4       6146.95       5810.96       240.59 o
   1  11   4      11033.72      12146.28       300.64 o
   3  11   4       2559.41       2633.88       112.28 o
   5  11   4      18314.17      18499.44       414.46 o
   7  11   4      10715.72      11813.75       235.88 o
   9  11   4       2070.43       2269.24        74.08 o
  11  11   4       3933.84       3661.32        92.60 o
  13  11   4        685.82        930.57        34.25 o
  15  11   4       2286.61       2427.88        59.80 o
  17  11   4       2596.13       2586.06        71.47 o
  19  11   4       8618.82       8571.49       161.34 o
  21  11   4       8327.48       8827.47       189.62 o
  23  11   4       6854.51       7488.80       146.74 o
  25  11   4        519.24        527.05        30.84 o
  27  11   4        521.03        525.57        40.37 o
  29  11   4        896.83        907.71        57.93 o
  31  11   4       1595.55       1739.68        56.83 o
  33  11   4        449.32        402.33        33.92 o
  35  11   4        768.96        829.62        52.66 o
  37  11   4        699.82        769.47        47.47 o
  39  11   4        892.64        737.81        70.57 o
 -40  12   4        721.95        885.38        89.82 o
 -38  12   4        160.20        166.81        57.74 o
 -36  12   4       1095.54       1244.08        69.62 o
 -34  12   4        303.05        293.02        32.09 o
 -32  12   4        108.70        180.10        27.87 o
 -30  12   4       1710.25       2014.04        68.66 o
 -28  12   4       4548.39       4433.30       307.96 o
 -26  12   4       3890.45       3486.52        93.39 o
 -24  12   4       1070.69       1147.94        49.88 o
 -22  12   4        898.96        879.85        42.18 o
 -20  12   4       1294.02       1286.89        51.18 o
 -18  12   4       3456.27       3527.63       136.75 o
 -16  12   4       2824.09       3061.23        79.53 o
 -14  12   4       1338.22       1242.47        66.85 o
 -12  12   4       1534.31       1542.73        64.55 o
 -10  12   4        640.68        733.94        46.40 o
  -8  12   4        564.79        524.16        38.86 o
  -6  12   4      10105.68      10502.43       309.54 o
  -4  12   4      32047.98      32264.56       854.71 o
  -2  12   4      10888.13      11160.26       321.24 o
   0  12   4       5045.63       5344.11       175.36 o
   2  12   4       8352.71       8486.68       252.96 o
   4  12   4       1774.34       2093.96        90.94 o
   6  12   4       1159.89       1347.05        83.41 o
   8  12   4       5228.75       5063.43       218.14 o
  10  12   4       1254.69       1348.03        73.93 o
  12  12   4       2050.19       2167.58        71.61 o
  14  12   4       1318.30       1263.49        48.71 o
  16  12   4        994.41       1080.80        40.45 o
  18  12   4        782.11        719.03        32.71 o
  20  12   4       5153.50       5176.92       107.37 o
  22  12   4        813.26        909.86        38.77 o
  24  12   4         56.96         54.26        23.15 o
  26  12   4        337.58        333.45        43.57 o
  28  12   4        128.70         76.01        27.78 o
  30  12   4       2079.93       2144.28        68.39 o
  32  12   4         54.60         19.25        31.49 o
  34  12   4        233.59        228.59        44.91 o
 -37  13   4        305.02        207.94        33.80 o
 -35  13   4        509.64        452.71        38.36 o
 -33  13   4        214.60        192.32        31.24 o
 -31  13   4        464.24        491.88        56.49 o
 -29  13   4       3834.50       3435.41        92.95 o
 -27  13   4       2546.50       2520.39        76.23 o
 -25  13   4        840.98       1040.76        47.81 o
 -23  13   4       1023.85       1111.70        48.64 o
 -21  13   4       3376.58       3750.19       115.51 o
 -19  13   4       1154.96       1206.60        63.61 o
 -17  13   4       4277.17       4470.09       106.83 o
 -15  13   4         26.74          9.36        19.91 o
 -13  13   4       4836.35       4844.14       134.47 o
 -11  13   4       6774.90       6851.36       218.31 o
  -9  13   4       3698.77       3758.06       138.67 o
  -7  13   4       8988.30       9535.02       284.08 o
  -5  13   4       3344.33       3450.88       137.67 o
  -3  13   4       7053.52       7416.63       301.54 o
  -1  13   4      10789.96      11099.28       436.27 o
   1  13   4       4762.45       5252.35       181.44 o
   3  13   4       3574.47       3621.66       127.81 o
   5  13   4       1617.66       1560.66        99.44 o
   7  13   4         75.36         64.16        26.10 o
   9  13   4        399.94        573.09        44.69 o
  11  13   4        980.54        756.52        50.85 o
  13  13   4        782.45        699.42        47.47 o
  15  13   4        574.72        658.44        43.90 o
  17  13   4       2082.94       1984.63        69.70 o
  19  13   4       2712.40       2500.72        83.03 o
  21  13   4       2093.04       1988.89        75.01 o
  23  13   4        819.82        853.41        40.64 o
  25  13   4        259.09        305.72        34.25 o
  27  13   4       2309.90       2153.86        83.60 o
  29  13   4       2180.92       2255.00       138.33 o
  31  13   4        206.91        160.39        44.91 o
  33  13   4       1399.26       1225.41        89.82 o
 -32  14   4       1784.31       1565.45       128.32 o
 -30  14   4        457.78        455.52        89.82 o
 -28  14   4       1426.87       1412.40       128.32 o
 -26  14   4       2250.77       2253.57        85.84 o
 -24  14   4       2135.85       2155.97        68.73 o
 -22  14   4        491.95        389.74        44.24 o
 -20  14   4        954.00        870.57        77.59 o
 -18  14   4        461.19        568.09        59.22 o
 -16  14   4        614.19        631.53        56.91 o
 -14  14   4       1025.98        962.56        67.61 o
 -12  14   4       3933.91       3938.00       143.27 o
 -10  14   4       3107.02       2903.73       118.62 o
  -8  14   4       1913.40       2072.29       153.98 o
  -6  14   4       1754.10       1905.48       205.30 o
   0  14   4       7831.58       7968.39       320.79 o
   2  14   4        973.46       1231.83        83.40 o
   4  14   4       1946.38       2470.07       121.90 o
   6  14   4       2255.86       2406.66        89.38 o
   8  14   4       1507.62       1573.99       195.68 o
  10  14   4       1437.69       1593.66        66.25 o
  12  14   4       1031.20        912.21        50.85 o
  14  14   4        560.26        429.76        38.49 o
  16  14   4       1905.14       1907.25       102.65 o
  18  14   4       1337.89       1062.19       160.39 o
  20  14   4       1175.22       1175.15       102.65 o
  22  14   4        248.90        235.24        76.99 o
  24  14   4         67.04         64.16        32.08 o
  26  14   4        445.72        384.95        44.91 o
  28  14   4        128.91          6.42        44.91 o
   9  15   4       1568.42       1251.07        89.82 o
  11  15   4       4544.22       4272.90       173.23 o
  15  15   4        166.91        128.32        32.08 o
  17  15   4         49.92         44.91        32.08 o
  19  15   4        985.26        962.37        83.40 o
  21  15   4        251.51        282.29        38.49 o
 -20 -16   5        240.18         96.24       102.65 o
 -18 -16   5        603.81        423.44        70.57 o
 -16 -16   5        194.69        173.23        83.40 o
   2 -16   5       1202.07        949.53       147.56 o
   4 -16   5        421.86        364.62        81.66 o
   6 -16   5        358.78        269.46        76.99 o
   8 -16   5         42.99        -57.74        57.74 o
  10 -16   5         39.94         64.16        76.99 o
  12 -16   5        603.65        566.67        86.61 o
  14 -16   5       1031.76        809.54        61.12 o
 -27 -15   5        531.23        388.61       102.65 o
 -25 -15   5          7.25         -4.37        40.70 o
 -23 -15   5        369.85        329.75        40.01 o
 -21 -15   5        383.02        301.63        35.67 o
 -19 -15   5        222.20        263.56        51.54 o
 -17 -15   5         56.96          6.57        32.97 o
 -15 -15   5        201.66        269.45        40.83 o
 -13 -15   5       2575.40       2395.86        82.35 o
 -11 -15   5        853.93        818.61        50.28 o
  -9 -15   5       1570.68       1357.73        68.99 o
  -7 -15   5       1220.23       1077.85        96.24 o
  -5 -15   5       1262.68       1302.40       115.48 o
  -3 -15   5       3652.91       3383.68       129.23 o
  -1 -15   5       1726.70       1762.56        96.83 o
   1 -15   5        178.84        146.21        42.92 o
   3 -15   5       2768.86       2471.82       104.05 o
   5 -15   5       1193.91       1074.22       115.48 o
   7 -15   5        151.25        212.89        57.74 o
   9 -15   5        145.30        110.49        44.91 o
  11 -15   5        224.74        242.48        58.16 o
  13 -15   5        468.79        458.74        67.37 o
  15 -15   5        101.79        105.95        33.70 o
  17 -15   5        573.13        640.16        42.40 o
  19 -15   5        410.19        623.20       109.08 o
  21 -15   5        187.48        251.80        62.37 o
  23 -15   5          2.44        -40.17        40.17 o
 -32 -14   5        329.08        186.06        57.74 o
 -30 -14   5        141.50        212.80        48.57 o
 -28 -14   5        608.69        747.38        74.08 o
 -26 -14   5        420.87        537.43        45.87 o
 -24 -14   5       1620.44       1607.64        59.83 o
 -22 -14   5        686.89        688.28        43.88 o
 -20 -14   5        303.87        280.36        31.84 o
 -18 -14   5        535.37        535.78        40.65 o
 -16 -14   5        297.26        260.42        33.11 o
 -14 -14   5       2036.66       1808.58        93.98 o
 -12 -14   5         11.20         21.71        30.73 o
 -10 -14   5       2704.10       2424.37       118.62 o
  -8 -14   5         21.39         71.86        42.71 o
  -6 -14   5        288.78        262.72        28.23 o
  -4 -14   5        727.99        783.12        42.19 o
  -2 -14   5        235.87        147.56        57.74 o
   0 -14   5        263.30        186.37        42.92 o
   2 -14   5       2723.32       2568.31       259.84 o
   4 -14   5        327.74        346.86        56.57 o
   6 -14   5       1369.11       1465.79        99.00 o
   8 -14   5       3073.39       2893.88       103.58 o
  10 -14   5        167.16        179.04        34.53 o
  12 -14   5         86.37         91.25        31.84 o
  14 -14   5        397.88        416.19        38.10 o
  16 -14   5         19.76         40.06        29.84 o
  18 -14   5        454.81        392.76        43.11 o
  20 -14   5        757.00        846.34        48.39 o
  22 -14   5        141.76        139.67        31.49 o
  24 -14   5        372.62        316.94        43.52 o
  26 -14   5         82.46        105.15        30.38 o
  28 -14   5        270.88        371.99        61.97 o
 -37 -13   5        983.47       1013.69        96.24 o
 -35 -13   5        776.04        708.64        50.80 o
 -33 -13   5        495.76        455.03        33.38 o
 -31 -13   5       1863.89       2063.52       134.03 o
 -29 -13   5        270.87        330.62        33.38 o
 -27 -13   5       1012.35        985.13        57.41 o
 -25 -13   5       1100.86       1209.35        69.45 o
 -23 -13   5       2904.52       2897.69        99.69 o
 -21 -13   5        449.61        384.90        38.37 o
 -19 -13   5        242.43        196.43        32.54 o
 -17 -13   5        573.90        461.57        40.25 o
 -15 -13   5       1332.37       1280.81        59.61 o
 -13 -13   5         22.89          1.49        25.84 o
 -11 -13   5       2311.79       2499.99        80.57 o
  -9 -13   5       1398.54       1378.33        55.71 o
  -7 -13   5        917.02        896.51        49.47 o
  -5 -13   5       4761.84       4592.71       171.32 o
  -3 -13   5       2140.84       1940.49        66.49 o
  -1 -13   5       9516.21       8627.50       209.75 o
   1 -13   5        930.08        977.21        85.16 o
   3 -13   5        534.46        513.92        40.78 o
   5 -13   5       2040.48       2041.77        87.29 o
   7 -13   5       1085.17        993.88        65.17 o
   9 -13   5       1805.62       1882.71        86.21 o
  11 -13   5        192.03        162.82        44.43 o
  13 -13   5       3635.06       3443.87       185.67 o
  15 -13   5       1975.08       1740.39        85.03 o
  17 -13   5       4236.04       4025.06       153.69 o
  19 -13   5        955.49       1018.08        59.61 o
  21 -13   5        464.71        445.96        40.95 o
  23 -13   5        412.22        496.16        40.95 o
  25 -13   5        455.99        507.99        38.86 o
  27 -13   5        339.50        437.55        36.37 o
  29 -13   5         64.35         19.00        52.87 o
  31 -13   5        819.91        928.41        53.71 o
  33 -13   5        145.49         44.91        96.24 o
 -40 -12   5        335.66        250.21        89.82 o
 -38 -12   5        563.00        683.72        67.60 o
 -36 -12   5        201.33        248.70        28.60 o
 -34 -12   5       1273.91       1400.93        66.00 o
 -32 -12   5       1159.95       1034.83        51.18 o
 -30 -12   5        966.85       1063.78        53.24 o
 -28 -12   5       2650.48       2649.45        82.94 o
 -26 -12   5       2551.87       2517.76        81.19 o
 -24 -12   5       1810.42       1677.34        67.65 o
 -22 -12   5        134.52        117.85        30.88 o
 -20 -12   5        435.57        374.93        38.65 o
 -18 -12   5        617.27        526.95        43.06 o
 -16 -12   5       1129.35       1161.78       112.98 o
 -14 -12   5        616.50        640.46        50.01 o
 -12 -12   5       1120.40       1088.71        58.91 o
 -10 -12   5        422.03        327.54        35.32 o
  -8 -12   5        971.54       1063.22        74.24 o
  -6 -12   5       3016.51       2888.94        77.27 o
  -4 -12   5        197.68        179.59        29.84 o
  -2 -12   5       9571.77       9004.13       172.43 o
   0 -12   5       2129.45       2058.92        56.57 o
   2 -12   5       4822.38       4486.31       124.56 o
   4 -12   5       3360.64       3295.73        94.82 o
   6 -12   5        671.57        710.59        46.30 o
   8 -12   5       1929.06       1366.56       192.47 o
  10 -12   5       1447.35       1369.37        79.85 o
  12 -12   5        477.07        411.20        49.55 o
  14 -12   5        272.43        187.33        43.11 o
  16 -12   5         47.24         34.48        38.16 o
  18 -12   5        301.93        325.83        46.82 o
  20 -12   5       2164.41       2219.01        96.17 o
  22 -12   5       4361.48       4586.76       119.20 o
  24 -12   5       2058.69       2394.31       138.67 o
  26 -12   5        874.72        875.77        52.78 o
  28 -12   5        999.13       1156.82        54.69 o
  30 -12   5       1581.59       1362.62        55.72 o
  32 -12   5        694.57        706.37        47.25 o
  34 -12   5          8.43         26.38        40.08 o
  36 -12   5         25.29         31.59        93.03 o
 -41 -11   5        526.76        485.16        53.87 o
 -39 -11   5        672.11        538.11        52.02 o
 -37 -11   5        449.00        443.91        35.07 o
 -35 -11   5        718.24        737.45        43.88 o
 -33 -11   5       1253.03       1084.27       102.65 o
 -31 -11   5       1887.35       1814.22        78.71 o
 -29 -11   5        706.13        676.19        45.85 o
 -27 -11   5        378.96        424.37        41.33 o
 -25 -11   5       2861.69       2671.07        85.13 o
 -23 -11   5        342.78        291.07        36.61 o
 -19 -11   5         45.20         17.93        29.58 o
 -17 -11   5       1607.11       1456.58        64.69 o
 -15 -11   5        338.77        360.79        37.26 o
 -13 -11   5       5257.67       5130.10       113.24 o
 -11 -11   5       4375.05       4453.56       102.41 o
  -9 -11   5       3778.45       3649.73        89.83 o
  -7 -11   5       2964.70       2884.41       113.29 o
  -5 -11   5       4152.20       4107.37       102.81 o
  -3 -11   5        483.26        423.33        27.82 o
  -1 -11   5        843.67        814.98        41.60 o
   1 -11   5        312.76        308.47        26.01 o
   3 -11   5        245.41        239.87        24.89 o
   5 -11   5        462.82        457.04        46.99 o
   7 -11   5       7976.46       7864.20       196.76 o
   9 -11   5       2185.30       2003.19        91.01 o
  11 -11   5       4213.46       4017.96       243.86 o
  13 -11   5        228.78        151.53        53.86 o
  15 -11   5       1435.25       1483.99        83.91 o
  17 -11   5        171.03        131.01        39.39 o
  19 -11   5        382.81        308.92        45.59 o
  21 -11   5        183.71        202.43        44.14 o
  23 -11   5         70.03         34.76        36.67 o
  25 -11   5       1891.66       1930.78        94.35 o
  27 -11   5       1002.93       1021.55        54.95 o
  29 -11   5        133.79        107.89        30.96 o
  31 -11   5         92.45        111.68        29.11 o
  33 -11   5       1684.43       1702.99        70.38 o
  35 -11   5        732.74        768.42        63.03 o
  37 -11   5        222.28        304.78        54.41 o
  39 -11   5        220.80        275.88        83.40 o
 -44 -10   5        173.16        186.06       128.32 o
 -42 -10   5       1109.46       1156.16        76.99 o
 -40 -10   5        120.85         83.40        42.71 o
 -38 -10   5        462.93        439.35        36.61 o
 -36 -10   5        632.16        558.17        76.99 o
 -34 -10   5        233.66        190.64        31.84 o
 -32 -10   5       1257.33       1342.18        63.53 o
 -30 -10   5        693.56        498.58        62.44 o
 -28 -10   5       1818.11       1916.54        99.60 o
 -26 -10   5       2207.70       2563.93       519.68 o
 -24 -10   5       4676.46       4514.46       118.04 o
 -22 -10   5       9614.36       8623.98       191.37 o
 -20 -10   5       1891.01       2008.64        74.72 o
 -18 -10   5        678.81        615.78        56.49 o
 -16 -10   5       1127.75        904.83        62.97 o
 -14 -10   5       1536.96       1588.80        69.06 o
 -12 -10   5        113.46         93.77        26.36 o
 -10 -10   5       1249.93       1242.42        55.45 o
  -8 -10   5       1988.82       1934.15        68.91 o
  -6 -10   5       4191.26       3978.78        82.30 o
  -4 -10   5        568.92        592.33        29.23 o
  -2 -10   5        710.85        576.07        31.32 o
   0 -10   5       1949.32       1780.35        47.12 o
   2 -10   5       2961.23       2705.16       100.31 o
   4 -10   5       2690.54       2446.94        59.72 o
   6 -10   5       7056.29       6588.27       133.39 o
   8 -10   5       2860.86       2764.40        85.42 o
  10 -10   5       1935.44       2122.53        90.08 o
  12 -10   5       3398.46       2938.77       199.53 o
  14 -10   5       2702.04       2885.26       109.73 o
  16 -10   5        114.03         96.36        29.30 o
  18 -10   5       4887.90       4611.37       119.42 o
  20 -10   5       3388.38       3654.57       103.06 o
  22 -10   5       1319.46       1169.94        58.90 o
  24 -10   5       1531.03       1406.93        63.33 o
  26 -10   5       3053.94       2988.43        90.49 o
  28 -10   5         14.69        -18.57        28.60 o
  30 -10   5        224.27        179.18        40.75 o
  32 -10   5       1231.90       1163.88        57.69 o
  34 -10   5        242.50        158.86        31.84 o
  36 -10   5        203.12        282.29        64.16 o
  38 -10   5        940.28       1069.65       304.75 o
  40 -10   5        143.92        237.38        76.99 o
 -43  -9   5         96.63         89.82        40.08 o
 -41  -9   5        290.48        148.24        42.92 o
 -39  -9   5       5480.13       5644.91       129.77 o
 -37  -9   5        396.74        365.25        32.08 o
 -35  -9   5       3479.92       3394.32        85.25 o
 -33  -9   5       3080.23       2975.97        72.74 o
 -31  -9   5          5.12         -0.99        21.83 o
 -29  -9   5        819.67        827.83        46.85 o
 -27  -9   5        251.00        282.26        28.69 o
 -25  -9   5       3990.55       3790.61       102.99 o
 -23  -9   5       4884.49       4524.94       135.20 o
 -21  -9   5      14658.61      14187.50       367.64 o
 -19  -9   5       3375.07       2861.06        80.80 o
 -17  -9   5       1876.87       1757.13        65.47 o
 -15  -9   5       1574.34       1373.05        49.56 o
 -13  -9   5        572.32        572.45        61.74 o
 -11  -9   5       1063.47       1005.67        44.63 o
  -9  -9   5        598.71        601.03        34.30 o
  -7  -9   5      12017.33      11767.69       178.29 o
  -5  -9   5       2407.13       2509.41        54.21 o
  -3  -9   5       1571.72       1523.94        40.92 o
  -1  -9   5       2186.44       1781.32        44.39 o
   1  -9   5        762.30        856.16        32.63 o
   3  -9   5       4190.56       4163.40        81.57 o
   5  -9   5        941.03        944.16        35.26 o
   7  -9   5       2783.95       2644.04        59.81 o
   9  -9   5       1672.47       1693.33        56.02 o
  11  -9   5        705.64        684.53        60.19 o
  13  -9   5        753.15        645.73        36.31 o
  15  -9   5       6139.99       5264.33       114.50 o
  17  -9   5       1806.45       1855.74        63.52 o
  19  -9   5       4337.71       4014.00       163.64 o
  21  -9   5       3936.64       3698.86        95.22 o
  23  -9   5       5438.20       5387.65       123.63 o
  25  -9   5       2304.23       2675.05       140.47 o
  27  -9   5       1893.24       2016.21        73.94 o
  29  -9   5       2790.90       2604.91        71.09 o
  31  -9   5       3602.09       3473.29        86.55 o
  33  -9   5       1525.41       1403.68        53.55 o
  35  -9   5        614.73        671.91        42.86 o
  37  -9   5         28.81          6.87        31.59 o
  39  -9   5        819.53        875.04        54.01 o
  41  -9   5       1047.75       1020.11       121.90 o
 -46  -8   5       1664.42       1655.27       128.32 o
 -44  -8   5       1166.85       1174.16        64.14 o
 -42  -8   5        212.01        217.88        33.11 o
 -40  -8   5       2749.41       2592.09        71.30 o
 -38  -8   5       3121.54       3061.87        71.23 o
 -36  -8   5       2082.08       2187.19        73.96 o
 -34  -8   5       1942.64       1747.42        53.22 o
 -32  -8   5       1878.54       1809.60        54.51 o
 -30  -8   5        297.03        272.81        26.33 o
 -28  -8   5         23.85         -2.75        19.90 o
 -26  -8   5        854.08        769.34        38.90 o
 -24  -8   5        328.06        273.54        25.03 o
 -22  -8   5       1099.47       1109.51        42.81 o
 -20  -8   5        249.83        254.79        23.75 o
 -18  -8   5         17.11         22.42        22.17 o
 -16  -8   5        520.01        544.10        30.88 o
 -14  -8   5        235.90        194.33        20.63 o
 -12  -8   5       4695.84       4106.39        75.03 o
 -10  -8   5      10512.19      10889.33       178.01 o
  -8  -8   5       3359.00       3516.76        61.08 o
  -6  -8   5       2834.19       2598.67        49.05 o
  -4  -8   5       1030.12        743.26        25.61 o
  -2  -8   5       6598.45       6447.62       124.34 o
   0  -8   5       9164.65       9006.94       137.37 o
   2  -8   5        784.09        853.06        28.21 o
   4  -8   5         42.23        102.01        13.72 o
   6  -8   5       1483.17       1556.46        36.84 o
   8  -8   5       5412.62       5605.91       101.46 o
  10  -8   5      11467.87      11501.23       216.63 o
  12  -8   5       2340.12       2213.91        68.47 o
  14  -8   5        322.63        252.15        65.48 o
  16  -8   5       1578.21       1597.20        61.25 o
  18  -8   5        302.22        306.83        30.92 o
  20  -8   5         73.75         53.79        19.88 o
  22  -8   5        415.29        345.50        29.73 o
  24  -8   5       1558.31       1492.24        76.91 o
  26  -8   5       3592.54       3842.86        89.20 o
  28  -8   5       1499.62       1763.90        62.94 o
  30  -8   5        653.26        766.16        42.81 o
  32  -8   5       2309.44       2485.23        69.33 o
  34  -8   5       2121.92       2152.73        71.16 o
  36  -8   5         23.37         25.95        33.59 o
  38  -8   5        713.26        698.45        50.33 o
  40  -8   5        148.38         64.03        61.16 o
  42  -8   5         72.10        103.67        42.92 o
 -51  -7   5       1256.82       1231.83       115.48 o
 -49  -7   5        175.89        199.18        49.90 o
 -47  -7   5       1050.13       1016.95       142.92 o
 -45  -7   5       1159.01       1170.70        80.94 o
 -43  -7   5       1960.44       2091.13        70.04 o
 -41  -7   5       1624.32       1627.90        63.01 o
 -39  -7   5       1119.21       1102.47        43.03 o
 -37  -7   5         61.72        118.30        24.01 o
 -35  -7   5        864.53        753.33        38.80 o
 -33  -7   5       5394.17       5316.62       102.87 o
 -31  -7   5       4076.66       3887.99        80.11 o
 -29  -7   5       1037.96        853.62        51.24 o
 -27  -7   5       1690.24       1467.84        49.23 o
 -25  -7   5      10574.21       9916.55       153.67 o
 -23  -7   5        371.80        376.59        34.17 o
 -21  -7   5       1982.59       1972.88        49.71 o
 -19  -7   5       3685.26       3596.96        68.36 o
 -17  -7   5       6050.54       6067.55        97.58 o
 -15  -7   5       4163.28       4421.99        74.66 o
 -13  -7   5        104.45        131.22        16.02 o
 -11  -7   5       2420.96       2798.01        61.82 o
  -9  -7   5      11491.46      11445.15       181.00 o
  -7  -7   5       3355.45       3195.75        59.90 o
  -5  -7   5       1158.01       1157.91        32.11 o
  -3  -7   5       3133.25       3140.94        66.47 o
  -1  -7   5       5278.53       5480.92        95.43 o
   1  -7   5       2431.96       2594.02        54.80 o
   3  -7   5       2875.69       3165.62        81.75 o
   5  -7   5       6263.67       6376.28       109.76 o
   7  -7   5       2510.20       2589.42        50.48 o
   9  -7   5        824.38        760.03        42.43 o
  11  -7   5        810.74        891.63        38.51 o
  13  -7   5        523.85        543.53        28.32 o
  15  -7   5       3398.53       3378.14        71.73 o
  17  -7   5       5562.33       5639.02       106.16 o
  19  -7   5       3741.10       3692.24        87.14 o
  21  -7   5       9368.59       8972.43       159.55 o
  23  -7   5         65.85         58.27        20.59 o
  25  -7   5       7864.89       6922.26       309.40 o
  27  -7   5       2863.47       2778.25        69.39 o
  29  -7   5        536.08        570.62        36.41 o
  31  -7   5        343.98        310.70        40.75 o
  33  -7   5       2467.58       2554.25        63.11 o
  35  -7   5       1269.37       1263.65        56.49 o
  37  -7   5        132.94         86.04        30.13 o
  39  -7   5        477.92        557.30        41.76 o
  41  -7   5        485.47        482.14        39.60 o
  43  -7   5       2202.12       2213.96       125.03 o
  45  -7   5        483.81        391.36        70.57 o
  47  -7   5        226.72        263.05        76.99 o
 -52  -6   5        152.66        151.41        53.38 o
 -50  -6   5          5.70         -3.21        40.83 o
 -48  -6   5       1677.08       1695.86        92.28 o
 -46  -6   5        363.62        265.22        46.13 o
 -44  -6   5       1386.77       1287.91        81.64 o
 -42  -6   5        344.76        368.19        37.65 o
 -40  -6   5        935.90       1084.66        55.38 o
 -38  -6   5       1174.90       1130.37        45.17 o
 -36  -6   5       1260.92       1114.82        43.70 o
 -34  -6   5       1922.99       1861.95        53.95 o
 -32  -6   5       2929.83       2766.63        65.02 o
 -30  -6   5       2623.22       2414.76        59.77 o
 -28  -6   5        156.26        141.01        20.98 o
 -26  -6   5       2411.66       2589.39        59.47 o
 -24  -6   5        139.98        222.43        21.29 o
 -22  -6   5        198.23        202.20        20.44 o
 -20  -6   5       2903.37       2882.52        58.60 o
 -18  -6   5       1206.15       1014.37        31.75 o
 -16  -6   5       4305.46       4300.26        73.99 o
 -14  -6   5       4993.66       5379.41        86.72 o
 -12  -6   5       1360.41       1368.50        36.36 o
 -10  -6   5       2093.89       2078.64        60.86 o
  -8  -6   5        459.22        427.03        21.30 o
  -6  -6   5       3917.14       4233.88        76.67 o
  -4  -6   5        691.58        692.56        47.51 o
  -2  -6   5        764.18        723.78        34.19 o
   0  -6   5      10598.01      10867.02       212.44 o
   2  -6   5       1339.73       1210.28        40.55 o
   6  -6   5       1699.92       1628.19        55.56 o
   8  -6   5       4149.87       4591.53       126.87 o
  10  -6   5       5515.09       5924.41       123.22 o
  12  -6   5        872.07        897.28        36.12 o
  14  -6   5       1954.65       2012.39        54.88 o
  16  -6   5         18.85         39.25        18.02 o
  18  -6   5        347.27        316.12        26.69 o
  20  -6   5        771.13        658.12        37.03 o
  22  -6   5         69.58         71.39        23.01 o
  24  -6   5       2774.50       2664.20        68.10 o
  26  -6   5       7585.19       7244.83       128.17 o
  28  -6   5       4160.36       4069.97        89.29 o
  30  -6   5        974.01        864.01        45.47 o
  32  -6   5       8694.40       8990.48       144.07 o
  34  -6   5        323.72        308.65        31.04 o
  36  -6   5       3859.75       4052.79        99.42 o
  38  -6   5        296.76        335.94        36.41 o
  40  -6   5        125.89        124.19        37.62 o
  42  -6   5        117.42        133.20        37.70 o
  44  -6   5         71.84         37.58        57.74 o
  46  -6   5        693.68        904.62       102.65 o
 -53  -5   5        185.99        223.84        60.12 o
 -51  -5   5        415.90        459.33        57.14 o
 -49  -5   5        200.03        236.77        69.45 o
 -47  -5   5       1254.00       1310.11       110.57 o
 -45  -5   5        368.83        267.48        51.78 o
 -43  -5   5        595.38        679.63        66.03 o
 -41  -5   5       1976.89       2095.27        74.62 o
 -39  -5   5        850.38        893.38        54.63 o
 -37  -5   5        180.72        180.56        30.40 o
 -35  -5   5       4456.17       4344.73        85.84 o
 -33  -5   5       1288.13       1140.60        42.55 o
 -31  -5   5       2514.09       2597.57        61.69 o
 -29  -5   5       2078.63       2023.68        76.34 o
 -27  -5   5       1056.18        873.47        45.47 o
 -25  -5   5       1794.07       1855.59        46.95 o
 -23  -5   5       1751.76       1815.07        45.71 o
 -21  -5   5       4562.32       4888.83        81.38 o
 -19  -5   5       1031.89       1042.58        31.49 o
 -17  -5   5      12372.33      12940.86       184.61 o
 -15  -5   5       3619.23       4164.22        72.68 o
 -13  -5   5       2080.33       2600.31        51.00 o
 -11  -5   5       5286.30       5687.11       105.01 o
  -9  -5   5       3960.17       4140.38        94.20 o
  -7  -5   5        455.24        667.91        51.39 o
  -5  -5   5       1971.13       1550.93        66.14 o
  -3  -5   5      12974.38      12903.58       289.36 o
  -1  -5   5       3408.72       2162.11       115.48 o
   1  -5   5       8596.89       8360.87       183.36 o
   3  -5   5        857.60        726.95        30.35 o
   5  -5   5       5694.08       5857.43        97.81 o
   7  -5   5        811.54        700.35        25.01 o
   9  -5   5       3052.92       2854.38        72.43 o
  11  -5   5        851.93        719.93        34.48 o
  13  -5   5       4787.18       4659.76       138.91 o
  15  -5   5      14715.84      15041.89       263.41 o
  17  -5   5       1752.60       1757.89        48.15 o
  19  -5   5       3100.96       3526.46        81.89 o
  21  -5   5       1101.67       1136.08        47.34 o
  23  -5   5       1650.21       1668.51        53.29 o
  25  -5   5       3653.43       3588.17        90.24 o
  27  -5   5       1137.97        798.00        67.92 o
  29  -5   5        546.77        556.94        35.10 o
  31  -5   5        307.34        409.22        28.22 o
  33  -5   5       1053.59       1039.20        56.85 o
  35  -5   5       1487.23       1483.36        60.16 o
  37  -5   5        165.14        158.83        29.57 o
  39  -5   5        599.87        565.70        41.29 o
  41  -5   5        412.31        496.36        48.92 o
  43  -5   5        728.55        777.05        61.48 o
  45  -5   5         47.05         76.41        42.60 o
  47  -5   5        619.92        624.67       121.94 o
  49  -5   5        226.43        245.05        54.44 o
 -54  -4   5        171.60        186.94        67.37 o
 -52  -4   5        741.68        807.47       128.72 o
 -50  -4   5        214.27        298.75        57.32 o
 -48  -4   5        926.04        989.52        75.00 o
 -46  -4   5       1099.46       1198.78       107.42 o
 -44  -4   5        977.34        988.60        78.68 o
 -42  -4   5       1699.77       1658.27        94.36 o
 -40  -4   5        337.80        304.03        41.21 o
 -38  -4   5        404.02        467.49        39.85 o
 -36  -4   5        465.90        368.23        27.94 o
 -34  -4   5       2519.39       2312.34        73.55 o
 -32  -4   5       2953.31       2734.29        59.62 o
 -30  -4   5        631.37        624.87        32.39 o
 -28  -4   5       1841.23       1699.53        42.41 o
 -26  -4   5        870.12       1138.51        35.38 o
 -24  -4   5       1761.35       1737.80        41.24 o
 -22  -4   5       1251.69       1111.20        32.19 o
 -20  -4   5       9849.02      10297.67       144.65 o
 -18  -4   5       2739.31       2979.27        51.88 o
 -16  -4   5       4229.94       4636.66        69.85 o
 -14  -4   5        614.00        543.21        24.03 o
 -12  -4   5       5264.08       5077.33        94.57 o
 -10  -4   5      14098.12      12783.70       207.30 o
  -8  -4   5      25564.95      23582.93       361.96 o
  -6  -4   5       1567.18       1708.54        64.56 o
  -4  -4   5        818.36        684.15        26.05 o
  -2  -4   5      13676.54      12818.89       186.42 o
   0  -4   5       1240.33       1038.26        22.81 o
   2  -4   5       4760.19       4450.88        66.05 o
   4  -4   5      25121.93      24343.26       338.97 o
   6  -4   5       7027.55       7067.57       141.87 o
   8  -4   5      10481.49      10432.75       235.51 o
  10  -4   5        117.24         59.36        21.60 o
  12  -4   5       5971.25       5530.38       109.43 o
  14  -4   5      13010.77      13857.34       243.94 o
  16  -4   5       3988.98       4134.30        90.08 o
  18  -4   5       5639.51       5962.20       109.76 o
  20  -4   5       4535.29       4749.78       102.09 o
  22  -4   5       1100.37       1110.90        61.21 o
  24  -4   5       2923.43       2794.37        69.63 o
  26  -4   5        121.56        104.00        22.01 o
  28  -4   5       9994.07       9476.95       178.37 o
  30  -4   5        432.77        313.10        27.77 o
  32  -4   5       8623.68       8444.86       168.10 o
  34  -4   5       1434.16       1287.25        70.21 o
  36  -4   5        572.66        474.01        40.74 o
  38  -4   5       3540.96       3669.67        94.90 o
  40  -4   5       4720.14       4675.45       124.34 o
  42  -4   5        502.12        418.08        44.30 o
  44  -4   5        236.61        229.72        44.36 o
  46  -4   5        152.27        123.94        44.00 o
  48  -4   5        560.25        468.34        57.92 o
  50  -4   5       1970.50       1725.84       179.64 o
 -55  -3   5        408.91        456.46        86.61 o
 -53  -3   5        216.81        237.63        51.19 o
 -51  -3   5       1124.14       1243.33       129.26 o
 -49  -3   5       1270.33       1671.16       112.05 o
 -47  -3   5        449.25        397.59        57.66 o
 -45  -3   5       1292.85       1221.32        94.46 o
 -43  -3   5       1331.55       1226.63        85.06 o
 -41  -3   5        272.35        240.09        49.78 o
 -39  -3   5       6144.89       5521.08       234.29 o
 -37  -3   5        163.96        138.99        27.45 o
 -35  -3   5       1883.39       1709.03        61.37 o
 -33  -3   5       2612.55       2389.34        52.73 o
 -31  -3   5        596.08        599.96        27.78 o
 -29  -3   5        695.59        624.64        28.20 o
 -27  -3   5        251.24        267.99        19.08 o
 -25  -3   5       1464.25       1675.86        40.10 o
 -23  -3   5       2308.65       2519.04        51.65 o
 -21  -3   5       5791.45       6218.90        94.06 o
 -19  -3   5       4120.76       4130.96        64.42 o
 -17  -3   5       6324.92       6775.04       103.57 o
 -15  -3   5        797.48       1040.49        33.01 o
 -13  -3   5       3627.15       3883.40        60.84 o
 -11  -3   5       2571.84       2609.57        49.91 o
  -9  -3   5      12183.89      11282.88       133.84 o
  -7  -3   5       2627.68       2491.86        42.39 o
  -5  -3   5      12250.81      11662.25       158.93 o
  -3  -3   5      13479.54      12508.05       160.07 o
  -1  -3   5      12314.73      11434.51       155.36 o
   1  -3   5       4344.45       3709.90        56.28 o
   3  -3   5      16565.41      15632.11       208.21 o
   5  -3   5       3967.61       4047.53        74.57 o
   7  -3   5       1263.54       1091.20        30.05 o
   9  -3   5        507.70        409.39        19.36 o
  11  -3   5      12289.47      11576.17       447.11 o
  13  -3   5       9260.21       9803.20       138.28 o
  15  -3   5       3262.20       3168.66        59.28 o
  17  -3   5       3991.12       4050.87        75.24 o
  19  -3   5        789.14        673.32        28.22 o
  21  -3   5        690.52        708.82        47.84 o
  23  -3   5       3021.05       2539.06        75.32 o
  25  -3   5        234.04        229.43        24.46 o
  27  -3   5       4043.80       3785.32        82.65 o
  29  -3   5       3692.85       3364.24        95.95 o
  31  -3   5        194.75        256.29        32.27 o
  33  -3   5       1047.72        787.91        49.84 o
  35  -3   5       3691.75       3778.35       112.22 o
  37  -3   5        554.20        609.94        41.54 o
  39  -3   5       4498.92       4794.81       119.37 o
  41  -3   5        571.84        629.53        50.70 o
  43  -3   5         83.38        125.70        44.97 o
  45  -3   5        886.16       1032.95       113.91 o
  47  -3   5        867.04        791.63        69.24 o
  49  -3   5        495.00        539.52        60.12 o
  51  -3   5         39.09        -25.66        66.02 o
 -56  -2   5         81.68        260.74        84.27 o
 -54  -2   5         81.91        -21.37       153.72 o
 -52  -2   5        288.47        122.28        51.86 o
 -50  -2   5       1629.55       1625.49       110.20 o
 -48  -2   5        197.67        205.53        70.38 o
 -46  -2   5        361.76        483.85        65.30 o
 -44  -2   5       2636.76       2499.85       106.79 o
 -42  -2   5       3308.99       3207.52       156.80 o
 -40  -2   5       2408.63       2211.58        92.11 o
 -38  -2   5       4248.49       4033.93       175.26 o
 -36  -2   5       1271.87       1221.62        73.42 o
 -34  -2   5        752.96        828.31        52.20 o
 -32  -2   5       1199.32       1078.00        46.49 o
 -30  -2   5       2014.80       2334.03        51.76 o
 -28  -2   5        149.66        198.64        21.16 o
 -26  -2   5        306.54        292.28        19.93 o
 -24  -2   5         23.88         18.93        10.47 o
 -22  -2   5       5180.62       5436.02        88.07 o
 -20  -2   5        752.46        653.97        25.84 o
 -18  -2   5       3303.07       3023.24        49.20 o
 -16  -2   5       5077.60       4820.42        75.72 o
 -14  -2   5      11187.32      11114.34       122.52 o
 -12  -2   5       1812.21       1814.81        30.67 o
 -10  -2   5       2994.68       2920.87        43.02 o
  -8  -2   5      19105.78      17006.03       185.23 o
  -6  -2   5      18731.09      17488.50       189.88 o
  -4  -2   5       9187.81       8483.17       101.17 o
  -2  -2   5       1196.42       1202.47        24.87 o
   0  -2   5       3482.02       3362.89        50.11 o
   2  -2   5      28288.60      25260.24       310.41 o
   4  -2   5      19307.66      17655.54       233.62 o
   6  -2   5       8627.92       8693.80       121.20 o
   8  -2   5      23872.17      21982.55       310.21 o
  10  -2   5       9216.51       9484.05       131.92 o
  12  -2   5      17631.02      17358.62       268.11 o
  14  -2   5        774.02        776.11        46.86 o
  16  -2   5       3576.81       3677.85        62.54 o
  18  -2   5      10231.21      10702.59       198.64 o
  20  -2   5        601.69        746.75        33.53 o
  22  -2   5        583.02        538.28        32.52 o
  24  -2   5       1365.96       1296.15        36.18 o
  26  -2   5        954.78        731.29        39.67 o
  28  -2   5       5383.64       4870.05       148.95 o
  30  -2   5       1003.20        951.29        76.17 o
  32  -2   5        434.30        499.93        36.64 o
  34  -2   5        103.85         70.40        24.05 o
  36  -2   5         62.46         65.01        29.00 o
  38  -2   5         18.82         42.56        30.15 o
  40  -2   5       2878.34       2939.99        90.14 o
  42  -2   5       1640.31       1790.79        93.36 o
  44  -2   5        591.41        442.14        59.12 o
  46  -2   5        422.05        417.77        52.74 o
  48  -2   5         72.40         71.50        49.87 o
  50  -2   5        560.16        504.08        67.60 o
  52  -2   5        187.00         57.74        76.99 o
 -55  -1   5        360.44        182.13        67.61 o
 -53  -1   5        111.80         58.17        51.92 o
 -51  -1   5        291.93        306.88        55.56 o
 -49  -1   5        610.04        667.15       113.31 o
 -47  -1   5        275.28        275.01        55.11 o
 -45  -1   5        779.54        756.82        64.08 o
 -43  -1   5        170.43        200.01        43.81 o
 -41  -1   5         97.11        111.56        39.10 o
 -39  -1   5       2170.37       1735.56        93.74 o
 -37  -1   5        555.88        372.27        42.82 o
 -35  -1   5        242.94        184.48        40.17 o
 -33  -1   5       1013.40        979.35        47.92 o
 -31  -1   5        124.18        225.72        18.67 o
 -29  -1   5       2441.71       2311.84        66.73 o
 -27  -1   5        475.20        524.16        32.29 o
 -25  -1   5       5101.68       6145.99        81.22 o
 -23  -1   5       1166.06       1358.44        30.27 o
 -21  -1   5      18450.39      18427.70       236.76 o
 -19  -1   5        837.45        776.04        20.41 o
 -17  -1   5       6367.69       5994.85        69.31 o
 -15  -1   5       2597.01       2458.95        35.76 o
 -13  -1   5       2788.69       2606.25        39.59 o
 -11  -1   5       1526.33       1655.55        31.14 o
  -9  -1   5       3626.13       3615.58        46.04 o
  -7  -1   5       2158.10       1989.12        30.74 o
  -5  -1   5       1484.75       1280.12        23.13 o
  -3  -1   5      23477.38      21412.88       240.52 o
  -1  -1   5      38788.42      35467.75       456.68 o
   1  -1   5      20508.44      18411.08       245.04 o
   3  -1   5      13954.12      13050.85       166.47 o
   5  -1   5        420.60        339.56        20.86 o
   7  -1   5      23785.06      22865.23       281.59 o
   9  -1   5      13699.82      14518.75       207.67 o
  11  -1   5      24206.48      24933.13       375.11 o
  13  -1   5        543.34        480.39        36.46 o
  15  -1   5      11364.05      10509.68       148.91 o
  17  -1   5       1878.57       2035.45        39.81 o
  19  -1   5       7718.35       7922.22       100.40 o
  21  -1   5        491.32        548.91        23.76 o
  23  -1   5        495.23        468.31        22.50 o
  25  -1   5       1743.79       1545.27        72.27 o
  27  -1   5       5049.20       5201.75        93.77 o
  29  -1   5        384.55        349.87        35.11 o
  31  -1   5        728.45        593.57        29.86 o
  33  -1   5       1131.06       1002.63        47.42 o
  35  -1   5       2052.27       1978.75       130.51 o
  37  -1   5       1420.22       1501.80        62.34 o
  39  -1   5       1356.53       1127.09        59.86 o
  41  -1   5       1433.01       1089.80        68.42 o
  43  -1   5       1362.17       1458.54        84.91 o
  45  -1   5         67.33        150.23        45.52 o
  47  -1   5        164.38        156.65        76.86 o
  49  -1   5         55.03         41.51        50.33 o
  51  -1   5        572.15        498.38        72.31 o
 -56   0   5          8.05         37.36        89.82 o
 -54   0   5         86.86        116.11        83.34 o
 -52   0   5        648.64        877.19       149.51 o
 -50   0   5       2152.63       2702.08       186.80 o
 -48   0   5        272.57        306.73        50.41 o
 -46   0   5        375.54        374.26        49.32 o
 -44   0   5         31.83         31.57        41.29 o
 -42   0   5       4517.07       4697.63       135.10 o
 -40   0   5       2932.92       2547.09        98.58 o
 -38   0   5         46.61         53.55        19.61 o
 -36   0   5        579.77        475.31        37.93 o
 -34   0   5         45.26         25.28        18.59 o
 -32   0   5       4615.47       4915.14       166.11 o
 -30   0   5        900.35       1028.26        43.33 o
 -28   0   5        955.73       1219.39        46.62 o
 -26   0   5       4370.13       4546.17        82.98 o
 -24   0   5       2904.77       3148.32        52.67 o
 -22   0   5      24681.46      25259.69       396.28 o
 -20   0   5      20594.63      20525.25       297.90 o
 -18   0   5        220.15        369.01        17.32 o
 -16   0   5       3334.65       3229.63        50.96 o
 -14   0   5       2052.83       2007.42        33.98 o
 -12   0   5          7.79         36.33         8.97 o
 -10   0   5        210.61        203.95        12.19 o
  -8   0   5          7.22         55.61        12.63 o
  -6   0   5        376.97        493.47        28.05 o
  -4   0   5      12625.12      10704.25       140.44 o
  -2   0   5      40940.48      36140.26       498.00 o
   0   0   5      29013.60      25819.08       318.40 o
   2   0   5        257.53        153.13        14.27 o
   4   0   5       1321.88        801.58        21.36 o
   6   0   5      24032.43      21293.73       281.63 o
   8   0   5      26008.01      25642.68       316.79 o
  10   0   5      17818.68      18516.28       236.31 o
  12   0   5       1169.19       1630.96        52.62 o
  14   0   5      13555.15      11643.94       205.95 o
  16   0   5       4084.34       3771.06        61.64 o
  18   0   5         20.86         58.18        11.99 o
  20   0   5       1552.31       1797.86        34.68 o
  22   0   5        333.12        323.69        17.51 o
  24   0   5       1877.64       2237.05        44.34 o
  26   0   5      12575.55      12909.68       167.61 o
  28   0   5      13498.88      13025.80       192.08 o
  30   0   5        289.79        321.67        42.08 o
  32   0   5        504.18        413.76        43.52 o
  34   0   5       4425.09       4446.90        92.65 o
  36   0   5        267.63        361.88        29.85 o
  38   0   5        202.95        203.71        40.36 o
  40   0   5        330.16        305.25        43.75 o
  42   0   5         22.34        -34.50        34.50 o
  44   0   5          4.14        -40.03        40.03 o
  46   0   5       1323.59       1146.61       109.25 o
  48   0   5         49.00        -40.83        68.60 o
  50   0   5        663.49        925.32       112.28 o
  52   0   5       1183.43        994.44       121.90 o
 -55   1   5        364.25        160.39       134.73 o
 -53   1   5        108.64         12.87       113.90 o
 -51   1   5        301.27        363.94        59.50 o
 -49   1   5        610.01        550.86        59.21 o
 -47   1   5        273.05        129.88        49.25 o
 -45   1   5        793.55        751.65        64.83 o
 -43   1   5        164.84        188.83        42.42 o
 -41   1   5         92.61         73.81        23.11 o
 -39   1   5       2150.66       1834.57        57.31 o
 -37   1   5        548.19        402.17        27.76 o
 -35   1   5        240.91        189.61        22.94 o
 -33   1   5       1025.13        952.97        43.20 o
 -31   1   5        122.37        184.66        19.03 o
 -29   1   5       2412.96       2452.13        57.37 o
 -27   1   5        485.13        481.24        26.95 o
 -25   1   5       5109.39       6151.96        92.22 o
 -23   1   5       1158.21       1324.24        35.25 o
 -21   1   5      18413.29      18103.35       252.63 o
 -19   1   5        829.21        704.58       118.53 o
 -17   1   5       6382.13       5914.78        88.06 o
 -15   1   5       2604.43       2434.07        64.67 o
 -13   1   5       2775.97       2576.17        45.42 o
 -11   1   5       1536.25       1704.59        36.41 o
  -9   1   5       3617.95       3583.10        57.70 o
  -7   1   5       2140.93       1994.54        48.73 o
  -5   1   5       1491.54       1311.92        31.02 o
  -3   1   5      23469.16      21592.80       335.56 o
  -1   1   5      38776.47      34595.98       458.44 o
   1   1   5      20482.27      18516.17       352.59 o
   3   1   5      13968.85      13284.06       190.63 o
   5   1   5        416.13        291.19        13.69 o
   7   1   5      23683.08      22839.15       268.86 o
   9   1   5      13710.80      14678.40       270.90 o
  11   1   5      24280.45      25702.12       360.70 o
  13   1   5        542.45        415.39        18.19 o
  15   1   5      11290.76      10497.52       173.49 o
  17   1   5       1884.73       2062.65        40.41 o
  19   1   5       7745.00       8132.90       107.16 o
  21   1   5        490.27        534.09        20.46 o
  23   1   5        488.86        451.42        18.83 o
  25   1   5       1734.18       1579.66        41.75 o
  27   1   5       5033.74       5259.61       118.36 o
  29   1   5        375.36        383.93        23.17 o
  31   1   5        710.26        569.60        28.08 o
  33   1   5       1126.13       1081.34        46.35 o
  35   1   5       2047.62       1848.96       104.47 o
  37   1   5       1409.56       1412.07        62.44 o
  39   1   5       1363.28       1066.64        54.34 o
  41   1   5       1428.78       1176.41        67.74 o
  43   1   5       1336.73       1475.73       119.58 o
  45   1   5         68.45         70.85        69.26 o
  47   1   5        161.31        112.02        52.15 o
  49   1   5         49.95         63.98       182.85 o
  51   1   5        567.30        487.60       115.48 o
 -54   2   5         81.98       -198.89       198.89 o
 -52   2   5        300.77        190.07        63.79 o
 -50   2   5       1631.37       1651.33        90.21 o
 -48   2   5        198.45        256.64        56.98 o
 -46   2   5        352.92        373.62        55.17 o
 -44   2   5       2623.26       2368.50       108.20 o
 -42   2   5       3350.69       3338.66       114.58 o
 -40   2   5       2437.05       2322.48        78.27 o
 -38   2   5       4266.33       3954.15       101.37 o
 -36   2   5       1276.23       1165.08        53.41 o
 -34   2   5        752.22        779.91        34.51 o
 -32   2   5       1201.28       1224.14        56.80 o
 -30   2   5       2021.47       2192.59        82.98 o
 -28   2   5        154.19        194.55        19.83 o
 -26   2   5        309.80        264.64        19.39 o
 -24   2   5         21.05          3.78        10.98 o
 -22   2   5       5167.92       5484.60        97.75 o
 -20   2   5        745.78        692.99        32.76 o
 -18   2   5       3326.81       3135.05        73.13 o
 -16   2   5       5121.67       4844.25        85.35 o
 -14   2   5      11142.37      10896.85       234.44 o
 -12   2   5       1790.22       1794.96        33.56 o
 -10   2   5       2970.78       2920.86        45.59 o
  -8   2   5      19075.32      17360.45       246.15 o
  -6   2   5      18715.70      17739.80       225.27 o
  -4   2   5       9167.98       8486.32       129.45 o
  -2   2   5       1216.92       1258.20        51.59 o
   0   2   5       3486.95       3465.89        54.15 o
   2   2   5      28309.36      25505.31       334.06 o
   4   2   5      19320.73      17527.09       232.91 o
   6   2   5       8592.95       8733.47       110.10 o
   8   2   5      23853.79      22663.45       305.82 o
  10   2   5       9215.91       9594.62       144.17 o
  12   2   5      17718.79      17610.46       274.50 o
  14   2   5        781.12        728.84        32.50 o
  16   2   5       3585.10       3696.67        55.45 o
  18   2   5      10255.05      10929.33       139.22 o
  20   2   5        588.99        694.60        24.39 o
  22   2   5        594.36        513.88        21.81 o
  24   2   5       1384.76       1338.18        32.09 o
  26   2   5        948.69        810.18        46.74 o
  28   2   5       5384.89       5167.09        95.62 o
  30   2   5       1007.28        989.20        34.23 o
  32   2   5        428.10        516.04        26.14 o
  34   2   5        107.31         71.48        19.71 o
  36   2   5         65.02         12.42        21.14 o
  38   2   5         19.44         19.91        23.93 o
  40   2   5       2897.81       2851.28        79.28 o
  42   2   5       1630.33       1776.15        98.68 o
  44   2   5        588.88        420.72        54.18 o
  46   2   5        414.55        334.56        97.00 o
  48   2   5         76.71         71.85       153.94 o
  50   2   5        564.06        275.88       166.81 o
 -53   3   5        226.93        859.71       301.54 o
 -51   3   5       1119.34       1170.33       151.52 o
 -49   3   5       1264.30       1445.99       106.90 o
 -47   3   5        441.61        468.76        60.26 o
 -45   3   5       1287.31       1213.87        54.66 o
 -43   3   5       1330.02       1444.58        76.92 o
 -41   3   5        273.41        275.38        34.43 o
 -39   3   5       6119.29       5998.37       107.55 o
 -37   3   5        165.93        172.45        24.71 o
 -35   3   5       1886.05       1843.25        54.62 o
 -33   3   5       2629.66       2427.26        57.17 o
 -31   3   5        600.45        629.82        42.64 o
 -29   3   5        701.88        502.55        24.18 o
 -27   3   5        248.76        260.10        19.10 o
 -25   3   5       1476.28       1621.22        65.65 o
 -23   3   5       2288.56       2489.59        56.92 o
 -21   3   5       5789.61       6229.53        91.19 o
 -19   3   5       4101.49       4106.88        64.86 o
 -17   3   5       6350.76       6622.86        98.05 o
 -15   3   5        798.12       1044.65        33.56 o
 -13   3   5       3606.30       3890.53        61.57 o
 -11   3   5       2557.21       2612.96        45.77 o
  -9   3   5      12157.72      11559.83       152.19 o
  -7   3   5       2613.18       2595.23        42.95 o
  -5   3   5      12265.58      11842.17       153.77 o
  -3   3   5      13463.55      12586.85       162.79 o
  -1   3   5      12260.52      11360.47       139.59 o
   1   3   5       4362.51       3714.76        57.32 o
   3   3   5      16604.49      16100.19       205.67 o
   5   3   5       3982.53       4181.65        73.42 o
   7   3   5       1260.68       1104.02        29.23 o
   9   3   5        503.40        411.11        16.07 o
  11   3   5      12267.48      12142.90       179.61 o
  13   3   5       9298.79      10070.62       135.36 o
  15   3   5       3255.78       3388.93        56.34 o
  17   3   5       4017.15       4213.73        62.66 o
  19   3   5        786.74        715.59        22.51 o
  21   3   5        684.41        775.17        24.09 o
[truncated: 1,127,946 more chars]
