# Supplementary material for: Structural multiplicity in a solvated hydrate of the anti­retroviral protease inhibitor Lopinavir
Source: Acta Crystallogr E Crystallogr Commun. 2024 Oct 24;80(Pt 11):1206–9. doi: 10.1107/S2056989024004158 (PMC11660481; doi:10.1107/S2056989024004158)
Supplement: Supplementary file 3 [file e-80-01206-Isup3.cml]

<?xml version="1.0" encoding="UTF-8"?>
<cml convention="cmlDict:cmllite" xmlns="http://www.xml-cml.org/schema" xmlns:cmlDict="http://www.xml-cml.org/dictionary/cml/" xmlns:nameDict="http://www.xml-cml.org/dictionary/cml/name/">
  <molecule id="m1">
    <name dictRef="nameDict:unknown">octakis{(2S)-N-[(2S,4S,5S)-5-[2-(2,6-dimethylphenoxy)acetamido]-4-hydroxy-1,6-diphenylhexan-2-yl]-3-methyl-2-(2-oxo-1,3-diazinan-1-yl)butanamide}; bis(ethane-1,2-diol); (E)-ethene-1,2-diol; heptawater</name>
    <atomArray>
      <atom id="a1" elementType="C">
        <label value="1" dictRef="cmlDict:locant"/>
        <label value="C" dictRef="cmlDict:locant"/>
      </atom>
      <atom id="a395" elementType="H"/>
      <atom id="a396" elementType="H"/>
      <atom id="a397" elementType="H"/>
      <atom id="a2" elementType="C" hydrogenCount="0">
        <label value="1" dictRef="cmlDict:locant"/>
      </atom>
      <atom id="a3" elementType="C" hydrogenCount="0">
        <label value="2" dictRef="cmlDict:locant"/>
      </atom>
      <atom id="a4" elementType="C">
        <label value="3" dictRef="cmlDict:locant"/>
      </atom>
      <atom id="a5" elementType="C">
        <label value="4" dictRef="cmlDict:locant"/>
      </atom>
      <atom id="a6" elementType="C">
        <label value="5" dictRef="cmlDict:locant"/>
      </atom>
      <atom id="a7" elementType="C" hydrogenCount="0">
        <label value="6" dictRef="cmlDict:locant"/>
      </atom>
      <atom id="a36" elementType="O" hydrogenCount="0">
        <label value="O" dictRef="cmlDict:locant"/>
      </atom>
      <atom id="a398" elementType="H"/>
      <atom id="a399" elementType="H"/>
      <atom id="a400" elementType="H"/>
      <atom id="a8" elementType="C" hydrogenCount="0">
        <label value="1" dictRef="cmlDict:locant"/>
      </atom>
      <atom id="a9" elementType="C">
        <label value="2" dictRef="cmlDict:locant"/>
      </atom>
      <atom id="a38" elementType="O" hydrogenCount="0">
        <label value="O" dictRef="cmlDict:locant"/>
      </atom>
      <atom id="a39" elementType="N">
        <label value="N" dictRef="cmlDict:locant"/>
      </atom>
      <atom id="a401" elementType="H"/>
      <atom id="a402" elementType="H"/>
      <atom id="a403" elementType="H"/>
      <atom id="a10" elementType="O">
        <label value="O" dictRef="cmlDict:locant"/>
      </atom>
      <atom id="a404" elementType="H"/>
      <atom id="a11" elementType="C" hydrogenCount="0">
        <label value="1" dictRef="cmlDict:locant"/>
      </atom>
      <atom id="a12" elementType="C">
        <label value="2" dictRef="cmlDict:locant"/>
      </atom>
      <atom id="a13" elementType="C">
        <label value="3" dictRef="cmlDict:locant"/>
      </atom>
      <atom id="a14" elementType="C">
        <label value="4" dictRef="cmlDict:locant"/>
      </atom>
      <atom id="a15" elementType="C">
        <label value="5" dictRef="cmlDict:locant"/>
      </atom>
      <atom id="a16" elementType="C">
        <label value="6" dictRef="cmlDict:locant"/>
      </atom>
      <atom id="a405" elementType="H"/>
      <atom id="a406" elementType="H"/>
      <atom id="a407" elementType="H"/>
      <atom id="a408" elementType="H"/>
      <atom id="a409" elementType="H"/>
      <atom id="a17" elementType="C">
        <label value="1" dictRef="cmlDict:locant"/>
      </atom>
      <atom id="a18" elementType="C">
        <atomParity atomRefs4="a42 a412 a17 a19">1</atomParity>
        <label value="2" dictRef="cmlDict:locant"/>
      </atom>
      <atom id="a19" elementType="C">
        <label value="3" dictRef="cmlDict:locant"/>
      </atom>
      <atom id="a20" elementType="C">
        <atomParity atomRefs4="a10 a415 a19 a21">1</atomParity>
        <label value="4" dictRef="cmlDict:locant"/>
      </atom>
      <atom id="a21" elementType="C">
        <atomParity atomRefs4="a39 a416 a22 a20">1</atomParity>
        <label value="5" dictRef="cmlDict:locant"/>
      </atom>
      <atom id="a22" elementType="C">
        <label value="6" dictRef="cmlDict:locant"/>
      </atom>
      <atom id="a410" elementType="H"/>
      <atom id="a411" elementType="H"/>
      <atom id="a412" elementType="H"/>
      <atom id="a413" elementType="H"/>
      <atom id="a414" elementType="H"/>
      <atom id="a415" elementType="H"/>
      <atom id="a416" elementType="H"/>
      <atom id="a417" elementType="H"/>
      <atom id="a418" elementType="H"/>
      <atom id="a23" elementType="C">
        <label value="1" dictRef="cmlDict:locant"/>
        <label value="C" dictRef="cmlDict:locant"/>
      </atom>
      <atom id="a419" elementType="H"/>
      <atom id="a420" elementType="H"/>
      <atom id="a421" elementType="H"/>
      <atom id="a24" elementType="O" hydrogenCount="0">
        <label value="O" dictRef="cmlDict:locant"/>
      </atom>
      <atom id="a25" elementType="N" hydrogenCount="0">
        <label value="1" dictRef="cmlDict:locant"/>
        <label value="N" dictRef="cmlDict:locant"/>
      </atom>
      <atom id="a26" elementType="C" hydrogenCount="0">
        <label value="2" dictRef="cmlDict:locant"/>
      </atom>
      <atom id="a27" elementType="N">
        <label value="3" dictRef="cmlDict:locant"/>
        <label value="N'" dictRef="cmlDict:locant"/>
      </atom>
      <atom id="a28" elementType="C">
        <label value="4" dictRef="cmlDict:locant"/>
      </atom>
      <atom id="a29" elementType="C">
        <label value="5" dictRef="cmlDict:locant"/>
      </atom>
      <atom id="a30" elementType="C">
        <label value="6" dictRef="cmlDict:locant"/>
      </atom>
      <atom id="a422" elementType="H"/>
      <atom id="a423" elementType="H"/>
      <atom id="a424" elementType="H"/>
      <atom id="a425" elementType="H"/>
      <atom id="a426" elementType="H"/>
      <atom id="a427" elementType="H"/>
      <atom id="a428" elementType="H"/>
      <atom id="a31" elementType="C" hydrogenCount="0">
        <label value="1" dictRef="cmlDict:locant"/>
      </atom>
      <atom id="a32" elementType="C">
        <atomParity atomRefs4="a25 a429 a33 a31">1</atomParity>
        <label value="2" dictRef="cmlDict:locant"/>
      </atom>
      <atom id="a33" elementType="C">
        <label value="3" dictRef="cmlDict:locant"/>
      </atom>
      <atom id="a34" elementType="C">
        <label value="4" dictRef="cmlDict:locant"/>
      </atom>
      <atom id="a41" elementType="O" hydrogenCount="0">
        <label value="O" dictRef="cmlDict:locant"/>
      </atom>
      <atom id="a42" elementType="N">
        <label value="N" dictRef="cmlDict:locant"/>
      </atom>
      <atom id="a429" elementType="H"/>
      <atom id="a430" elementType="H"/>
      <atom id="a431" elementType="H"/>
      <atom id="a432" elementType="H"/>
      <atom id="a433" elementType="H"/>
      <atom id="a434" elementType="H"/>
      <atom id="a43" elementType="C">
        <label value="1" dictRef="cmlDict:locant"/>
        <label value="C" dictRef="cmlDict:locant"/>
      </atom>
      <atom id="a435" elementType="H"/>
      <atom id="a436" elementType="H"/>
      <atom id="a437" elementType="H"/>
      <atom id="a44" elementType="C" hydrogenCount="0">
        <label value="1" dictRef="cmlDict:locant"/>
      </atom>
      <atom id="a45" elementType="C" hydrogenCount="0">
        <label value="2" dictRef="cmlDict:locant"/>
      </atom>
      <atom id="a46" elementType="C">
        <label value="3" dictRef="cmlDict:locant"/>
      </atom>
      <atom id="a47" elementType="C">
        <label value="4" dictRef="cmlDict:locant"/>
      </atom>
      <atom id="a48" elementType="C">
        <label value="5" dictRef="cmlDict:locant"/>
      </atom>
      <atom id="a49" elementType="C" hydrogenCount="0">
        <label value="6" dictRef="cmlDict:locant"/>
      </atom>
      <atom id="a50" elementType="O" hydrogenCount="0">
        <label value="O" dictRef="cmlDict:locant"/>
      </atom>
      <atom id="a438" elementType="H"/>
      <atom id="a439" elementType="H"/>
      <atom id="a440" elementType="H"/>
      <atom id="a51" elementType="C" hydrogenCount="0">
        <label value="1" dictRef="cmlDict:locant"/>
      </atom>
      <atom id="a52" elementType="C">
        <label value="2" dictRef="cmlDict:locant"/>
      </atom>
      <atom id="a53" elementType="O" hydrogenCount="0">
        <label value="O" dictRef="cmlDict:locant"/>
      </atom>
      <atom id="a54" elementType="N">
        <label value="N" dictRef="cmlDict:locant"/>
      </atom>
      <atom id="a441" elementType="H"/>
      <atom id="a442" elementType="H"/>
      <atom id="a443" elementType="H"/>
      <atom id="a55" elementType="O">
        <label value="O" dictRef="cmlDict:locant"/>
      </atom>
      <atom id="a444" elementType="H"/>
      <atom id="a56" elementType="C" hydrogenCount="0">
        <label value="1" dictRef="cmlDict:locant"/>
      </atom>
      <atom id="a57" elementType="C">
        <label value="2" dictRef="cmlDict:locant"/>
      </atom>
      <atom id="a58" elementType="C">
        <label value="3" dictRef="cmlDict:locant"/>
      </atom>
      <atom id="a59" elementType="C">
        <label value="4" dictRef="cmlDict:locant"/>
      </atom>
      <atom id="a60" elementType="C">
        <label value="5" dictRef="cmlDict:locant"/>
      </atom>
      <atom id="a61" elementType="C">
        <label value="6" dictRef="cmlDict:locant"/>
      </atom>
      <atom id="a445" elementType="H"/>
      <atom id="a446" elementType="H"/>
      <atom id="a447" elementType="H"/>
      <atom id="a448" elementType="H"/>
      <atom id="a449" elementType="H"/>
      <atom id="a62" elementType="C">
        <label value="1" dictRef="cmlDict:locant"/>
      </atom>
      <atom id="a63" elementType="C">
        <atomParity atomRefs4="a81 a452 a62 a64">1</atomParity>
        <label value="2" dictRef="cmlDict:locant"/>
      </atom>
      <atom id="a64" elementType="C">
        <label value="3" dictRef="cmlDict:locant"/>
      </atom>
      <atom id="a65" elementType="C">
        <atomParity atomRefs4="a55 a455 a64 a66">1</atomParity>
        <label value="4" dictRef="cmlDict:locant"/>
      </atom>
      <atom id="a66" elementType="C">
        <atomParity atomRefs4="a54 a456 a67 a65">1</atomParity>
        <label value="5" dictRef="cmlDict:locant"/>
      </atom>
      <atom id="a67" elementType="C">
        <label value="6" dictRef="cmlDict:locant"/>
      </atom>
      <atom id="a450" elementType="H"/>
      <atom id="a451" elementType="H"/>
      <atom id="a452" elementType="H"/>
      <atom id="a453" elementType="H"/>
      <atom id="a454" elementType="H"/>
      <atom id="a455" elementType="H"/>
      <atom id="a456" elementType="H"/>
      <atom id="a457" elementType="H"/>
      <atom id="a458" elementType="H"/>
      <atom id="a68" elementType="C">
        <label value="1" dictRef="cmlDict:locant"/>
        <label value="C" dictRef="cmlDict:locant"/>
      </atom>
      <atom id="a459" elementType="H"/>
      <atom id="a460" elementType="H"/>
      <atom id="a461" elementType="H"/>
      <atom id="a69" elementType="O" hydrogenCount="0">
        <label value="O" dictRef="cmlDict:locant"/>
      </atom>
      <atom id="a70" elementType="N" hydrogenCount="0">
        <label value="1" dictRef="cmlDict:locant"/>
        <label value="N" dictRef="cmlDict:locant"/>
      </atom>
      <atom id="a71" elementType="C" hydrogenCount="0">
        <label value="2" dictRef="cmlDict:locant"/>
      </atom>
      <atom id="a72" elementType="N">
        <label value="3" dictRef="cmlDict:locant"/>
        <label value="N'" dictRef="cmlDict:locant"/>
      </atom>
      <atom id="a73" elementType="C">
        <label value="4" dictRef="cmlDict:locant"/>
      </atom>
      <atom id="a74" elementType="C">
        <label value="5" dictRef="cmlDict:locant"/>
      </atom>
      <atom id="a75" elementType="C">
        <label value="6" dictRef="cmlDict:locant"/>
      </atom>
      <atom id="a462" elementType="H"/>
      <atom id="a463" elementType="H"/>
      <atom id="a464" elementType="H"/>
      <atom id="a465" elementType="H"/>
      <atom id="a466" elementType="H"/>
      <atom id="a467" elementType="H"/>
      <atom id="a468" elementType="H"/>
      <atom id="a76" elementType="C" hydrogenCount="0">
        <label value="1" dictRef="cmlDict:locant"/>
      </atom>
      <atom id="a77" elementType="C">
        <atomParity atomRefs4="a70 a469 a78 a76">1</atomParity>
        <label value="2" dictRef="cmlDict:locant"/>
      </atom>
      <atom id="a78" elementType="C">
        <label value="3" dictRef="cmlDict:locant"/>
      </atom>
      <atom id="a79" elementType="C">
        <label value="4" dictRef="cmlDict:locant"/>
      </atom>
      <atom id="a80" elementType="O" hydrogenCount="0">
        <label value="O" dictRef="cmlDict:locant"/>
      </atom>
      <atom id="a81" elementType="N">
        <label value="N" dictRef="cmlDict:locant"/>
      </atom>
      <atom id="a469" elementType="H"/>
      <atom id="a470" elementType="H"/>
      <atom id="a471" elementType="H"/>
      <atom id="a472" elementType="H"/>
      <atom id="a473" elementType="H"/>
      <atom id="a474" elementType="H"/>
      <atom id="a82" elementType="C">
        <label value="1" dictRef="cmlDict:locant"/>
        <label value="C" dictRef="cmlDict:locant"/>
      </atom>
      <atom id="a475" elementType="H"/>
      <atom id="a476" elementType="H"/>
      <atom id="a477" elementType="H"/>
      <atom id="a83" elementType="C" hydrogenCount="0">
        <label value="1" dictRef="cmlDict:locant"/>
      </atom>
      <atom id="a84" elementType="C" hydrogenCount="0">
        <label value="2" dictRef="cmlDict:locant"/>
      </atom>
      <atom id="a85" elementType="C">
        <label value="3" dictRef="cmlDict:locant"/>
      </atom>
      <atom id="a86" elementType="C">
        <label value="4" dictRef="cmlDict:locant"/>
      </atom>
      <atom id="a87" elementType="C">
        <label value="5" dictRef="cmlDict:locant"/>
      </atom>
      <atom id="a88" elementType="C" hydrogenCount="0">
        <label value="6" dictRef="cmlDict:locant"/>
      </atom>
      <atom id="a89" elementType="O" hydrogenCount="0">
        <label value="O" dictRef="cmlDict:locant"/>
      </atom>
      <atom id="a478" elementType="H"/>
      <atom id="a479" elementType="H"/>
      <atom id="a480" elementType="H"/>
      <atom id="a90" elementType="C" hydrogenCount="0">
        <label value="1" dictRef="cmlDict:locant"/>
      </atom>
      <atom id="a91" elementType="C">
        <label value="2" dictRef="cmlDict:locant"/>
      </atom>
      <atom id="a92" elementType="O" hydrogenCount="0">
        <label value="O" dictRef="cmlDict:locant"/>
      </atom>
      <atom id="a93" elementType="N">
        <label value="N" dictRef="cmlDict:locant"/>
      </atom>
      <atom id="a481" elementType="H"/>
      <atom id="a482" elementType="H"/>
      <atom id="a483" elementType="H"/>
      <atom id="a94" elementType="O">
        <label value="O" dictRef="cmlDict:locant"/>
      </atom>
      <atom id="a484" elementType="H"/>
      <atom id="a95" elementType="C" hydrogenCount="0">
        <label value="1" dictRef="cmlDict:locant"/>
      </atom>
      <atom id="a96" elementType="C">
        <label value="2" dictRef="cmlDict:locant"/>
      </atom>
      <atom id="a97" elementType="C">
        <label value="3" dictRef="cmlDict:locant"/>
      </atom>
      <atom id="a98" elementType="C">
        <label value="4" dictRef="cmlDict:locant"/>
      </atom>
      <atom id="a99" elementType="C">
        <label value="5" dictRef="cmlDict:locant"/>
      </atom>
      <atom id="a100" elementType="C">
        <label value="6" dictRef="cmlDict:locant"/>
      </atom>
      <atom id="a485" elementType="H"/>
      <atom id="a486" elementType="H"/>
      <atom id="a487" elementType="H"/>
      <atom id="a488" elementType="H"/>
      <atom id="a489" elementType="H"/>
      <atom id="a101" elementType="C">
        <label value="1" dictRef="cmlDict:locant"/>
      </atom>
      <atom id="a102" elementType="C">
        <atomParity atomRefs4="a120 a492 a101 a103">1</atomParity>
        <label value="2" dictRef="cmlDict:locant"/>
      </atom>
      <atom id="a103" elementType="C">
        <label value="3" dictRef="cmlDict:locant"/>
      </atom>
      <atom id="a104" elementType="C">
        <atomParity atomRefs4="a94 a495 a103 a105">1</atomParity>
        <label value="4" dictRef="cmlDict:locant"/>
      </atom>
      <atom id="a105" elementType="C">
        <atomParity atomRefs4="a93 a496 a106 a104">1</atomParity>
        <label value="5" dictRef="cmlDict:locant"/>
      </atom>
      <atom id="a106" elementType="C">
        <label value="6" dictRef="cmlDict:locant"/>
      </atom>
      <atom id="a490" elementType="H"/>
      <atom id="a491" elementType="H"/>
      <atom id="a492" elementType="H"/>
      <atom id="a493" elementType="H"/>
      <atom id="a494" elementType="H"/>
      <atom id="a495" elementType="H"/>
      <atom id="a496" elementType="H"/>
      <atom id="a497" elementType="H"/>
      <atom id="a498" elementType="H"/>
      <atom id="a107" elementType="C">
        <label value="1" dictRef="cmlDict:locant"/>
        <label value="C" dictRef="cmlDict:locant"/>
      </atom>
      <atom id="a499" elementType="H"/>
      <atom id="a500" elementType="H"/>
      <atom id="a501" elementType="H"/>
      <atom id="a108" elementType="O" hydrogenCount="0">
        <label value="O" dictRef="cmlDict:locant"/>
      </atom>
      <atom id="a109" elementType="N" hydrogenCount="0">
        <label value="1" dictRef="cmlDict:locant"/>
        <label value="N" dictRef="cmlDict:locant"/>
      </atom>
      <atom id="a110" elementType="C" hydrogenCount="0">
        <label value="2" dictRef="cmlDict:locant"/>
      </atom>
      <atom id="a111" elementType="N">
        <label value="3" dictRef="cmlDict:locant"/>
        <label value="N'" dictRef="cmlDict:locant"/>
      </atom>
      <atom id="a112" elementType="C">
        <label value="4" dictRef="cmlDict:locant"/>
      </atom>
      <atom id="a113" elementType="C">
        <label value="5" dictRef="cmlDict:locant"/>
      </atom>
      <atom id="a114" elementType="C">
        <label value="6" dictRef="cmlDict:locant"/>
      </atom>
      <atom id="a502" elementType="H"/>
      <atom id="a503" elementType="H"/>
      <atom id="a504" elementType="H"/>
      <atom id="a505" elementType="H"/>
      <atom id="a506" elementType="H"/>
      <atom id="a507" elementType="H"/>
      <atom id="a508" elementType="H"/>
      <atom id="a115" elementType="C" hydrogenCount="0">
        <label value="1" dictRef="cmlDict:locant"/>
      </atom>
      <atom id="a116" elementType="C">
        <atomParity atomRefs4="a109 a509 a117 a115">1</atomParity>
        <label value="2" dictRef="cmlDict:locant"/>
      </atom>
      <atom id="a117" elementType="C">
        <label value="3" dictRef="cmlDict:locant"/>
      </atom>
      <atom id="a118" elementType="C">
        <label value="4" dictRef="cmlDict:locant"/>
      </atom>
      <atom id="a119" elementType="O" hydrogenCount="0">
        <label value="O" dictRef="cmlDict:locant"/>
      </atom>
      <atom id="a120" elementType="N">
        <label value="N" dictRef="cmlDict:locant"/>
      </atom>
      <atom id="a509" elementType="H"/>
      <atom id="a510" elementType="H"/>
      <atom id="a511" elementType="H"/>
      <atom id="a512" elementType="H"/>
      <atom id="a513" elementType="H"/>
      <atom id="a514" elementType="H"/>
      <atom id="a121" elementType="C">
        <label value="1" dictRef="cmlDict:locant"/>
        <label value="C" dictRef="cmlDict:locant"/>
      </atom>
      <atom id="a515" elementType="H"/>
      <atom id="a516" elementType="H"/>
      <atom id="a517" elementType="H"/>
      <atom id="a122" elementType="C" hydrogenCount="0">
        <label value="1" dictRef="cmlDict:locant"/>
      </atom>
      <atom id="a123" elementType="C" hydrogenCount="0">
        <label value="2" dictRef="cmlDict:locant"/>
      </atom>
      <atom id="a124" elementType="C">
        <label value="3" dictRef="cmlDict:locant"/>
      </atom>
      <atom id="a125" elementType="C">
        <label value="4" dictRef="cmlDict:locant"/>
      </atom>
      <atom id="a126" elementType="C">
        <label value="5" dictRef="cmlDict:locant"/>
      </atom>
      <atom id="a127" elementType="C" hydrogenCount="0">
        <label value="6" dictRef="cmlDict:locant"/>
      </atom>
      <atom id="a128" elementType="O" hydrogenCount="0">
        <label value="O" dictRef="cmlDict:locant"/>
      </atom>
      <atom id="a518" elementType="H"/>
      <atom id="a519" elementType="H"/>
      <atom id="a520" elementType="H"/>
      <atom id="a129" elementType="C" hydrogenCount="0">
        <label value="1" dictRef="cmlDict:locant"/>
      </atom>
      <atom id="a130" elementType="C">
        <label value="2" dictRef="cmlDict:locant"/>
      </atom>
      <atom id="a131" elementType="O" hydrogenCount="0">
        <label value="O" dictRef="cmlDict:locant"/>
      </atom>
      <atom id="a132" elementType="N">
        <label value="N" dictRef="cmlDict:locant"/>
      </atom>
      <atom id="a521" elementType="H"/>
      <atom id="a522" elementType="H"/>
      <atom id="a523" elementType="H"/>
      <atom id="a133" elementType="O">
        <label value="O" dictRef="cmlDict:locant"/>
      </atom>
      <atom id="a524" elementType="H"/>
      <atom id="a134" elementType="C" hydrogenCount="0">
        <label value="1" dictRef="cmlDict:locant"/>
      </atom>
      <atom id="a135" elementType="C">
        <label value="2" dictRef="cmlDict:locant"/>
      </atom>
      <atom id="a136" elementType="C">
        <label value="3" dictRef="cmlDict:locant"/>
      </atom>
      <atom id="a137" elementType="C">
        <label value="4" dictRef="cmlDict:locant"/>
      </atom>
      <atom id="a138" elementType="C">
        <label value="5" dictRef="cmlDict:locant"/>
      </atom>
      <atom id="a139" elementType="C">
        <label value="6" dictRef="cmlDict:locant"/>
      </atom>
      <atom id="a525" elementType="H"/>
      <atom id="a526" elementType="H"/>
      <atom id="a527" elementType="H"/>
      <atom id="a528" elementType="H"/>
      <atom id="a529" elementType="H"/>
      <atom id="a140" elementType="C">
        <label value="1" dictRef="cmlDict:locant"/>
      </atom>
      <atom id="a141" elementType="C">
        <atomParity atomRefs4="a159 a532 a140 a142">1</atomParity>
        <label value="2" dictRef="cmlDict:locant"/>
      </atom>
      <atom id="a142" elementType="C">
        <label value="3" dictRef="cmlDict:locant"/>
      </atom>
      <atom id="a143" elementType="C">
        <atomParity atomRefs4="a133 a535 a142 a144">1</atomParity>
        <label value="4" dictRef="cmlDict:locant"/>
      </atom>
      <atom id="a144" elementType="C">
        <atomParity atomRefs4="a132 a536 a145 a143">1</atomParity>
        <label value="5" dictRef="cmlDict:locant"/>
      </atom>
      <atom id="a145" elementType="C">
        <label value="6" dictRef="cmlDict:locant"/>
      </atom>
      <atom id="a530" elementType="H"/>
      <atom id="a531" elementType="H"/>
      <atom id="a532" elementType="H"/>
      <atom id="a533" elementType="H"/>
      <atom id="a534" elementType="H"/>
      <atom id="a535" elementType="H"/>
      <atom id="a536" elementType="H"/>
      <atom id="a537" elementType="H"/>
      <atom id="a538" elementType="H"/>
      <atom id="a146" elementType="C">
        <label value="1" dictRef="cmlDict:locant"/>
        <label value="C" dictRef="cmlDict:locant"/>
      </atom>
      <atom id="a539" elementType="H"/>
      <atom id="a540" elementType="H"/>
      <atom id="a541" elementType="H"/>
      <atom id="a147" elementType="O" hydrogenCount="0">
        <label value="O" dictRef="cmlDict:locant"/>
      </atom>
      <atom id="a148" elementType="N" hydrogenCount="0">
        <label value="1" dictRef="cmlDict:locant"/>
        <label value="N" dictRef="cmlDict:locant"/>
      </atom>
      <atom id="a149" elementType="C" hydrogenCount="0">
        <label value="2" dictRef="cmlDict:locant"/>
      </atom>
      <atom id="a150" elementType="N">
        <label value="3" dictRef="cmlDict:locant"/>
        <label value="N'" dictRef="cmlDict:locant"/>
      </atom>
      <atom id="a151" elementType="C">
        <label value="4" dictRef="cmlDict:locant"/>
      </atom>
      <atom id="a152" elementType="C">
        <label value="5" dictRef="cmlDict:locant"/>
      </atom>
      <atom id="a153" elementType="C">
        <label value="6" dictRef="cmlDict:locant"/>
      </atom>
      <atom id="a542" elementType="H"/>
      <atom id="a543" elementType="H"/>
      <atom id="a544" elementType="H"/>
      <atom id="a545" elementType="H"/>
      <atom id="a546" elementType="H"/>
      <atom id="a547" elementType="H"/>
      <atom id="a548" elementType="H"/>
      <atom id="a154" elementType="C" hydrogenCount="0">
        <label value="1" dictRef="cmlDict:locant"/>
      </atom>
      <atom id="a155" elementType="C">
        <atomParity atomRefs4="a148 a549 a156 a154">1</atomParity>
        <label value="2" dictRef="cmlDict:locant"/>
      </atom>
      <atom id="a156" elementType="C">
        <label value="3" dictRef="cmlDict:locant"/>
      </atom>
      <atom id="a157" elementType="C">
        <label value="4" dictRef="cmlDict:locant"/>
      </atom>
      <atom id="a158" elementType="O" hydrogenCount="0">
        <label value="O" dictRef="cmlDict:locant"/>
      </atom>
      <atom id="a159" elementType="N">
        <label value="N" dictRef="cmlDict:locant"/>
      </atom>
      <atom id="a549" elementType="H"/>
      <atom id="a550" elementType="H"/>
      <atom id="a551" elementType="H"/>
      <atom id="a552" elementType="H"/>
      <atom id="a553" elementType="H"/>
      <atom id="a554" elementType="H"/>
      <atom id="a160" elementType="C">
        <label value="1" dictRef="cmlDict:locant"/>
        <label value="C" dictRef="cmlDict:locant"/>
      </atom>
      <atom id="a555" elementType="H"/>
      <atom id="a556" elementType="H"/>
      <atom id="a557" elementType="H"/>
      <atom id="a161" elementType="C" hydrogenCount="0">
        <label value="1" dictRef="cmlDict:locant"/>
      </atom>
      <atom id="a162" elementType="C" hydrogenCount="0">
        <label value="2" dictRef="cmlDict:locant"/>
      </atom>
      <atom id="a163" elementType="C">
        <label value="3" dictRef="cmlDict:locant"/>
      </atom>
      <atom id="a164" elementType="C">
        <label value="4" dictRef="cmlDict:locant"/>
      </atom>
      <atom id="a165" elementType="C">
        <label value="5" dictRef="cmlDict:locant"/>
      </atom>
      <atom id="a166" elementType="C" hydrogenCount="0">
        <label value="6" dictRef="cmlDict:locant"/>
      </atom>
      <atom id="a167" elementType="O" hydrogenCount="0">
        <label value="O" dictRef="cmlDict:locant"/>
      </atom>
      <atom id="a558" elementType="H"/>
      <atom id="a559" elementType="H"/>
      <atom id="a560" elementType="H"/>
      <atom id="a168" elementType="C" hydrogenCount="0">
        <label value="1" dictRef="cmlDict:locant"/>
      </atom>
      <atom id="a169" elementType="C">
        <label value="2" dictRef="cmlDict:locant"/>
      </atom>
      <atom id="a170" elementType="O" hydrogenCount="0">
        <label value="O" dictRef="cmlDict:locant"/>
      </atom>
      <atom id="a171" elementType="N">
        <label value="N" dictRef="cmlDict:locant"/>
      </atom>
      <atom id="a561" elementType="H"/>
      <atom id="a562" elementType="H"/>
      <atom id="a563" elementType="H"/>
      <atom id="a172" elementType="O">
        <label value="O" dictRef="cmlDict:locant"/>
      </atom>
      <atom id="a564" elementType="H"/>
      <atom id="a173" elementType="C" hydrogenCount="0">
        <label value="1" dictRef="cmlDict:locant"/>
      </atom>
      <atom id="a174" elementType="C">
        <label value="2" dictRef="cmlDict:locant"/>
      </atom>
      <atom id="a175" elementType="C">
        <label value="3" dictRef="cmlDict:locant"/>
      </atom>
      <atom id="a176" elementType="C">
        <label value="4" dictRef="cmlDict:locant"/>
      </atom>
      <atom id="a177" elementType="C">
        <label value="5" dictRef="cmlDict:locant"/>
      </atom>
      <atom id="a178" elementType="C">
        <label value="6" dictRef="cmlDict:locant"/>
      </atom>
      <atom id="a565" elementType="H"/>
      <atom id="a566" elementType="H"/>
      <atom id="a567" elementType="H"/>
      <atom id="a568" elementType="H"/>
      <atom id="a569" elementType="H"/>
      <atom id="a179" elementType="C">
        <label value="1" dictRef="cmlDict:locant"/>
      </atom>
      <atom id="a180" elementType="C">
        <atomParity atomRefs4="a198 a572 a179 a181">1</atomParity>
        <label value="2" dictRef="cmlDict:locant"/>
      </atom>
      <atom id="a181" elementType="C">
        <label value="3" dictRef="cmlDict:locant"/>
      </atom>
      <atom id="a182" elementType="C">
        <atomParity atomRefs4="a172 a575 a181 a183">1</atomParity>
        <label value="4" dictRef="cmlDict:locant"/>
      </atom>
      <atom id="a183" elementType="C">
        <atomParity atomRefs4="a171 a576 a184 a182">1</atomParity>
        <label value="5" dictRef="cmlDict:locant"/>
      </atom>
      <atom id="a184" elementType="C">
        <label value="6" dictRef="cmlDict:locant"/>
      </atom>
      <atom id="a570" elementType="H"/>
      <atom id="a571" elementType="H"/>
      <atom id="a572" elementType="H"/>
      <atom id="a573" elementType="H"/>
      <atom id="a574" elementType="H"/>
      <atom id="a575" elementType="H"/>
      <atom id="a576" elementType="H"/>
      <atom id="a577" elementType="H"/>
      <atom id="a578" elementType="H"/>
      <atom id="a185" elementType="C">
        <label value="1" dictRef="cmlDict:locant"/>
        <label value="C" dictRef="cmlDict:locant"/>
      </atom>
      <atom id="a579" elementType="H"/>
      <atom id="a580" elementType="H"/>
      <atom id="a581" elementType="H"/>
      <atom id="a186" elementType="O" hydrogenCount="0">
        <label value="O" dictRef="cmlDict:locant"/>
      </atom>
      <atom id="a187" elementType="N" hydrogenCount="0">
        <label value="1" dictRef="cmlDict:locant"/>
        <label value="N" dictRef="cmlDict:locant"/>
      </atom>
      <atom id="a188" elementType="C" hydrogenCount="0">
        <label value="2" dictRef="cmlDict:locant"/>
      </atom>
      <atom id="a189" elementType="N">
        <label value="3" dictRef="cmlDict:locant"/>
        <label value="N'" dictRef="cmlDict:locant"/>
      </atom>
      <atom id="a190" elementType="C">
        <label value="4" dictRef="cmlDict:locant"/>
      </atom>
      <atom id="a191" elementType="C">
        <label value="5" dictRef="cmlDict:locant"/>
      </atom>
      <atom id="a192" elementType="C">
        <label value="6" dictRef="cmlDict:locant"/>
      </atom>
      <atom id="a582" elementType="H"/>
      <atom id="a583" elementType="H"/>
      <atom id="a584" elementType="H"/>
      <atom id="a585" elementType="H"/>
      <atom id="a586" elementType="H"/>
      <atom id="a587" elementType="H"/>
      <atom id="a588" elementType="H"/>
      <atom id="a193" elementType="C" hydrogenCount="0">
        <label value="1" dictRef="cmlDict:locant"/>
      </atom>
      <atom id="a194" elementType="C">
        <atomParity atomRefs4="a187 a589 a195 a193">1</atomParity>
        <label value="2" dictRef="cmlDict:locant"/>
      </atom>
      <atom id="a195" elementType="C">
        <label value="3" dictRef="cmlDict:locant"/>
      </atom>
      <atom id="a196" elementType="C">
        <label value="4" dictRef="cmlDict:locant"/>
      </atom>
      <atom id="a197" elementType="O" hydrogenCount="0">
        <label value="O" dictRef="cmlDict:locant"/>
      </atom>
      <atom id="a198" elementType="N">
        <label value="N" dictRef="cmlDict:locant"/>
      </atom>
      <atom id="a589" elementType="H"/>
      <atom id="a590" elementType="H"/>
      <atom id="a591" elementType="H"/>
      <atom id="a592" elementType="H"/>
      <atom id="a593" elementType="H"/>
      <atom id="a594" elementType="H"/>
      <atom id="a199" elementType="C">
        <label value="1" dictRef="cmlDict:locant"/>
        <label value="C" dictRef="cmlDict:locant"/>
      </atom>
      <atom id="a595" elementType="H"/>
      <atom id="a596" elementType="H"/>
      <atom id="a597" elementType="H"/>
      <atom id="a200" elementType="C" hydrogenCount="0">
        <label value="1" dictRef="cmlDict:locant"/>
      </atom>
      <atom id="a201" elementType="C" hydrogenCount="0">
        <label value="2" dictRef="cmlDict:locant"/>
      </atom>
      <atom id="a202" elementType="C">
        <label value="3" dictRef="cmlDict:locant"/>
      </atom>
      <atom id="a203" elementType="C">
        <label value="4" dictRef="cmlDict:locant"/>
      </atom>
      <atom id="a204" elementType="C">
        <label value="5" dictRef="cmlDict:locant"/>
      </atom>
      <atom id="a205" elementType="C" hydrogenCount="0">
        <label value="6" dictRef="cmlDict:locant"/>
      </atom>
      <atom id="a206" elementType="O" hydrogenCount="0">
        <label value="O" dictRef="cmlDict:locant"/>
      </atom>
      <atom id="a598" elementType="H"/>
      <atom id="a599" elementType="H"/>
      <atom id="a600" elementType="H"/>
      <atom id="a207" elementType="C" hydrogenCount="0">
        <label value="1" dictRef="cmlDict:locant"/>
      </atom>
      <atom id="a208" elementType="C">
        <label value="2" dictRef="cmlDict:locant"/>
      </atom>
      <atom id="a209" elementType="O" hydrogenCount="0">
        <label value="O" dictRef="cmlDict:locant"/>
      </atom>
      <atom id="a210" elementType="N">
        <label value="N" dictRef="cmlDict:locant"/>
      </atom>
      <atom id="a601" elementType="H"/>
      <atom id="a602" elementType="H"/>
      <atom id="a603" elementType="H"/>
      <atom id="a211" elementType="O">
        <label value="O" dictRef="cmlDict:locant"/>
      </atom>
      <atom id="a604" elementType="H"/>
      <atom id="a212" elementType="C" hydrogenCount="0">
        <label value="1" dictRef="cmlDict:locant"/>
      </atom>
      <atom id="a213" elementType="C">
        <label value="2" dictRef="cmlDict:locant"/>
      </atom>
      <atom id="a214" elementType="C">
        <label value="3" dictRef="cmlDict:locant"/>
      </atom>
      <atom id="a215" elementType="C">
        <label value="4" dictRef="cmlDict:locant"/>
      </atom>
      <atom id="a216" elementType="C">
        <label value="5" dictRef="cmlDict:locant"/>
      </atom>
      <atom id="a217" elementType="C">
        <label value="6" dictRef="cmlDict:locant"/>
      </atom>
      <atom id="a605" elementType="H"/>
      <atom id="a606" elementType="H"/>
      <atom id="a607" elementType="H"/>
      <atom id="a608" elementType="H"/>
      <atom id="a609" elementType="H"/>
      <atom id="a218" elementType="C">
        <label value="1" dictRef="cmlDict:locant"/>
      </atom>
      <atom id="a219" elementType="C">
        <atomParity atomRefs4="a237 a612 a218 a220">1</atomParity>
        <label value="2" dictRef="cmlDict:locant"/>
      </atom>
      <atom id="a220" elementType="C">
        <label value="3" dictRef="cmlDict:locant"/>
      </atom>
      <atom id="a221" elementType="C">
        <atomParity atomRefs4="a211 a615 a220 a222">1</atomParity>
        <label value="4" dictRef="cmlDict:locant"/>
      </atom>
      <atom id="a222" elementType="C">
        <atomParity atomRefs4="a210 a616 a223 a221">1</atomParity>
        <label value="5" dictRef="cmlDict:locant"/>
      </atom>
      <atom id="a223" elementType="C">
        <label value="6" dictRef="cmlDict:locant"/>
      </atom>
      <atom id="a610" elementType="H"/>
      <atom id="a611" elementType="H"/>
      <atom id="a612" elementType="H"/>
      <atom id="a613" elementType="H"/>
      <atom id="a614" elementType="H"/>
      <atom id="a615" elementType="H"/>
      <atom id="a616" elementType="H"/>
      <atom id="a617" elementType="H"/>
      <atom id="a618" elementType="H"/>
      <atom id="a224" elementType="C">
        <label value="1" dictRef="cmlDict:locant"/>
        <label value="C" dictRef="cmlDict:locant"/>
      </atom>
      <atom id="a619" elementType="H"/>
      <atom id="a620" elementType="H"/>
      <atom id="a621" elementType="H"/>
      <atom id="a225" elementType="O" hydrogenCount="0">
        <label value="O" dictRef="cmlDict:locant"/>
      </atom>
      <atom id="a226" elementType="N" hydrogenCount="0">
        <label value="1" dictRef="cmlDict:locant"/>
        <label value="N" dictRef="cmlDict:locant"/>
      </atom>
      <atom id="a227" elementType="C" hydrogenCount="0">
        <label value="2" dictRef="cmlDict:locant"/>
      </atom>
      <atom id="a228" elementType="N">
        <label value="3" dictRef="cmlDict:locant"/>
        <label value="N'" dictRef="cmlDict:locant"/>
      </atom>
      <atom id="a229" elementType="C">
        <label value="4" dictRef="cmlDict:locant"/>
      </atom>
      <atom id="a230" elementType="C">
        <label value="5" dictRef="cmlDict:locant"/>
      </atom>
      <atom id="a231" elementType="C">
        <label value="6" dictRef="cmlDict:locant"/>
      </atom>
      <atom id="a622" elementType="H"/>
      <atom id="a623" elementType="H"/>
      <atom id="a624" elementType="H"/>
      <atom id="a625" elementType="H"/>
      <atom id="a626" elementType="H"/>
      <atom id="a627" elementType="H"/>
      <atom id="a628" elementType="H"/>
      <atom id="a232" elementType="C" hydrogenCount="0">
        <label value="1" dictRef="cmlDict:locant"/>
      </atom>
      <atom id="a233" elementType="C">
        <atomParity atomRefs4="a226 a629 a234 a232">1</atomParity>
        <label value="2" dictRef="cmlDict:locant"/>
      </atom>
      <atom id="a234" elementType="C">
        <label value="3" dictRef="cmlDict:locant"/>
      </atom>
      <atom id="a235" elementType="C">
        <label value="4" dictRef="cmlDict:locant"/>
      </atom>
      <atom id="a236" elementType="O" hydrogenCount="0">
        <label value="O" dictRef="cmlDict:locant"/>
      </atom>
      <atom id="a237" elementType="N">
        <label value="N" dictRef="cmlDict:locant"/>
      </atom>
      <atom id="a629" elementType="H"/>
      <atom id="a630" elementType="H"/>
      <atom id="a631" elementType="H"/>
      <atom id="a632" elementType="H"/>
      <atom id="a633" elementType="H"/>
      <atom id="a634" elementType="H"/>
      <atom id="a238" elementType="C">
        <label value="1" dictRef="cmlDict:locant"/>
        <label value="C" dictRef="cmlDict:locant"/>
      </atom>
      <atom id="a635" elementType="H"/>
      <atom id="a636" elementType="H"/>
      <atom id="a637" elementType="H"/>
      <atom id="a239" elementType="C" hydrogenCount="0">
        <label value="1" dictRef="cmlDict:locant"/>
      </atom>
      <atom id="a240" elementType="C" hydrogenCount="0">
        <label value="2" dictRef="cmlDict:locant"/>
      </atom>
      <atom id="a241" elementType="C">
        <label value="3" dictRef="cmlDict:locant"/>
      </atom>
      <atom id="a242" elementType="C">
        <label value="4" dictRef="cmlDict:locant"/>
      </atom>
      <atom id="a243" elementType="C">
        <label value="5" dictRef="cmlDict:locant"/>
      </atom>
      <atom id="a244" elementType="C" hydrogenCount="0">
        <label value="6" dictRef="cmlDict:locant"/>
      </atom>
      <atom id="a245" elementType="O" hydrogenCount="0">
        <label value="O" dictRef="cmlDict:locant"/>
      </atom>
      <atom id="a638" elementType="H"/>
      <atom id="a639" elementType="H"/>
      <atom id="a640" elementType="H"/>
      <atom id="a246" elementType="C" hydrogenCount="0">
        <label value="1" dictRef="cmlDict:locant"/>
      </atom>
      <atom id="a247" elementType="C">
        <label value="2" dictRef="cmlDict:locant"/>
      </atom>
      <atom id="a248" elementType="O" hydrogenCount="0">
        <label value="O" dictRef="cmlDict:locant"/>
      </atom>
      <atom id="a249" elementType="N">
        <label value="N" dictRef="cmlDict:locant"/>
      </atom>
      <atom id="a641" elementType="H"/>
      <atom id="a642" elementType="H"/>
      <atom id="a643" elementType="H"/>
      <atom id="a250" elementType="O">
        <label value="O" dictRef="cmlDict:locant"/>
      </atom>
      <atom id="a644" elementType="H"/>
      <atom id="a251" elementType="C" hydrogenCount="0">
        <label value="1" dictRef="cmlDict:locant"/>
      </atom>
      <atom id="a252" elementType="C">
        <label value="2" dictRef="cmlDict:locant"/>
      </atom>
      <atom id="a253" elementType="C">
        <label value="3" dictRef="cmlDict:locant"/>
      </atom>
      <atom id="a254" elementType="C">
        <label value="4" dictRef="cmlDict:locant"/>
      </atom>
      <atom id="a255" elementType="C">
        <label value="5" dictRef="cmlDict:locant"/>
      </atom>
      <atom id="a256" elementType="C">
        <label value="6" dictRef="cmlDict:locant"/>
      </atom>
      <atom id="a645" elementType="H"/>
      <atom id="a646" elementType="H"/>
      <atom id="a647" elementType="H"/>
      <atom id="a648" elementType="H"/>
      <atom id="a649" elementType="H"/>
      <atom id="a257" elementType="C">
        <label value="1" dictRef="cmlDict:locant"/>
      </atom>
      <atom id="a258" elementType="C">
        <atomParity atomRefs4="a276 a652 a257 a259">1</atomParity>
        <label value="2" dictRef="cmlDict:locant"/>
      </atom>
      <atom id="a259" elementType="C">
        <label value="3" dictRef="cmlDict:locant"/>
      </atom>
      <atom id="a260" elementType="C">
        <atomParity atomRefs4="a250 a655 a259 a261">1</atomParity>
        <label value="4" dictRef="cmlDict:locant"/>
      </atom>
      <atom id="a261" elementType="C">
        <atomParity atomRefs4="a249 a656 a262 a260">1</atomParity>
        <label value="5" dictRef="cmlDict:locant"/>
      </atom>
      <atom id="a262" elementType="C">
        <label value="6" dictRef="cmlDict:locant"/>
      </atom>
      <atom id="a650" elementType="H"/>
      <atom id="a651" elementType="H"/>
      <atom id="a652" elementType="H"/>
      <atom id="a653" elementType="H"/>
      <atom id="a654" elementType="H"/>
      <atom id="a655" elementType="H"/>
      <atom id="a656" elementType="H"/>
      <atom id="a657" elementType="H"/>
      <atom id="a658" elementType="H"/>
      <atom id="a263" elementType="C">
        <label value="1" dictRef="cmlDict:locant"/>
        <label value="C" dictRef="cmlDict:locant"/>
      </atom>
      <atom id="a659" elementType="H"/>
      <atom id="a660" elementType="H"/>
      <atom id="a661" elementType="H"/>
      <atom id="a264" elementType="O" hydrogenCount="0">
        <label value="O" dictRef="cmlDict:locant"/>
      </atom>
      <atom id="a265" elementType="N" hydrogenCount="0">
        <label value="1" dictRef="cmlDict:locant"/>
        <label value="N" dictRef="cmlDict:locant"/>
      </atom>
      <atom id="a266" elementType="C" hydrogenCount="0">
        <label value="2" dictRef="cmlDict:locant"/>
      </atom>
      <atom id="a267" elementType="N">
        <label value="3" dictRef="cmlDict:locant"/>
        <label value="N'" dictRef="cmlDict:locant"/>
      </atom>
      <atom id="a268" elementType="C">
        <label value="4" dictRef="cmlDict:locant"/>
      </atom>
      <atom id="a269" elementType="C">
        <label value="5" dictRef="cmlDict:locant"/>
      </atom>
      <atom id="a270" elementType="C">
        <label value="6" dictRef="cmlDict:locant"/>
      </atom>
      <atom id="a662" elementType="H"/>
      <atom id="a663" elementType="H"/>
      <atom id="a664" elementType="H"/>
      <atom id="a665" elementType="H"/>
      <atom id="a666" elementType="H"/>
      <atom id="a667" elementType="H"/>
      <atom id="a668" elementType="H"/>
      <atom id="a271" elementType="C" hydrogenCount="0">
        <label value="1" dictRef="cmlDict:locant"/>
      </atom>
      <atom id="a272" elementType="C">
        <atomParity atomRefs4="a265 a669 a273 a271">1</atomParity>
        <label value="2" dictRef="cmlDict:locant"/>
      </atom>
      <atom id="a273" elementType="C">
        <label value="3" dictRef="cmlDict:locant"/>
      </atom>
      <atom id="a274" elementType="C">
        <label value="4" dictRef="cmlDict:locant"/>
      </atom>
      <atom id="a275" elementType="O" hydrogenCount="0">
        <label value="O" dictRef="cmlDict:locant"/>
      </atom>
      <atom id="a276" elementType="N">
        <label value="N" dictRef="cmlDict:locant"/>
      </atom>
      <atom id="a669" elementType="H"/>
      <atom id="a670" elementType="H"/>
      <atom id="a671" elementType="H"/>
      <atom id="a672" elementType="H"/>
      <atom id="a673" elementType="H"/>
      <atom id="a674" elementType="H"/>
      <atom id="a277" elementType="C">
        <label value="1" dictRef="cmlDict:locant"/>
        <label value="C" dictRef="cmlDict:locant"/>
      </atom>
      <atom id="a675" elementType="H"/>
      <atom id="a676" elementType="H"/>
      <atom id="a677" elementType="H"/>
      <atom id="a278" elementType="C" hydrogenCount="0">
        <label value="1" dictRef="cmlDict:locant"/>
      </atom>
      <atom id="a279" elementType="C" hydrogenCount="0">
        <label value="2" dictRef="cmlDict:locant"/>
      </atom>
      <atom id="a280" elementType="C">
        <label value="3" dictRef="cmlDict:locant"/>
      </atom>
      <atom id="a281" elementType="C">
        <label value="4" dictRef="cmlDict:locant"/>
      </atom>
      <atom id="a282" elementType="C">
        <label value="5" dictRef="cmlDict:locant"/>
      </atom>
      <atom id="a283" elementType="C" hydrogenCount="0">
        <label value="6" dictRef="cmlDict:locant"/>
      </atom>
      <atom id="a284" elementType="O" hydrogenCount="0">
        <label value="O" dictRef="cmlDict:locant"/>
      </atom>
      <atom id="a678" elementType="H"/>
      <atom id="a679" elementType="H"/>
      <atom id="a680" elementType="H"/>
      <atom id="a285" elementType="C" hydrogenCount="0">
        <label value="1" dictRef="cmlDict:locant"/>
      </atom>
      <atom id="a286" elementType="C">
        <label value="2" dictRef="cmlDict:locant"/>
      </atom>
      <atom id="a287" elementType="O" hydrogenCount="0">
        <label value="O" dictRef="cmlDict:locant"/>
      </atom>
      <atom id="a288" elementType="N">
        <label value="N" dictRef="cmlDict:locant"/>
      </atom>
      <atom id="a681" elementType="H"/>
      <atom id="a682" elementType="H"/>
      <atom id="a683" elementType="H"/>
      <atom id="a289" elementType="O">
        <label value="O" dictRef="cmlDict:locant"/>
      </atom>
      <atom id="a684" elementType="H"/>
      <atom id="a290" elementType="C" hydrogenCount="0">
        <label value="1" dictRef="cmlDict:locant"/>
      </atom>
      <atom id="a291" elementType="C">
        <label value="2" dictRef="cmlDict:locant"/>
      </atom>
      <atom id="a292" elementType="C">
        <label value="3" dictRef="cmlDict:locant"/>
      </atom>
      <atom id="a293" elementType="C">
        <label value="4" dictRef="cmlDict:locant"/>
      </atom>
      <atom id="a294" elementType="C">
        <label value="5" dictRef="cmlDict:locant"/>
      </atom>
      <atom id="a295" elementType="C">
        <label value="6" dictRef="cmlDict:locant"/>
      </atom>
      <atom id="a685" elementType="H"/>
      <atom id="a686" elementType="H"/>
      <atom id="a687" elementType="H"/>
      <atom id="a688" elementType="H"/>
      <atom id="a689" elementType="H"/>
      <atom id="a296" elementType="C">
        <label value="1" dictRef="cmlDict:locant"/>
      </atom>
      <atom id="a297" elementType="C">
        <atomParity atomRefs4="a315 a692 a296 a298">1</atomParity>
        <label value="2" dictRef="cmlDict:locant"/>
      </atom>
      <atom id="a298" elementType="C">
        <label value="3" dictRef="cmlDict:locant"/>
      </atom>
      <atom id="a299" elementType="C">
        <atomParity atomRefs4="a289 a695 a298 a300">1</atomParity>
        <label value="4" dictRef="cmlDict:locant"/>
      </atom>
      <atom id="a300" elementType="C">
        <atomParity atomRefs4="a288 a696 a301 a299">1</atomParity>
        <label value="5" dictRef="cmlDict:locant"/>
      </atom>
      <atom id="a301" elementType="C">
        <label value="6" dictRef="cmlDict:locant"/>
      </atom>
      <atom id="a690" elementType="H"/>
      <atom id="a691" elementType="H"/>
      <atom id="a692" elementType="H"/>
      <atom id="a693" elementType="H"/>
      <atom id="a694" elementType="H"/>
      <atom id="a695" elementType="H"/>
      <atom id="a696" elementType="H"/>
      <atom id="a697" elementType="H"/>
      <atom id="a698" elementType="H"/>
      <atom id="a302" elementType="C">
        <label value="1" dictRef="cmlDict:locant"/>
        <label value="C" dictRef="cmlDict:locant"/>
      </atom>
      <atom id="a699" elementType="H"/>
      <atom id="a700" elementType="H"/>
      <atom id="a701" elementType="H"/>
      <atom id="a303" elementType="O" hydrogenCount="0">
        <label value="O" dictRef="cmlDict:locant"/>
      </atom>
      <atom id="a304" elementType="N" hydrogenCount="0">
        <label value="1" dictRef="cmlDict:locant"/>
        <label value="N" dictRef="cmlDict:locant"/>
      </atom>
      <atom id="a305" elementType="C" hydrogenCount="0">
        <label value="2" dictRef="cmlDict:locant"/>
      </atom>
      <atom id="a306" elementType="N">
        <label value="3" dictRef="cmlDict:locant"/>
        <label value="N'" dictRef="cmlDict:locant"/>
      </atom>
      <atom id="a307" elementType="C">
        <label value="4" dictRef="cmlDict:locant"/>
      </atom>
      <atom id="a308" elementType="C">
        <label value="5" dictRef="cmlDict:locant"/>
      </atom>
      <atom id="a309" elementType="C">
        <label value="6" dictRef="cmlDict:locant"/>
      </atom>
      <atom id="a702" elementType="H"/>
      <atom id="a703" elementType="H"/>
      <atom id="a704" elementType="H"/>
      <atom id="a705" elementType="H"/>
      <atom id="a706" elementType="H"/>
      <atom id="a707" elementType="H"/>
      <atom id="a708" elementType="H"/>
      <atom id="a310" elementType="C" hydrogenCount="0">
        <label value="1" dictRef="cmlDict:locant"/>
      </atom>
      <atom id="a311" elementType="C">
        <atomParity atomRefs4="a304 a709 a312 a310">1</atomParity>
        <label value="2" dictRef="cmlDict:locant"/>
      </atom>
      <atom id="a312" elementType="C">
        <label value="3" dictRef="cmlDict:locant"/>
      </atom>
      <atom id="a313" elementType="C">
        <label value="4" dictRef="cmlDict:locant"/>
      </atom>
      <atom id="a314" elementType="O" hydrogenCount="0">
        <label value="O" dictRef="cmlDict:locant"/>
      </atom>
      <atom id="a315" elementType="N">
        <label value="N" dictRef="cmlDict:locant"/>
      </atom>
      <atom id="a709" elementType="H"/>
      <atom id="a710" elementType="H"/>
      <atom id="a711" elementType="H"/>
      <atom id="a712" elementType="H"/>
      <atom id="a713" elementType="H"/>
      <atom id="a714" elementType="H"/>
      <atom id="a316" elementType="C">
        <label value="1" dictRef="cmlDict:locant"/>
      </atom>
      <atom id="a317" elementType="C">
        <label value="2" dictRef="cmlDict:locant"/>
      </atom>
      <atom id="a319" elementType="O">
        <label value="O" dictRef="cmlDict:locant"/>
      </atom>
      <atom id="a321" elementType="O">
        <label value="O'" dictRef="cmlDict:locant"/>
      </atom>
      <atom id="a715" elementType="H"/>
      <atom id="a716" elementType="H"/>
      <atom id="a717" elementType="H"/>
      <atom id="a718" elementType="H"/>
      <atom id="a719" elementType="H"/>
      <atom id="a720" elementType="H"/>
      <atom id="a322" elementType="C">
        <label value="1" dictRef="cmlDict:locant"/>
      </atom>
      <atom id="a323" elementType="C">
        <label value="2" dictRef="cmlDict:locant"/>
      </atom>
      <atom id="a324" elementType="O">
        <label value="O" dictRef="cmlDict:locant"/>
      </atom>
      <atom id="a325" elementType="O">
        <label value="O'" dictRef="cmlDict:locant"/>
      </atom>
      <atom id="a721" elementType="H"/>
      <atom id="a722" elementType="H"/>
      <atom id="a723" elementType="H"/>
      <atom id="a724" elementType="H"/>
      <atom id="a725" elementType="H"/>
      <atom id="a726" elementType="H"/>
      <atom id="a326" elementType="C">
        <label value="1" dictRef="cmlDict:locant"/>
      </atom>
      <atom id="a327" elementType="C">
        <label value="2" dictRef="cmlDict:locant"/>
      </atom>
      <atom id="a329" elementType="O">
        <label value="O" dictRef="cmlDict:locant"/>
      </atom>
      <atom id="a331" elementType="O">
        <label value="O'" dictRef="cmlDict:locant"/>
      </atom>
      <atom id="a727" elementType="H"/>
      <atom id="a728" elementType="H"/>
      <atom id="a729" elementType="H"/>
      <atom id="a730" elementType="H"/>
      <atom id="a332" elementType="O">
        <label value="O" dictRef="cmlDict:locant"/>
      </atom>
      <atom id="a731" elementType="H"/>
      <atom id="a732" elementType="H"/>
      <atom id="a333" elementType="O">
        <label value="O" dictRef="cmlDict:locant"/>
      </atom>
      <atom id="a733" elementType="H"/>
      <atom id="a734" elementType="H"/>
      <atom id="a334" elementType="O">
        <label value="O" dictRef="cmlDict:locant"/>
      </atom>
      <atom id="a735" elementType="H"/>
      <atom id="a736" elementType="H"/>
      <atom id="a335" elementType="O">
        <label value="O" dictRef="cmlDict:locant"/>
      </atom>
      <atom id="a737" elementType="H"/>
      <atom id="a738" elementType="H"/>
      <atom id="a336" elementType="O">
        <label value="O" dictRef="cmlDict:locant"/>
      </atom>
      <atom id="a739" elementType="H"/>
      <atom id="a740" elementType="H"/>
      <atom id="a337" elementType="O">
        <label value="O" dictRef="cmlDict:locant"/>
      </atom>
      <atom id="a741" elementType="H"/>
      <atom id="a742" elementType="H"/>
      <atom id="a338" elementType="O">
        <label value="O" dictRef="cmlDict:locant"/>
      </atom>
      <atom id="a743" elementType="H"/>
      <atom id="a744" elementType="H"/>
      <atom id="a339" elementType="C" hydrogenCount="0">
        <label value="1'" dictRef="cmlDict:locant"/>
      </atom>
      <atom id="a340" elementType="C">
        <label value="2'" dictRef="cmlDict:locant"/>
      </atom>
      <atom id="a341" elementType="C">
        <label value="3'" dictRef="cmlDict:locant"/>
      </atom>
      <atom id="a342" elementType="C">
        <label value="4'" dictRef="cmlDict:locant"/>
      </atom>
      <atom id="a343" elementType="C">
        <label value="5'" dictRef="cmlDict:locant"/>
      </atom>
      <atom id="a344" elementType="C">
        <label value="6'" dictRef="cmlDict:locant"/>
      </atom>
      <atom id="a745" elementType="H"/>
      <atom id="a746" elementType="H"/>
      <atom id="a747" elementType="H"/>
      <atom id="a748" elementType="H"/>
      <atom id="a749" elementType="H"/>
      <atom id="a345" elementType="C">
        <label value="1'" dictRef="cmlDict:locant"/>
        <label value="C'" dictRef="cmlDict:locant"/>
      </atom>
      <atom id="a750" elementType="H"/>
      <atom id="a751" elementType="H"/>
      <atom id="a752" elementType="H"/>
      <atom id="a346" elementType="C" hydrogenCount="0">
        <label value="1'" dictRef="cmlDict:locant"/>
      </atom>
      <atom id="a347" elementType="C">
        <label value="2'" dictRef="cmlDict:locant"/>
      </atom>
      <atom id="a348" elementType="C">
        <label value="3'" dictRef="cmlDict:locant"/>
      </atom>
      <atom id="a349" elementType="C">
        <label value="4'" dictRef="cmlDict:locant"/>
      </atom>
      <atom id="a350" elementType="C">
        <label value="5'" dictRef="cmlDict:locant"/>
      </atom>
      <atom id="a351" elementType="C">
        <label value="6'" dictRef="cmlDict:locant"/>
      </atom>
      <atom id="a753" elementType="H"/>
      <atom id="a754" elementType="H"/>
      <atom id="a755" elementType="H"/>
      <atom id="a756" elementType="H"/>
      <atom id="a757" elementType="H"/>
      <atom id="a352" elementType="C">
        <label value="1'" dictRef="cmlDict:locant"/>
        <label value="C'" dictRef="cmlDict:locant"/>
      </atom>
      <atom id="a758" elementType="H"/>
      <atom id="a759" elementType="H"/>
      <atom id="a760" elementType="H"/>
      <atom id="a353" elementType="C" hydrogenCount="0">
        <label value="1'" dictRef="cmlDict:locant"/>
      </atom>
      <atom id="a354" elementType="C">
        <label value="2'" dictRef="cmlDict:locant"/>
      </atom>
      <atom id="a355" elementType="C">
        <label value="3'" dictRef="cmlDict:locant"/>
      </atom>
      <atom id="a356" elementType="C">
        <label value="4'" dictRef="cmlDict:locant"/>
      </atom>
      <atom id="a357" elementType="C">
        <label value="5'" dictRef="cmlDict:locant"/>
      </atom>
      <atom id="a358" elementType="C">
        <label value="6'" dictRef="cmlDict:locant"/>
      </atom>
      <atom id="a761" elementType="H"/>
      <atom id="a762" elementType="H"/>
      <atom id="a763" elementType="H"/>
      <atom id="a764" elementType="H"/>
      <atom id="a765" elementType="H"/>
      <atom id="a359" elementType="C">
        <label value="1'" dictRef="cmlDict:locant"/>
        <label value="C'" dictRef="cmlDict:locant"/>
      </atom>
      <atom id="a766" elementType="H"/>
      <atom id="a767" elementType="H"/>
      <atom id="a768" elementType="H"/>
      <atom id="a360" elementType="C" hydrogenCount="0">
        <label value="1'" dictRef="cmlDict:locant"/>
      </atom>
      <atom id="a361" elementType="C">
        <label value="2'" dictRef="cmlDict:locant"/>
      </atom>
      <atom id="a362" elementType="C">
        <label value="3'" dictRef="cmlDict:locant"/>
      </atom>
      <atom id="a363" elementType="C">
        <label value="4'" dictRef="cmlDict:locant"/>
      </atom>
      <atom id="a364" elementType="C">
        <label value="5'" dictRef="cmlDict:locant"/>
      </atom>
      <atom id="a365" elementType="C">
        <label value="6'" dictRef="cmlDict:locant"/>
      </atom>
      <atom id="a769" elementType="H"/>
      <atom id="a770" elementType="H"/>
      <atom id="a771" elementType="H"/>
      <atom id="a772" elementType="H"/>
      <atom id="a773" elementType="H"/>
      <atom id="a366" elementType="C">
        <label value="1'" dictRef="cmlDict:locant"/>
        <label value="C'" dictRef="cmlDict:locant"/>
      </atom>
      <atom id="a774" elementType="H"/>
      <atom id="a775" elementType="H"/>
      <atom id="a776" elementType="H"/>
      <atom id="a367" elementType="C" hydrogenCount="0">
        <label value="1'" dictRef="cmlDict:locant"/>
      </atom>
      <atom id="a368" elementType="C">
        <label value="2'" dictRef="cmlDict:locant"/>
      </atom>
      <atom id="a369" elementType="C">
        <label value="3'" dictRef="cmlDict:locant"/>
      </atom>
      <atom id="a370" elementType="C">
        <label value="4'" dictRef="cmlDict:locant"/>
      </atom>
      <atom id="a371" elementType="C">
        <label value="5'" dictRef="cmlDict:locant"/>
      </atom>
      <atom id="a372" elementType="C">
        <label value="6'" dictRef="cmlDict:locant"/>
      </atom>
      <atom id="a777" elementType="H"/>
      <atom id="a778" elementType="H"/>
      <atom id="a779" elementType="H"/>
      <atom id="a780" elementType="H"/>
      <atom id="a781" elementType="H"/>
      <atom id="a373" elementType="C">
        <label value="1'" dictRef="cmlDict:locant"/>
        <label value="C'" dictRef="cmlDict:locant"/>
      </atom>
      <atom id="a782" elementType="H"/>
      <atom id="a783" elementType="H"/>
      <atom id="a784" elementType="H"/>
      <atom id="a374" elementType="C" hydrogenCount="0">
        <label value="1'" dictRef="cmlDict:locant"/>
      </atom>
      <atom id="a375" elementType="C">
        <label value="2'" dictRef="cmlDict:locant"/>
      </atom>
      <atom id="a376" elementType="C">
        <label value="3'" dictRef="cmlDict:locant"/>
      </atom>
      <atom id="a377" elementType="C">
        <label value="4'" dictRef="cmlDict:locant"/>
      </atom>
      <atom id="a378" elementType="C">
        <label value="5'" dictRef="cmlDict:locant"/>
      </atom>
      <atom id="a379" elementType="C">
        <label value="6'" dictRef="cmlDict:locant"/>
      </atom>
      <atom id="a785" elementType="H"/>
      <atom id="a786" elementType="H"/>
      <atom id="a787" elementType="H"/>
      <atom id="a788" elementType="H"/>
      <atom id="a789" elementType="H"/>
      <atom id="a380" elementType="C">
        <label value="1'" dictRef="cmlDict:locant"/>
        <label value="C'" dictRef="cmlDict:locant"/>
      </atom>
      <atom id="a790" elementType="H"/>
      <atom id="a791" elementType="H"/>
      <atom id="a792" elementType="H"/>
      <atom id="a381" elementType="C" hydrogenCount="0">
        <label value="1'" dictRef="cmlDict:locant"/>
      </atom>
      <atom id="a382" elementType="C">
        <label value="2'" dictRef="cmlDict:locant"/>
      </atom>
      <atom id="a383" elementType="C">
        <label value="3'" dictRef="cmlDict:locant"/>
      </atom>
      <atom id="a384" elementType="C">
        <label value="4'" dictRef="cmlDict:locant"/>
      </atom>
      <atom id="a385" elementType="C">
        <label value="5'" dictRef="cmlDict:locant"/>
      </atom>
      <atom id="a386" elementType="C">
        <label value="6'" dictRef="cmlDict:locant"/>
      </atom>
      <atom id="a793" elementType="H"/>
      <atom id="a794" elementType="H"/>
      <atom id="a795" elementType="H"/>
      <atom id="a796" elementType="H"/>
      <atom id="a797" elementType="H"/>
      <atom id="a387" elementType="C">
        <label value="1'" dictRef="cmlDict:locant"/>
        <label value="C'" dictRef="cmlDict:locant"/>
      </atom>
      <atom id="a798" elementType="H"/>
      <atom id="a799" elementType="H"/>
      <atom id="a800" elementType="H"/>
      <atom id="a388" elementType="C" hydrogenCount="0">
        <label value="1'" dictRef="cmlDict:locant"/>
      </atom>
      <atom id="a389" elementType="C">
        <label value="2'" dictRef="cmlDict:locant"/>
      </atom>
      <atom id="a390" elementType="C">
        <label value="3'" dictRef="cmlDict:locant"/>
      </atom>
      <atom id="a391" elementType="C">
        <label value="4'" dictRef="cmlDict:locant"/>
      </atom>
      <atom id="a392" elementType="C">
        <label value="5'" dictRef="cmlDict:locant"/>
      </atom>
      <atom id="a393" elementType="C">
        <label value="6'" dictRef="cmlDict:locant"/>
      </atom>
      <atom id="a801" elementType="H"/>
      <atom id="a802" elementType="H"/>
      <atom id="a803" elementType="H"/>
      <atom id="a804" elementType="H"/>
      <atom id="a805" elementType="H"/>
      <atom id="a394" elementType="C">
        <label value="1'" dictRef="cmlDict:locant"/>
        <label value="C'" dictRef="cmlDict:locant"/>
      </atom>
      <atom id="a806" elementType="H"/>
      <atom id="a807" elementType="H"/>
      <atom id="a808" elementType="H"/>
    </atomArray>
    <bondArray>
      <bond id="a1_a395" atomRefs2="a1 a395" order="S"/>
      <bond id="a1_a396" atomRefs2="a1 a396" order="S"/>
      <bond id="a1_a397" atomRefs2="a1 a397" order="S"/>
      <bond id="a2_a3" atomRefs2="a2 a3" order="D"/>
      <bond id="a3_a4" atomRefs2="a3 a4" order="S"/>
      <bond id="a4_a5" atomRefs2="a4 a5" order="D"/>
      <bond id="a5_a6" atomRefs2="a5 a6" order="S"/>
      <bond id="a6_a7" atomRefs2="a6 a7" order="D"/>
      <bond id="a7_a2" atomRefs2="a7 a2" order="S"/>
      <bond id="a2_a36" atomRefs2="a2 a36" order="S"/>
      <bond id="a4_a398" atomRefs2="a4 a398" order="S"/>
      <bond id="a5_a399" atomRefs2="a5 a399" order="S"/>
      <bond id="a6_a400" atomRefs2="a6 a400" order="S"/>
      <bond id="a1_a3" atomRefs2="a1 a3" order="S"/>
      <bond id="a8_a9" atomRefs2="a8 a9" order="S"/>
      <bond id="a8_a38" atomRefs2="a8 a38" order="D"/>
      <bond id="a8_a39" atomRefs2="a8 a39" order="S"/>
      <bond id="a9_a401" atomRefs2="a9 a401" order="S"/>
      <bond id="a9_a402" atomRefs2="a9 a402" order="S"/>
      <bond id="a39_a403" atomRefs2="a39 a403" order="S"/>
      <bond id="a36_a9" atomRefs2="a36 a9" order="S"/>
      <bond id="a10_a404" atomRefs2="a10 a404" order="S"/>
      <bond id="a11_a12" atomRefs2="a11 a12" order="D"/>
      <bond id="a12_a13" atomRefs2="a12 a13" order="S"/>
      <bond id="a13_a14" atomRefs2="a13 a14" order="D"/>
      <bond id="a14_a15" atomRefs2="a14 a15" order="S"/>
      <bond id="a15_a16" atomRefs2="a15 a16" order="D"/>
      <bond id="a16_a11" atomRefs2="a16 a11" order="S"/>
      <bond id="a12_a405" atomRefs2="a12 a405" order="S"/>
      <bond id="a13_a406" atomRefs2="a13 a406" order="S"/>
      <bond id="a14_a407" atomRefs2="a14 a407" order="S"/>
      <bond id="a15_a408" atomRefs2="a15 a408" order="S"/>
      <bond id="a16_a409" atomRefs2="a16 a409" order="S"/>
      <bond id="a17_a18" atomRefs2="a17 a18" order="S"/>
      <bond id="a18_a19" atomRefs2="a18 a19" order="S"/>
      <bond id="a19_a20" atomRefs2="a19 a20" order="S"/>
      <bond id="a20_a21" atomRefs2="a20 a21" order="S"/>
      <bond id="a21_a22" atomRefs2="a21 a22" order="S"/>
      <bond id="a17_a410" atomRefs2="a17 a410" order="S"/>
      <bond id="a17_a411" atomRefs2="a17 a411" order="S"/>
      <bond id="a18_a412" atomRefs2="a18 a412" order="S"/>
      <bond id="a19_a413" atomRefs2="a19 a413" order="S"/>
      <bond id="a19_a414" atomRefs2="a19 a414" order="S"/>
      <bond id="a20_a415" atomRefs2="a20 a415" order="S"/>
      <bond id="a21_a416" atomRefs2="a21 a416" order="S"/>
      <bond id="a22_a417" atomRefs2="a22 a417" order="S"/>
      <bond id="a22_a418" atomRefs2="a22 a418" order="S"/>
      <bond id="a11_a17" atomRefs2="a11 a17" order="S"/>
      <bond id="a10_a20" atomRefs2="a10 a20" order="S"/>
      <bond id="a39_a21" atomRefs2="a39 a21" order="S"/>
      <bond id="a23_a419" atomRefs2="a23 a419" order="S"/>
      <bond id="a23_a420" atomRefs2="a23 a420" order="S"/>
      <bond id="a23_a421" atomRefs2="a23 a421" order="S"/>
      <bond id="a25_a26" atomRefs2="a25 a26" order="S"/>
      <bond id="a26_a27" atomRefs2="a26 a27" order="S"/>
      <bond id="a27_a28" atomRefs2="a27 a28" order="S"/>
      <bond id="a28_a29" atomRefs2="a28 a29" order="S"/>
      <bond id="a29_a30" atomRefs2="a29 a30" order="S"/>
      <bond id="a25_a30" atomRefs2="a25 a30" order="S"/>
      <bond id="a27_a422" atomRefs2="a27 a422" order="S"/>
      <bond id="a28_a423" atomRefs2="a28 a423" order="S"/>
      <bond id="a28_a424" atomRefs2="a28 a424" order="S"/>
      <bond id="a29_a425" atomRefs2="a29 a425" order="S"/>
      <bond id="a29_a426" atomRefs2="a29 a426" order="S"/>
      <bond id="a30_a427" atomRefs2="a30 a427" order="S"/>
      <bond id="a30_a428" atomRefs2="a30 a428" order="S"/>
      <bond id="a24_a26" atomRefs2="a24 a26" order="D"/>
      <bond id="a31_a32" atomRefs2="a31 a32" order="S"/>
      <bond id="a32_a33" atomRefs2="a32 a33" order="S"/>
      <bond id="a33_a34" atomRefs2="a33 a34" order="S"/>
      <bond id="a31_a41" atomRefs2="a31 a41" order="D"/>
      <bond id="a31_a42" atomRefs2="a31 a42" order="S"/>
      <bond id="a32_a429" atomRefs2="a32 a429" order="S"/>
      <bond id="a33_a430" atomRefs2="a33 a430" order="S"/>
      <bond id="a34_a431" atomRefs2="a34 a431" order="S"/>
      <bond id="a34_a432" atomRefs2="a34 a432" order="S"/>
      <bond id="a34_a433" atomRefs2="a34 a433" order="S"/>
      <bond id="a42_a434" atomRefs2="a42 a434" order="S"/>
      <bond id="a25_a32" atomRefs2="a25 a32" order="S"/>
      <bond id="a23_a33" atomRefs2="a23 a33" order="S"/>
      <bond id="a18_a42" atomRefs2="a18 a42" order="S"/>
      <bond id="a43_a435" atomRefs2="a43 a435" order="S"/>
      <bond id="a43_a436" atomRefs2="a43 a436" order="S"/>
      <bond id="a43_a437" atomRefs2="a43 a437" order="S"/>
      <bond id="a44_a45" atomRefs2="a44 a45" order="D"/>
      <bond id="a45_a46" atomRefs2="a45 a46" order="S"/>
      <bond id="a46_a47" atomRefs2="a46 a47" order="D"/>
      <bond id="a47_a48" atomRefs2="a47 a48" order="S"/>
      <bond id="a48_a49" atomRefs2="a48 a49" order="D"/>
      <bond id="a49_a44" atomRefs2="a49 a44" order="S"/>
      <bond id="a44_a50" atomRefs2="a44 a50" order="S"/>
      <bond id="a46_a438" atomRefs2="a46 a438" order="S"/>
      <bond id="a47_a439" atomRefs2="a47 a439" order="S"/>
      <bond id="a48_a440" atomRefs2="a48 a440" order="S"/>
      <bond id="a43_a45" atomRefs2="a43 a45" order="S"/>
      <bond id="a51_a52" atomRefs2="a51 a52" order="S"/>
      <bond id="a51_a53" atomRefs2="a51 a53" order="D"/>
      <bond id="a51_a54" atomRefs2="a51 a54" order="S"/>
      <bond id="a52_a441" atomRefs2="a52 a441" order="S"/>
      <bond id="a52_a442" atomRefs2="a52 a442" order="S"/>
      <bond id="a54_a443" atomRefs2="a54 a443" order="S"/>
      <bond id="a50_a52" atomRefs2="a50 a52" order="S"/>
      <bond id="a55_a444" atomRefs2="a55 a444" order="S"/>
      <bond id="a56_a57" atomRefs2="a56 a57" order="D"/>
      <bond id="a57_a58" atomRefs2="a57 a58" order="S"/>
      <bond id="a58_a59" atomRefs2="a58 a59" order="D"/>
      <bond id="a59_a60" atomRefs2="a59 a60" order="S"/>
      <bond id="a60_a61" atomRefs2="a60 a61" order="D"/>
      <bond id="a61_a56" atomRefs2="a61 a56" order="S"/>
      <bond id="a57_a445" atomRefs2="a57 a445" order="S"/>
      <bond id="a58_a446" atomRefs2="a58 a446" order="S"/>
      <bond id="a59_a447" atomRefs2="a59 a447" order="S"/>
      <bond id="a60_a448" atomRefs2="a60 a448" order="S"/>
      <bond id="a61_a449" atomRefs2="a61 a449" order="S"/>
      <bond id="a62_a63" atomRefs2="a62 a63" order="S"/>
      <bond id="a63_a64" atomRefs2="a63 a64" order="S"/>
      <bond id="a64_a65" atomRefs2="a64 a65" order="S"/>
      <bond id="a65_a66" atomRefs2="a65 a66" order="S"/>
      <bond id="a66_a67" atomRefs2="a66 a67" order="S"/>
      <bond id="a62_a450" atomRefs2="a62 a450" order="S"/>
      <bond id="a62_a451" atomRefs2="a62 a451" order="S"/>
      <bond id="a63_a452" atomRefs2="a63 a452" order="S"/>
      <bond id="a64_a453" atomRefs2="a64 a453" order="S"/>
      <bond id="a64_a454" atomRefs2="a64 a454" order="S"/>
      <bond id="a65_a455" atomRefs2="a65 a455" order="S"/>
      <bond id="a66_a456" atomRefs2="a66 a456" order="S"/>
      <bond id="a67_a457" atomRefs2="a67 a457" order="S"/>
      <bond id="a67_a458" atomRefs2="a67 a458" order="S"/>
      <bond id="a56_a62" atomRefs2="a56 a62" order="S"/>
      <bond id="a55_a65" atomRefs2="a55 a65" order="S"/>
      <bond id="a54_a66" atomRefs2="a54 a66" order="S"/>
      <bond id="a68_a459" atomRefs2="a68 a459" order="S"/>
      <bond id="a68_a460" atomRefs2="a68 a460" order="S"/>
      <bond id="a68_a461" atomRefs2="a68 a461" order="S"/>
      <bond id="a70_a71" atomRefs2="a70 a71" order="S"/>
      <bond id="a71_a72" atomRefs2="a71 a72" order="S"/>
      <bond id="a72_a73" atomRefs2="a72 a73" order="S"/>
      <bond id="a73_a74" atomRefs2="a73 a74" order="S"/>
      <bond id="a74_a75" atomRefs2="a74 a75" order="S"/>
      <bond id="a70_a75" atomRefs2="a70 a75" order="S"/>
      <bond id="a72_a462" atomRefs2="a72 a462" order="S"/>
      <bond id="a73_a463" atomRefs2="a73 a463" order="S"/>
      <bond id="a73_a464" atomRefs2="a73 a464" order="S"/>
      <bond id="a74_a465" atomRefs2="a74 a465" order="S"/>
      <bond id="a74_a466" atomRefs2="a74 a466" order="S"/>
      <bond id="a75_a467" atomRefs2="a75 a467" order="S"/>
      <bond id="a75_a468" atomRefs2="a75 a468" order="S"/>
      <bond id="a69_a71" atomRefs2="a69 a71" order="D"/>
      <bond id="a76_a77" atomRefs2="a76 a77" order="S"/>
      <bond id="a77_a78" atomRefs2="a77 a78" order="S"/>
      <bond id="a78_a79" atomRefs2="a78 a79" order="S"/>
      <bond id="a76_a80" atomRefs2="a76 a80" order="D"/>
      <bond id="a76_a81" atomRefs2="a76 a81" order="S"/>
      <bond id="a77_a469" atomRefs2="a77 a469" order="S"/>
      <bond id="a78_a470" atomRefs2="a78 a470" order="S"/>
      <bond id="a79_a471" atomRefs2="a79 a471" order="S"/>
      <bond id="a79_a472" atomRefs2="a79 a472" order="S"/>
      <bond id="a79_a473" atomRefs2="a79 a473" order="S"/>
      <bond id="a81_a474" atomRefs2="a81 a474" order="S"/>
      <bond id="a70_a77" atomRefs2="a70 a77" order="S"/>
      <bond id="a68_a78" atomRefs2="a68 a78" order="S"/>
      <bond id="a63_a81" atomRefs2="a63 a81" order="S"/>
      <bond id="a82_a475" atomRefs2="a82 a475" order="S"/>
      <bond id="a82_a476" atomRefs2="a82 a476" order="S"/>
      <bond id="a82_a477" atomRefs2="a82 a477" order="S"/>
      <bond id="a83_a84" atomRefs2="a83 a84" order="D"/>
      <bond id="a84_a85" atomRefs2="a84 a85" order="S"/>
      <bond id="a85_a86" atomRefs2="a85 a86" order="D"/>
      <bond id="a86_a87" atomRefs2="a86 a87" order="S"/>
      <bond id="a87_a88" atomRefs2="a87 a88" order="D"/>
      <bond id="a88_a83" atomRefs2="a88 a83" order="S"/>
      <bond id="a83_a89" atomRefs2="a83 a89" order="S"/>
      <bond id="a85_a478" atomRefs2="a85 a478" order="S"/>
      <bond id="a86_a479" atomRefs2="a86 a479" order="S"/>
      <bond id="a87_a480" atomRefs2="a87 a480" order="S"/>
      <bond id="a82_a84" atomRefs2="a82 a84" order="S"/>
      <bond id="a90_a91" atomRefs2="a90 a91" order="S"/>
      <bond id="a90_a92" atomRefs2="a90 a92" order="D"/>
      <bond id="a90_a93" atomRefs2="a90 a93" order="S"/>
      <bond id="a91_a481" atomRefs2="a91 a481" order="S"/>
      <bond id="a91_a482" atomRefs2="a91 a482" order="S"/>
      <bond id="a93_a483" atomRefs2="a93 a483" order="S"/>
      <bond id="a89_a91" atomRefs2="a89 a91" order="S"/>
      <bond id="a94_a484" atomRefs2="a94 a484" order="S"/>
      <bond id="a95_a96" atomRefs2="a95 a96" order="D"/>
      <bond id="a96_a97" atomRefs2="a96 a97" order="S"/>
      <bond id="a97_a98" atomRefs2="a97 a98" order="D"/>
      <bond id="a98_a99" atomRefs2="a98 a99" order="S"/>
      <bond id="a99_a100" atomRefs2="a99 a100" order="D"/>
      <bond id="a100_a95" atomRefs2="a100 a95" order="S"/>
      <bond id="a96_a485" atomRefs2="a96 a485" order="S"/>
      <bond id="a97_a486" atomRefs2="a97 a486" order="S"/>
      <bond id="a98_a487" atomRefs2="a98 a487" order="S"/>
      <bond id="a99_a488" atomRefs2="a99 a488" order="S"/>
      <bond id="a100_a489" atomRefs2="a100 a489" order="S"/>
      <bond id="a101_a102" atomRefs2="a101 a102" order="S"/>
      <bond id="a102_a103" atomRefs2="a102 a103" order="S"/>
      <bond id="a103_a104" atomRefs2="a103 a104" order="S"/>
      <bond id="a104_a105" atomRefs2="a104 a105" order="S"/>
      <bond id="a105_a106" atomRefs2="a105 a106" order="S"/>
      <bond id="a101_a490" atomRefs2="a101 a490" order="S"/>
      <bond id="a101_a491" atomRefs2="a101 a491" order="S"/>
      <bond id="a102_a492" atomRefs2="a102 a492" order="S"/>
      <bond id="a103_a493" atomRefs2="a103 a493" order="S"/>
      <bond id="a103_a494" atomRefs2="a103 a494" order="S"/>
      <bond id="a104_a495" atomRefs2="a104 a495" order="S"/>
      <bond id="a105_a496" atomRefs2="a105 a496" order="S"/>
      <bond id="a106_a497" atomRefs2="a106 a497" order="S"/>
      <bond id="a106_a498" atomRefs2="a106 a498" order="S"/>
      <bond id="a95_a101" atomRefs2="a95 a101" order="S"/>
      <bond id="a94_a104" atomRefs2="a94 a104" order="S"/>
      <bond id="a93_a105" atomRefs2="a93 a105" order="S"/>
      <bond id="a107_a499" atomRefs2="a107 a499" order="S"/>
      <bond id="a107_a500" atomRefs2="a107 a500" order="S"/>
      <bond id="a107_a501" atomRefs2="a107 a501" order="S"/>
      <bond id="a109_a110" atomRefs2="a109 a110" order="S"/>
      <bond id="a110_a111" atomRefs2="a110 a111" order="S"/>
      <bond id="a111_a112" atomRefs2="a111 a112" order="S"/>
      <bond id="a112_a113" atomRefs2="a112 a113" order="S"/>
      <bond id="a113_a114" atomRefs2="a113 a114" order="S"/>
      <bond id="a109_a114" atomRefs2="a109 a114" order="S"/>
      <bond id="a111_a502" atomRefs2="a111 a502" order="S"/>
      <bond id="a112_a503" atomRefs2="a112 a503" order="S"/>
      <bond id="a112_a504" atomRefs2="a112 a504" order="S"/>
      <bond id="a113_a505" atomRefs2="a113 a505" order="S"/>
      <bond id="a113_a506" atomRefs2="a113 a506" order="S"/>
      <bond id="a114_a507" atomRefs2="a114 a507" order="S"/>
      <bond id="a114_a508" atomRefs2="a114 a508" order="S"/>
      <bond id="a108_a110" atomRefs2="a108 a110" order="D"/>
      <bond id="a115_a116" atomRefs2="a115 a116" order="S"/>
      <bond id="a116_a117" atomRefs2="a116 a117" order="S"/>
      <bond id="a117_a118" atomRefs2="a117 a118" order="S"/>
      <bond id="a115_a119" atomRefs2="a115 a119" order="D"/>
      <bond id="a115_a120" atomRefs2="a115 a120" order="S"/>
      <bond id="a116_a509" atomRefs2="a116 a509" order="S"/>
      <bond id="a117_a510" atomRefs2="a117 a510" order="S"/>
      <bond id="a118_a511" atomRefs2="a118 a511" order="S"/>
      <bond id="a118_a512" atomRefs2="a118 a512" order="S"/>
      <bond id="a118_a513" atomRefs2="a118 a513" order="S"/>
      <bond id="a120_a514" atomRefs2="a120 a514" order="S"/>
      <bond id="a109_a116" atomRefs2="a109 a116" order="S"/>
      <bond id="a107_a117" atomRefs2="a107 a117" order="S"/>
      <bond id="a102_a120" atomRefs2="a102 a120" order="S"/>
      <bond id="a121_a515" atomRefs2="a121 a515" order="S"/>
      <bond id="a121_a516" atomRefs2="a121 a516" order="S"/>
      <bond id="a121_a517" atomRefs2="a121 a517" order="S"/>
      <bond id="a122_a123" atomRefs2="a122 a123" order="D"/>
      <bond id="a123_a124" atomRefs2="a123 a124" order="S"/>
      <bond id="a124_a125" atomRefs2="a124 a125" order="D"/>
      <bond id="a125_a126" atomRefs2="a125 a126" order="S"/>
      <bond id="a126_a127" atomRefs2="a126 a127" order="D"/>
      <bond id="a127_a122" atomRefs2="a127 a122" order="S"/>
      <bond id="a122_a128" atomRefs2="a122 a128" order="S"/>
      <bond id="a124_a518" atomRefs2="a124 a518" order="S"/>
      <bond id="a125_a519" atomRefs2="a125 a519" order="S"/>
      <bond id="a126_a520" atomRefs2="a126 a520" order="S"/>
      <bond id="a121_a123" atomRefs2="a121 a123" order="S"/>
      <bond id="a129_a130" atomRefs2="a129 a130" order="S"/>
      <bond id="a129_a131" atomRefs2="a129 a131" order="D"/>
      <bond id="a129_a132" atomRefs2="a129 a132" order="S"/>
      <bond id="a130_a521" atomRefs2="a130 a521" order="S"/>
      <bond id="a130_a522" atomRefs2="a130 a522" order="S"/>
      <bond id="a132_a523" atomRefs2="a132 a523" order="S"/>
      <bond id="a128_a130" atomRefs2="a128 a130" order="S"/>
      <bond id="a133_a524" atomRefs2="a133 a524" order="S"/>
      <bond id="a134_a135" atomRefs2="a134 a135" order="D"/>
      <bond id="a135_a136" atomRefs2="a135 a136" order="S"/>
      <bond id="a136_a137" atomRefs2="a136 a137" order="D"/>
      <bond id="a137_a138" atomRefs2="a137 a138" order="S"/>
      <bond id="a138_a139" atomRefs2="a138 a139" order="D"/>
      <bond id="a139_a134" atomRefs2="a139 a134" order="S"/>
      <bond id="a135_a525" atomRefs2="a135 a525" order="S"/>
      <bond id="a136_a526" atomRefs2="a136 a526" order="S"/>
      <bond id="a137_a527" atomRefs2="a137 a527" order="S"/>
      <bond id="a138_a528" atomRefs2="a138 a528" order="S"/>
      <bond id="a139_a529" atomRefs2="a139 a529" order="S"/>
      <bond id="a140_a141" atomRefs2="a140 a141" order="S"/>
      <bond id="a141_a142" atomRefs2="a141 a142" order="S"/>
      <bond id="a142_a143" atomRefs2="a142 a143" order="S"/>
      <bond id="a143_a144" atomRefs2="a143 a144" order="S"/>
      <bond id="a144_a145" atomRefs2="a144 a145" order="S"/>
      <bond id="a140_a530" atomRefs2="a140 a530" order="S"/>
      <bond id="a140_a531" atomRefs2="a140 a531" order="S"/>
      <bond id="a141_a532" atomRefs2="a141 a532" order="S"/>
      <bond id="a142_a533" atomRefs2="a142 a533" order="S"/>
      <bond id="a142_a534" atomRefs2="a142 a534" order="S"/>
      <bond id="a143_a535" atomRefs2="a143 a535" order="S"/>
      <bond id="a144_a536" atomRefs2="a144 a536" order="S"/>
      <bond id="a145_a537" atomRefs2="a145 a537" order="S"/>
      <bond id="a145_a538" atomRefs2="a145 a538" order="S"/>
      <bond id="a134_a140" atomRefs2="a134 a140" order="S"/>
      <bond id="a133_a143" atomRefs2="a133 a143" order="S"/>
      <bond id="a132_a144" atomRefs2="a132 a144" order="S"/>
      <bond id="a146_a539" atomRefs2="a146 a539" order="S"/>
      <bond id="a146_a540" atomRefs2="a146 a540" order="S"/>
      <bond id="a146_a541" atomRefs2="a146 a541" order="S"/>
      <bond id="a148_a149" atomRefs2="a148 a149" order="S"/>
      <bond id="a149_a150" atomRefs2="a149 a150" order="S"/>
      <bond id="a150_a151" atomRefs2="a150 a151" order="S"/>
      <bond id="a151_a152" atomRefs2="a151 a152" order="S"/>
      <bond id="a152_a153" atomRefs2="a152 a153" order="S"/>
      <bond id="a148_a153" atomRefs2="a148 a153" order="S"/>
      <bond id="a150_a542" atomRefs2="a150 a542" order="S"/>
      <bond id="a151_a543" atomRefs2="a151 a543" order="S"/>
      <bond id="a151_a544" atomRefs2="a151 a544" order="S"/>
      <bond id="a152_a545" atomRefs2="a152 a545" order="S"/>
      <bond id="a152_a546" atomRefs2="a152 a546" order="S"/>
      <bond id="a153_a547" atomRefs2="a153 a547" order="S"/>
      <bond id="a153_a548" atomRefs2="a153 a548" order="S"/>
      <bond id="a147_a149" atomRefs2="a147 a149" order="D"/>
      <bond id="a154_a155" atomRefs2="a154 a155" order="S"/>
      <bond id="a155_a156" atomRefs2="a155 a156" order="S"/>
      <bond id="a156_a157" atomRefs2="a156 a157" order="S"/>
      <bond id="a154_a158" atomRefs2="a154 a158" order="D"/>
      <bond id="a154_a159" atomRefs2="a154 a159" order="S"/>
      <bond id="a155_a549" atomRefs2="a155 a549" order="S"/>
      <bond id="a156_a550" atomRefs2="a156 a550" order="S"/>
      <bond id="a157_a551" atomRefs2="a157 a551" order="S"/>
      <bond id="a157_a552" atomRefs2="a157 a552" order="S"/>
      <bond id="a157_a553" atomRefs2="a157 a553" order="S"/>
      <bond id="a159_a554" atomRefs2="a159 a554" order="S"/>
      <bond id="a148_a155" atomRefs2="a148 a155" order="S"/>
      <bond id="a146_a156" atomRefs2="a146 a156" order="S"/>
      <bond id="a141_a159" atomRefs2="a141 a159" order="S"/>
      <bond id="a160_a555" atomRefs2="a160 a555" order="S"/>
      <bond id="a160_a556" atomRefs2="a160 a556" order="S"/>
      <bond id="a160_a557" atomRefs2="a160 a557" order="S"/>
      <bond id="a161_a162" atomRefs2="a161 a162" order="D"/>
      <bond id="a162_a163" atomRefs2="a162 a163" order="S"/>
      <bond id="a163_a164" atomRefs2="a163 a164" order="D"/>
      <bond id="a164_a165" atomRefs2="a164 a165" order="S"/>
      <bond id="a165_a166" atomRefs2="a165 a166" order="D"/>
      <bond id="a166_a161" atomRefs2="a166 a161" order="S"/>
      <bond id="a161_a167" atomRefs2="a161 a167" order="S"/>
      <bond id="a163_a558" atomRefs2="a163 a558" order="S"/>
      <bond id="a164_a559" atomRefs2="a164 a559" order="S"/>
      <bond id="a165_a560" atomRefs2="a165 a560" order="S"/>
      <bond id="a160_a162" atomRefs2="a160 a162" order="S"/>
      <bond id="a168_a169" atomRefs2="a168 a169" order="S"/>
      <bond id="a168_a170" atomRefs2="a168 a170" order="D"/>
      <bond id="a168_a171" atomRefs2="a168 a171" order="S"/>
      <bond id="a169_a561" atomRefs2="a169 a561" order="S"/>
      <bond id="a169_a562" atomRefs2="a169 a562" order="S"/>
      <bond id="a171_a563" atomRefs2="a171 a563" order="S"/>
      <bond id="a167_a169" atomRefs2="a167 a169" order="S"/>
      <bond id="a172_a564" atomRefs2="a172 a564" order="S"/>
      <bond id="a173_a174" atomRefs2="a173 a174" order="D"/>
      <bond id="a174_a175" atomRefs2="a174 a175" order="S"/>
      <bond id="a175_a176" atomRefs2="a175 a176" order="D"/>
      <bond id="a176_a177" atomRefs2="a176 a177" order="S"/>
      <bond id="a177_a178" atomRefs2="a177 a178" order="D"/>
      <bond id="a178_a173" atomRefs2="a178 a173" order="S"/>
      <bond id="a174_a565" atomRefs2="a174 a565" order="S"/>
      <bond id="a175_a566" atomRefs2="a175 a566" order="S"/>
      <bond id="a176_a567" atomRefs2="a176 a567" order="S"/>
      <bond id="a177_a568" atomRefs2="a177 a568" order="S"/>
      <bond id="a178_a569" atomRefs2="a178 a569" order="S"/>
      <bond id="a179_a180" atomRefs2="a179 a180" order="S"/>
      <bond id="a180_a181" atomRefs2="a180 a181" order="S"/>
      <bond id="a181_a182" atomRefs2="a181 a182" order="S"/>
      <bond id="a182_a183" atomRefs2="a182 a183" order="S"/>
      <bond id="a183_a184" atomRefs2="a183 a184" order="S"/>
      <bond id="a179_a570" atomRefs2="a179 a570" order="S"/>
      <bond id="a179_a571" atomRefs2="a179 a571" order="S"/>
      <bond id="a180_a572" atomRefs2="a180 a572" order="S"/>
      <bond id="a181_a573" atomRefs2="a181 a573" order="S"/>
      <bond id="a181_a574" atomRefs2="a181 a574" order="S"/>
      <bond id="a182_a575" atomRefs2="a182 a575" order="S"/>
      <bond id="a183_a576" atomRefs2="a183 a576" order="S"/>
      <bond id="a184_a577" atomRefs2="a184 a577" order="S"/>
      <bond id="a184_a578" atomRefs2="a184 a578" order="S"/>
      <bond id="a173_a179" atomRefs2="a173 a179" order="S"/>
      <bond id="a172_a182" atomRefs2="a172 a182" order="S"/>
      <bond id="a171_a183" atomRefs2="a171 a183" order="S"/>
      <bond id="a185_a579" atomRefs2="a185 a579" order="S"/>
      <bond id="a185_a580" atomRefs2="a185 a580" order="S"/>
      <bond id="a185_a581" atomRefs2="a185 a581" order="S"/>
      <bond id="a187_a188" atomRefs2="a187 a188" order="S"/>
      <bond id="a188_a189" atomRefs2="a188 a189" order="S"/>
      <bond id="a189_a190" atomRefs2="a189 a190" order="S"/>
      <bond id="a190_a191" atomRefs2="a190 a191" order="S"/>
      <bond id="a191_a192" atomRefs2="a191 a192" order="S"/>
      <bond id="a187_a192" atomRefs2="a187 a192" order="S"/>
      <bond id="a189_a582" atomRefs2="a189 a582" order="S"/>
      <bond id="a190_a583" atomRefs2="a190 a583" order="S"/>
      <bond id="a190_a584" atomRefs2="a190 a584" order="S"/>
      <bond id="a191_a585" atomRefs2="a191 a585" order="S"/>
      <bond id="a191_a586" atomRefs2="a191 a586" order="S"/>
      <bond id="a192_a587" atomRefs2="a192 a587" order="S"/>
      <bond id="a192_a588" atomRefs2="a192 a588" order="S"/>
      <bond id="a186_a188" atomRefs2="a186 a188" order="D"/>
      <bond id="a193_a194" atomRefs2="a193 a194" order="S"/>
      <bond id="a194_a195" atomRefs2="a194 a195" order="S"/>
      <bond id="a195_a196" atomRefs2="a195 a196" order="S"/>
      <bond id="a193_a197" atomRefs2="a193 a197" order="D"/>
      <bond id="a193_a198" atomRefs2="a193 a198" order="S"/>
      <bond id="a194_a589" atomRefs2="a194 a589" order="S"/>
      <bond id="a195_a590" atomRefs2="a195 a590" order="S"/>
      <bond id="a196_a591" atomRefs2="a196 a591" order="S"/>
      <bond id="a196_a592" atomRefs2="a196 a592" order="S"/>
      <bond id="a196_a593" atomRefs2="a196 a593" order="S"/>
      <bond id="a198_a594" atomRefs2="a198 a594" order="S"/>
      <bond id="a187_a194" atomRefs2="a187 a194" order="S"/>
      <bond id="a185_a195" atomRefs2="a185 a195" order="S"/>
      <bond id="a180_a198" atomRefs2="a180 a198" order="S"/>
      <bond id="a199_a595" atomRefs2="a199 a595" order="S"/>
      <bond id="a199_a596" atomRefs2="a199 a596" order="S"/>
      <bond id="a199_a597" atomRefs2="a199 a597" order="S"/>
      <bond id="a200_a201" atomRefs2="a200 a201" order="D"/>
      <bond id="a201_a202" atomRefs2="a201 a202" order="S"/>
      <bond id="a202_a203" atomRefs2="a202 a203" order="D"/>
      <bond id="a203_a204" atomRefs2="a203 a204" order="S"/>
      <bond id="a204_a205" atomRefs2="a204 a205" order="D"/>
      <bond id="a205_a200" atomRefs2="a205 a200" order="S"/>
      <bond id="a200_a206" atomRefs2="a200 a206" order="S"/>
      <bond id="a202_a598" atomRefs2="a202 a598" order="S"/>
      <bond id="a203_a599" atomRefs2="a203 a599" order="S"/>
      <bond id="a204_a600" atomRefs2="a204 a600" order="S"/>
      <bond id="a199_a201" atomRefs2="a199 a201" order="S"/>
      <bond id="a207_a208" atomRefs2="a207 a208" order="S"/>
      <bond id="a207_a209" atomRefs2="a207 a209" order="D"/>
      <bond id="a207_a210" atomRefs2="a207 a210" order="S"/>
      <bond id="a208_a601" atomRefs2="a208 a601" order="S"/>
      <bond id="a208_a602" atomRefs2="a208 a602" order="S"/>
      <bond id="a210_a603" atomRefs2="a210 a603" order="S"/>
      <bond id="a206_a208" atomRefs2="a206 a208" order="S"/>
      <bond id="a211_a604" atomRefs2="a211 a604" order="S"/>
      <bond id="a212_a213" atomRefs2="a212 a213" order="D"/>
      <bond id="a213_a214" atomRefs2="a213 a214" order="S"/>
      <bond id="a214_a215" atomRefs2="a214 a215" order="D"/>
      <bond id="a215_a216" atomRefs2="a215 a216" order="S"/>
      <bond id="a216_a217" atomRefs2="a216 a217" order="D"/>
      <bond id="a217_a212" atomRefs2="a217 a212" order="S"/>
      <bond id="a213_a605" atomRefs2="a213 a605" order="S"/>
      <bond id="a214_a606" atomRefs2="a214 a606" order="S"/>
      <bond id="a215_a607" atomRefs2="a215 a607" order="S"/>
      <bond id="a216_a608" atomRefs2="a216 a608" order="S"/>
      <bond id="a217_a609" atomRefs2="a217 a609" order="S"/>
      <bond id="a218_a219" atomRefs2="a218 a219" order="S"/>
      <bond id="a219_a220" atomRefs2="a219 a220" order="S"/>
      <bond id="a220_a221" atomRefs2="a220 a221" order="S"/>
      <bond id="a221_a222" atomRefs2="a221 a222" order="S"/>
      <bond id="a222_a223" atomRefs2="a222 a223" order="S"/>
      <bond id="a218_a610" atomRefs2="a218 a610" order="S"/>
      <bond id="a218_a611" atomRefs2="a218 a611" order="S"/>
      <bond id="a219_a612" atomRefs2="a219 a612" order="S"/>
      <bond id="a220_a613" atomRefs2="a220 a613" order="S"/>
      <bond id="a220_a614" atomRefs2="a220 a614" order="S"/>
      <bond id="a221_a615" atomRefs2="a221 a615" order="S"/>
      <bond id="a222_a616" atomRefs2="a222 a616" order="S"/>
      <bond id="a223_a617" atomRefs2="a223 a617" order="S"/>
      <bond id="a223_a618" atomRefs2="a223 a618" order="S"/>
      <bond id="a212_a218" atomRefs2="a212 a218" order="S"/>
      <bond id="a211_a221" atomRefs2="a211 a221" order="S"/>
      <bond id="a210_a222" atomRefs2="a210 a222" order="S"/>
      <bond id="a224_a619" atomRefs2="a224 a619" order="S"/>
      <bond id="a224_a620" atomRefs2="a224 a620" order="S"/>
      <bond id="a224_a621" atomRefs2="a224 a621" order="S"/>
      <bond id="a226_a227" atomRefs2="a226 a227" order="S"/>
      <bond id="a227_a228" atomRefs2="a227 a228" order="S"/>
      <bond id="a228_a229" atomRefs2="a228 a229" order="S"/>
      <bond id="a229_a230" atomRefs2="a229 a230" order="S"/>
      <bond id="a230_a231" atomRefs2="a230 a231" order="S"/>
      <bond id="a226_a231" atomRefs2="a226 a231" order="S"/>
      <bond id="a228_a622" atomRefs2="a228 a622" order="S"/>
      <bond id="a229_a623" atomRefs2="a229 a623" order="S"/>
      <bond id="a229_a624" atomRefs2="a229 a624" order="S"/>
      <bond id="a230_a625" atomRefs2="a230 a625" order="S"/>
      <bond id="a230_a626" atomRefs2="a230 a626" order="S"/>
      <bond id="a231_a627" atomRefs2="a231 a627" order="S"/>
      <bond id="a231_a628" atomRefs2="a231 a628" order="S"/>
      <bond id="a225_a227" atomRefs2="a225 a227" order="D"/>
      <bond id="a232_a233" atomRefs2="a232 a233" order="S"/>
      <bond id="a233_a234" atomRefs2="a233 a234" order="S"/>
      <bond id="a234_a235" atomRefs2="a234 a235" order="S"/>
      <bond id="a232_a236" atomRefs2="a232 a236" order="D"/>
      <bond id="a232_a237" atomRefs2="a232 a237" order="S"/>
      <bond id="a233_a629" atomRefs2="a233 a629" order="S"/>
      <bond id="a234_a630" atomRefs2="a234 a630" order="S"/>
      <bond id="a235_a631" atomRefs2="a235 a631" order="S"/>
      <bond id="a235_a632" atomRefs2="a235 a632" order="S"/>
      <bond id="a235_a633" atomRefs2="a235 a633" order="S"/>
      <bond id="a237_a634" atomRefs2="a237 a634" order="S"/>
      <bond id="a226_a233" atomRefs2="a226 a233" order="S"/>
      <bond id="a224_a234" atomRefs2="a224 a234" order="S"/>
      <bond id="a219_a237" atomRefs2="a219 a237" order="S"/>
      <bond id="a238_a635" atomRefs2="a238 a635" order="S"/>
      <bond id="a238_a636" atomRefs2="a238 a636" order="S"/>
      <bond id="a238_a637" atomRefs2="a238 a637" order="S"/>
      <bond id="a239_a240" atomRefs2="a239 a240" order="D"/>
      <bond id="a240_a241" atomRefs2="a240 a241" order="S"/>
      <bond id="a241_a242" atomRefs2="a241 a242" order="D"/>
      <bond id="a242_a243" atomRefs2="a242 a243" order="S"/>
      <bond id="a243_a244" atomRefs2="a243 a244" order="D"/>
      <bond id="a244_a239" atomRefs2="a244 a239" order="S"/>
      <bond id="a239_a245" atomRefs2="a239 a245" order="S"/>
      <bond id="a241_a638" atomRefs2="a241 a638" order="S"/>
      <bond id="a242_a639" atomRefs2="a242 a639" order="S"/>
      <bond id="a243_a640" atomRefs2="a243 a640" order="S"/>
      <bond id="a238_a240" atomRefs2="a238 a240" order="S"/>
      <bond id="a246_a247" atomRefs2="a246 a247" order="S"/>
      <bond id="a246_a248" atomRefs2="a246 a248" order="D"/>
      <bond id="a246_a249" atomRefs2="a246 a249" order="S"/>
      <bond id="a247_a641" atomRefs2="a247 a641" order="S"/>
      <bond id="a247_a642" atomRefs2="a247 a642" order="S"/>
      <bond id="a249_a643" atomRefs2="a249 a643" order="S"/>
      <bond id="a245_a247" atomRefs2="a245 a247" order="S"/>
      <bond id="a250_a644" atomRefs2="a250 a644" order="S"/>
      <bond id="a251_a252" atomRefs2="a251 a252" order="D"/>
      <bond id="a252_a253" atomRefs2="a252 a253" order="S"/>
      <bond id="a253_a254" atomRefs2="a253 a254" order="D"/>
      <bond id="a254_a255" atomRefs2="a254 a255" order="S"/>
      <bond id="a255_a256" atomRefs2="a255 a256" order="D"/>
      <bond id="a256_a251" atomRefs2="a256 a251" order="S"/>
      <bond id="a252_a645" atomRefs2="a252 a645" order="S"/>
      <bond id="a253_a646" atomRefs2="a253 a646" order="S"/>
      <bond id="a254_a647" atomRefs2="a254 a647" order="S"/>
      <bond id="a255_a648" atomRefs2="a255 a648" order="S"/>
      <bond id="a256_a649" atomRefs2="a256 a649" order="S"/>
      <bond id="a257_a258" atomRefs2="a257 a258" order="S"/>
      <bond id="a258_a259" atomRefs2="a258 a259" order="S"/>
      <bond id="a259_a260" atomRefs2="a259 a260" order="S"/>
      <bond id="a260_a261" atomRefs2="a260 a261" order="S"/>
      <bond id="a261_a262" atomRefs2="a261 a262" order="S"/>
      <bond id="a257_a650" atomRefs2="a257 a650" order="S"/>
      <bond id="a257_a651" atomRefs2="a257 a651" order="S"/>
      <bond id="a258_a652" atomRefs2="a258 a652" order="S"/>
      <bond id="a259_a653" atomRefs2="a259 a653" order="S"/>
      <bond id="a259_a654" atomRefs2="a259 a654" order="S"/>
      <bond id="a260_a655" atomRefs2="a260 a655" order="S"/>
      <bond id="a261_a656" atomRefs2="a261 a656" order="S"/>
      <bond id="a262_a657" atomRefs2="a262 a657" order="S"/>
      <bond id="a262_a658" atomRefs2="a262 a658" order="S"/>
      <bond id="a251_a257" atomRefs2="a251 a257" order="S"/>
      <bond id="a250_a260" atomRefs2="a250 a260" order="S"/>
      <bond id="a249_a261" atomRefs2="a249 a261" order="S"/>
      <bond id="a263_a659" atomRefs2="a263 a659" order="S"/>
      <bond id="a263_a660" atomRefs2="a263 a660" order="S"/>
      <bond id="a263_a661" atomRefs2="a263 a661" order="S"/>
      <bond id="a265_a266" atomRefs2="a265 a266" order="S"/>
      <bond id="a266_a267" atomRefs2="a266 a267" order="S"/>
      <bond id="a267_a268" atomRefs2="a267 a268" order="S"/>
      <bond id="a268_a269" atomRefs2="a268 a269" order="S"/>
      <bond id="a269_a270" atomRefs2="a269 a270" order="S"/>
      <bond id="a265_a270" atomRefs2="a265 a270" order="S"/>
      <bond id="a267_a662" atomRefs2="a267 a662" order="S"/>
      <bond id="a268_a663" atomRefs2="a268 a663" order="S"/>
      <bond id="a268_a664" atomRefs2="a268 a664" order="S"/>
      <bond id="a269_a665" atomRefs2="a269 a665" order="S"/>
      <bond id="a269_a666" atomRefs2="a269 a666" order="S"/>
      <bond id="a270_a667" atomRefs2="a270 a667" order="S"/>
      <bond id="a270_a668" atomRefs2="a270 a668" order="S"/>
      <bond id="a264_a266" atomRefs2="a264 a266" order="D"/>
      <bond id="a271_a272" atomRefs2="a271 a272" order="S"/>
      <bond id="a272_a273" atomRefs2="a272 a273" order="S"/>
      <bond id="a273_a274" atomRefs2="a273 a274" order="S"/>
      <bond id="a271_a275" atomRefs2="a271 a275" order="D"/>
      <bond id="a271_a276" atomRefs2="a271 a276" order="S"/>
      <bond id="a272_a669" atomRefs2="a272 a669" order="S"/>
      <bond id="a273_a670" atomRefs2="a273 a670" order="S"/>
      <bond id="a274_a671" atomRefs2="a274 a671" order="S"/>
      <bond id="a274_a672" atomRefs2="a274 a672" order="S"/>
      <bond id="a274_a673" atomRefs2="a274 a673" order="S"/>
      <bond id="a276_a674" atomRefs2="a276 a674" order="S"/>
      <bond id="a265_a272" atomRefs2="a265 a272" order="S"/>
      <bond id="a263_a273" atomRefs2="a263 a273" order="S"/>
      <bond id="a258_a276" atomRefs2="a258 a276" order="S"/>
      <bond id="a277_a675" atomRefs2="a277 a675" order="S"/>
      <bond id="a277_a676" atomRefs2="a277 a676" order="S"/>
      <bond id="a277_a677" atomRefs2="a277 a677" order="S"/>
      <bond id="a278_a279" atomRefs2="a278 a279" order="D"/>
      <bond id="a279_a280" atomRefs2="a279 a280" order="S"/>
      <bond id="a280_a281" atomRefs2="a280 a281" order="D"/>
      <bond id="a281_a282" atomRefs2="a281 a282" order="S"/>
      <bond id="a282_a283" atomRefs2="a282 a283" order="D"/>
      <bond id="a283_a278" atomRefs2="a283 a278" order="S"/>
      <bond id="a278_a284" atomRefs2="a278 a284" order="S"/>
      <bond id="a280_a678" atomRefs2="a280 a678" order="S"/>
      <bond id="a281_a679" atomRefs2="a281 a679" order="S"/>
      <bond id="a282_a680" atomRefs2="a282 a680" order="S"/>
      <bond id="a277_a279" atomRefs2="a277 a279" order="S"/>
      <bond id="a285_a286" atomRefs2="a285 a286" order="S"/>
      <bond id="a285_a287" atomRefs2="a285 a287" order="D"/>
      <bond id="a285_a288" atomRefs2="a285 a288" order="S"/>
      <bond id="a286_a681" atomRefs2="a286 a681" order="S"/>
      <bond id="a286_a682" atomRefs2="a286 a682" order="S"/>
      <bond id="a288_a683" atomRefs2="a288 a683" order="S"/>
      <bond id="a284_a286" atomRefs2="a284 a286" order="S"/>
      <bond id="a289_a684" atomRefs2="a289 a684" order="S"/>
      <bond id="a290_a291" atomRefs2="a290 a291" order="D"/>
      <bond id="a291_a292" atomRefs2="a291 a292" order="S"/>
      <bond id="a292_a293" atomRefs2="a292 a293" order="D"/>
      <bond id="a293_a294" atomRefs2="a293 a294" order="S"/>
      <bond id="a294_a295" atomRefs2="a294 a295" order="D"/>
      <bond id="a295_a290" atomRefs2="a295 a290" order="S"/>
      <bond id="a291_a685" atomRefs2="a291 a685" order="S"/>
      <bond id="a292_a686" atomRefs2="a292 a686" order="S"/>
      <bond id="a293_a687" atomRefs2="a293 a687" order="S"/>
      <bond id="a294_a688" atomRefs2="a294 a688" order="S"/>
      <bond id="a295_a689" atomRefs2="a295 a689" order="S"/>
      <bond id="a296_a297" atomRefs2="a296 a297" order="S"/>
      <bond id="a297_a298" atomRefs2="a297 a298" order="S"/>
      <bond id="a298_a299" atomRefs2="a298 a299" order="S"/>
      <bond id="a299_a300" atomRefs2="a299 a300" order="S"/>
      <bond id="a300_a301" atomRefs2="a300 a301" order="S"/>
      <bond id="a296_a690" atomRefs2="a296 a690" order="S"/>
      <bond id="a296_a691" atomRefs2="a296 a691" order="S"/>
      <bond id="a297_a692" atomRefs2="a297 a692" order="S"/>
      <bond id="a298_a693" atomRefs2="a298 a693" order="S"/>
      <bond id="a298_a694" atomRefs2="a298 a694" order="S"/>
      <bond id="a299_a695" atomRefs2="a299 a695" order="S"/>
      <bond id="a300_a696" atomRefs2="a300 a696" order="S"/>
      <bond id="a301_a697" atomRefs2="a301 a697" order="S"/>
      <bond id="a301_a698" atomRefs2="a301 a698" order="S"/>
      <bond id="a290_a296" atomRefs2="a290 a296" order="S"/>
      <bond id="a289_a299" atomRefs2="a289 a299" order="S"/>
      <bond id="a288_a300" atomRefs2="a288 a300" order="S"/>
      <bond id="a302_a699" atomRefs2="a302 a699" order="S"/>
      <bond id="a302_a700" atomRefs2="a302 a700" order="S"/>
      <bond id="a302_a701" atomRefs2="a302 a701" order="S"/>
      <bond id="a304_a305" atomRefs2="a304 a305" order="S"/>
      <bond id="a305_a306" atomRefs2="a305 a306" order="S"/>
      <bond id="a306_a307" atomRefs2="a306 a307" order="S"/>
      <bond id="a307_a308" atomRefs2="a307 a308" order="S"/>
      <bond id="a308_a309" atomRefs2="a308 a309" order="S"/>
      <bond id="a304_a309" atomRefs2="a304 a309" order="S"/>
      <bond id="a306_a702" atomRefs2="a306 a702" order="S"/>
      <bond id="a307_a703" atomRefs2="a307 a703" order="S"/>
      <bond id="a307_a704" atomRefs2="a307 a704" order="S"/>
      <bond id="a308_a705" atomRefs2="a308 a705" order="S"/>
      <bond id="a308_a706" atomRefs2="a308 a706" order="S"/>
      <bond id="a309_a707" atomRefs2="a309 a707" order="S"/>
      <bond id="a309_a708" atomRefs2="a309 a708" order="S"/>
      <bond id="a303_a305" atomRefs2="a303 a305" order="D"/>
      <bond id="a310_a311" atomRefs2="a310 a311" order="S"/>
      <bond id="a311_a312" atomRefs2="a311 a312" order="S"/>
      <bond id="a312_a313" atomRefs2="a312 a313" order="S"/>
      <bond id="a310_a314" atomRefs2="a310 a314" order="D"/>
      <bond id="a310_a315" atomRefs2="a310 a315" order="S"/>
      <bond id="a311_a709" atomRefs2="a311 a709" order="S"/>
      <bond id="a312_a710" atomRefs2="a312 a710" order="S"/>
      <bond id="a313_a711" atomRefs2="a313 a711" order="S"/>
      <bond id="a313_a712" atomRefs2="a313 a712" order="S"/>
      <bond id="a313_a713" atomRefs2="a313 a713" order="S"/>
      <bond id="a315_a714" atomRefs2="a315 a714" order="S"/>
      <bond id="a304_a311" atomRefs2="a304 a311" order="S"/>
      <bond id="a302_a312" atomRefs2="a302 a312" order="S"/>
      <bond id="a297_a315" atomRefs2="a297 a315" order="S"/>
      <bond id="a316_a317" atomRefs2="a316 a317" order="S"/>
      <bond id="a316_a319" atomRefs2="a316 a319" order="S"/>
      <bond id="a317_a321" atomRefs2="a317 a321" order="S"/>
      <bond id="a316_a715" atomRefs2="a316 a715" order="S"/>
      <bond id="a316_a716" atomRefs2="a316 a716" order="S"/>
      <bond id="a317_a717" atomRefs2="a317 a717" order="S"/>
      <bond id="a317_a718" atomRefs2="a317 a718" order="S"/>
      <bond id="a319_a719" atomRefs2="a319 a719" order="S"/>
      <bond id="a321_a720" atomRefs2="a321 a720" order="S"/>
      <bond id="a322_a323" atomRefs2="a322 a323" order="S"/>
      <bond id="a322_a324" atomRefs2="a322 a324" order="S"/>
      <bond id="a323_a325" atomRefs2="a323 a325" order="S"/>
      <bond id="a322_a721" atomRefs2="a322 a721" order="S"/>
      <bond id="a322_a722" atomRefs2="a322 a722" order="S"/>
      <bond id="a323_a723" atomRefs2="a323 a723" order="S"/>
      <bond id="a323_a724" atomRefs2="a323 a724" order="S"/>
      <bond id="a324_a725" atomRefs2="a324 a725" order="S"/>
      <bond id="a325_a726" atomRefs2="a325 a726" order="S"/>
      <bond id="a326_a327" atomRefs2="a326 a327" order="D">
        <bondStereo atomRefs4="a329 a326 a327 a331">T</bondStereo>
      </bond>
      <bond id="a326_a329" atomRefs2="a326 a329" order="S"/>
      <bond id="a327_a331" atomRefs2="a327 a331" order="S"/>
      <bond id="a326_a727" atomRefs2="a326 a727" order="S"/>
      <bond id="a327_a728" atomRefs2="a327 a728" order="S"/>
      <bond id="a329_a729" atomRefs2="a329 a729" order="S"/>
      <bond id="a331_a730" atomRefs2="a331 a730" order="S"/>
      <bond id="a332_a731" atomRefs2="a332 a731" order="S"/>
      <bond id="a332_a732" atomRefs2="a332 a732" order="S"/>
      <bond id="a333_a733" atomRefs2="a333 a733" order="S"/>
      <bond id="a333_a734" atomRefs2="a333 a734" order="S"/>
      <bond id="a334_a735" atomRefs2="a334 a735" order="S"/>
      <bond id="a334_a736" atomRefs2="a334 a736" order="S"/>
      <bond id="a335_a737" atomRefs2="a335 a737" order="S"/>
      <bond id="a335_a738" atomRefs2="a335 a738" order="S"/>
      <bond id="a336_a739" atomRefs2="a336 a739" order="S"/>
      <bond id="a336_a740" atomRefs2="a336 a740" order="S"/>
      <bond id="a337_a741" atomRefs2="a337 a741" order="S"/>
      <bond id="a337_a742" atomRefs2="a337 a742" order="S"/>
      <bond id="a338_a743" atomRefs2="a338 a743" order="S"/>
      <bond id="a338_a744" atomRefs2="a338 a744" order="S"/>
      <bond id="a339_a340" atomRefs2="a339 a340" order="D"/>
      <bond id="a340_a341" atomRefs2="a340 a341" order="S"/>
      <bond id="a341_a342" atomRefs2="a341 a342" order="D"/>
      <bond id="a342_a343" atomRefs2="a342 a343" order="S"/>
      <bond id="a343_a344" atomRefs2="a343 a344" order="D"/>
      <bond id="a344_a339" atomRefs2="a344 a339" order="S"/>
      <bond id="a340_a745" atomRefs2="a340 a745" order="S"/>
      <bond id="a341_a746" atomRefs2="a341 a746" order="S"/>
      <bond id="a342_a747" atomRefs2="a342 a747" order="S"/>
      <bond id="a343_a748" atomRefs2="a343 a748" order="S"/>
      <bond id="a344_a749" atomRefs2="a344 a749" order="S"/>
      <bond id="a339_a22" atomRefs2="a339 a22" order="S"/>
      <bond id="a345_a750" atomRefs2="a345 a750" order="S"/>
      <bond id="a345_a751" atomRefs2="a345 a751" order="S"/>
      <bond id="a345_a752" atomRefs2="a345 a752" order="S"/>
      <bond id="a345_a7" atomRefs2="a345 a7" order="S"/>
      <bond id="a346_a347" atomRefs2="a346 a347" order="D"/>
      <bond id="a347_a348" atomRefs2="a347 a348" order="S"/>
      <bond id="a348_a349" atomRefs2="a348 a349" order="D"/>
      <bond id="a349_a350" atomRefs2="a349 a350" order="S"/>
      <bond id="a350_a351" atomRefs2="a350 a351" order="D"/>
      <bond id="a351_a346" atomRefs2="a351 a346" order="S"/>
      <bond id="a347_a753" atomRefs2="a347 a753" order="S"/>
      <bond id="a348_a754" atomRefs2="a348 a754" order="S"/>
      <bond id="a349_a755" atomRefs2="a349 a755" order="S"/>
      <bond id="a350_a756" atomRefs2="a350 a756" order="S"/>
      <bond id="a351_a757" atomRefs2="a351 a757" order="S"/>
      <bond id="a346_a301" atomRefs2="a346 a301" order="S"/>
      <bond id="a352_a758" atomRefs2="a352 a758" order="S"/>
      <bond id="a352_a759" atomRefs2="a352 a759" order="S"/>
      <bond id="a352_a760" atomRefs2="a352 a760" order="S"/>
      <bond id="a352_a283" atomRefs2="a352 a283" order="S"/>
      <bond id="a353_a354" atomRefs2="a353 a354" order="D"/>
      <bond id="a354_a355" atomRefs2="a354 a355" order="S"/>
      <bond id="a355_a356" atomRefs2="a355 a356" order="D"/>
      <bond id="a356_a357" atomRefs2="a356 a357" order="S"/>
      <bond id="a357_a358" atomRefs2="a357 a358" order="D"/>
      <bond id="a358_a353" atomRefs2="a358 a353" order="S"/>
      <bond id="a354_a761" atomRefs2="a354 a761" order="S"/>
      <bond id="a355_a762" atomRefs2="a355 a762" order="S"/>
      <bond id="a356_a763" atomRefs2="a356 a763" order="S"/>
      <bond id="a357_a764" atomRefs2="a357 a764" order="S"/>
      <bond id="a358_a765" atomRefs2="a358 a765" order="S"/>
      <bond id="a353_a262" atomRefs2="a353 a262" order="S"/>
      <bond id="a359_a766" atomRefs2="a359 a766" order="S"/>
      <bond id="a359_a767" atomRefs2="a359 a767" order="S"/>
      <bond id="a359_a768" atomRefs2="a359 a768" order="S"/>
      <bond id="a359_a244" atomRefs2="a359 a244" order="S"/>
      <bond id="a360_a361" atomRefs2="a360 a361" order="D"/>
      <bond id="a361_a362" atomRefs2="a361 a362" order="S"/>
      <bond id="a362_a363" atomRefs2="a362 a363" order="D"/>
      <bond id="a363_a364" atomRefs2="a363 a364" order="S"/>
      <bond id="a364_a365" atomRefs2="a364 a365" order="D"/>
      <bond id="a365_a360" atomRefs2="a365 a360" order="S"/>
      <bond id="a361_a769" atomRefs2="a361 a769" order="S"/>
      <bond id="a362_a770" atomRefs2="a362 a770" order="S"/>
      <bond id="a363_a771" atomRefs2="a363 a771" order="S"/>
      <bond id="a364_a772" atomRefs2="a364 a772" order="S"/>
      <bond id="a365_a773" atomRefs2="a365 a773" order="S"/>
      <bond id="a360_a223" atomRefs2="a360 a223" order="S"/>
      <bond id="a366_a774" atomRefs2="a366 a774" order="S"/>
      <bond id="a366_a775" atomRefs2="a366 a775" order="S"/>
      <bond id="a366_a776" atomRefs2="a366 a776" order="S"/>
      <bond id="a366_a205" atomRefs2="a366 a205" order="S"/>
      <bond id="a367_a368" atomRefs2="a367 a368" order="D"/>
      <bond id="a368_a369" atomRefs2="a368 a369" order="S"/>
      <bond id="a369_a370" atomRefs2="a369 a370" order="D"/>
      <bond id="a370_a371" atomRefs2="a370 a371" order="S"/>
      <bond id="a371_a372" atomRefs2="a371 a372" order="D"/>
      <bond id="a372_a367" atomRefs2="a372 a367" order="S"/>
      <bond id="a368_a777" atomRefs2="a368 a777" order="S"/>
      <bond id="a369_a778" atomRefs2="a369 a778" order="S"/>
      <bond id="a370_a779" atomRefs2="a370 a779" order="S"/>
      <bond id="a371_a780" atomRefs2="a371 a780" order="S"/>
      <bond id="a372_a781" atomRefs2="a372 a781" order="S"/>
      <bond id="a367_a184" atomRefs2="a367 a184" order="S"/>
      <bond id="a373_a782" atomRefs2="a373 a782" order="S"/>
      <bond id="a373_a783" atomRefs2="a373 a783" order="S"/>
      <bond id="a373_a784" atomRefs2="a373 a784" order="S"/>
      <bond id="a373_a166" atomRefs2="a373 a166" order="S"/>
      <bond id="a374_a375" atomRefs2="a374 a375" order="D"/>
      <bond id="a375_a376" atomRefs2="a375 a376" order="S"/>
      <bond id="a376_a377" atomRefs2="a376 a377" order="D"/>
      <bond id="a377_a378" atomRefs2="a377 a378" order="S"/>
      <bond id="a378_a379" atomRefs2="a378 a379" order="D"/>
      <bond id="a379_a374" atomRefs2="a379 a374" order="S"/>
      <bond id="a375_a785" atomRefs2="a375 a785" order="S"/>
      <bond id="a376_a786" atomRefs2="a376 a786" order="S"/>
      <bond id="a377_a787" atomRefs2="a377 a787" order="S"/>
      <bond id="a378_a788" atomRefs2="a378 a788" order="S"/>
      <bond id="a379_a789" atomRefs2="a379 a789" order="S"/>
      <bond id="a374_a145" atomRefs2="a374 a145" order="S"/>
      <bond id="a380_a790" atomRefs2="a380 a790" order="S"/>
      <bond id="a380_a791" atomRefs2="a380 a791" order="S"/>
      <bond id="a380_a792" atomRefs2="a380 a792" order="S"/>
      <bond id="a380_a127" atomRefs2="a380 a127" order="S"/>
      <bond id="a381_a382" atomRefs2="a381 a382" order="D"/>
      <bond id="a382_a383" atomRefs2="a382 a383" order="S"/>
      <bond id="a383_a384" atomRefs2="a383 a384" order="D"/>
      <bond id="a384_a385" atomRefs2="a384 a385" order="S"/>
      <bond id="a385_a386" atomRefs2="a385 a386" order="D"/>
      <bond id="a386_a381" atomRefs2="a386 a381" order="S"/>
      <bond id="a382_a793" atomRefs2="a382 a793" order="S"/>
      <bond id="a383_a794" atomRefs2="a383 a794" order="S"/>
      <bond id="a384_a795" atomRefs2="a384 a795" order="S"/>
      <bond id="a385_a796" atomRefs2="a385 a796" order="S"/>
      <bond id="a386_a797" atomRefs2="a386 a797" order="S"/>
      <bond id="a381_a106" atomRefs2="a381 a106" order="S"/>
      <bond id="a387_a798" atomRefs2="a387 a798" order="S"/>
      <bond id="a387_a799" atomRefs2="a387 a799" order="S"/>
      <bond id="a387_a800" atomRefs2="a387 a800" order="S"/>
      <bond id="a387_a88" atomRefs2="a387 a88" order="S"/>
      <bond id="a388_a389" atomRefs2="a388 a389" order="D"/>
      <bond id="a389_a390" atomRefs2="a389 a390" order="S"/>
      <bond id="a390_a391" atomRefs2="a390 a391" order="D"/>
      <bond id="a391_a392" atomRefs2="a391 a392" order="S"/>
      <bond id="a392_a393" atomRefs2="a392 a393" order="D"/>
      <bond id="a393_a388" atomRefs2="a393 a388" order="S"/>
      <bond id="a389_a801" atomRefs2="a389 a801" order="S"/>
      <bond id="a390_a802" atomRefs2="a390 a802" order="S"/>
      <bond id="a391_a803" atomRefs2="a391 a803" order="S"/>
      <bond id="a392_a804" atomRefs2="a392 a804" order="S"/>
      <bond id="a393_a805" atomRefs2="a393 a805" order="S"/>
      <bond id="a388_a67" atomRefs2="a388 a67" order="S"/>
      <bond id="a394_a806" atomRefs2="a394 a806" order="S"/>
      <bond id="a394_a807" atomRefs2="a394 a807" order="S"/>
      <bond id="a394_a808" atomRefs2="a394 a808" order="S"/>
      <bond id="a394_a49" atomRefs2="a394 a49" order="S"/>
    </bondArray>
  </molecule>
</cml>
